# Supplementary material for: Harnessing the regenerative potential of interleukin11 to enhance heart repair
Source: Nat Commun. 2024 Nov 8;15:9666. doi: 10.1038/s41467-024-54060-0 (PMC11549343; doi:10.1038/s41467-024-54060-0)
Supplement: Supplementary file 3 — Supplementary Data 1 [file 41467_2024_54060_MOESM3_ESM.csv]

ensembl_gene_id	baseMean	log2FoldChange	lfcSE	stat	pvalue	padj	GeneSymbol	Description
ENSDARG00000091556	195.1920715	8.377035393	0.861315137	9.725865751	2.34E-22	9.11E-21	tnfsf13	TNF superfamily member 13 [Source:ZFIN;Acc:ZDB-GENE-120508-6]
ENSDARG00000045548	31.98674582	8.217430873	1.327239952	6.191367928	5.96E-10	7.14E-09	lepb	leptin b [Source:ZFIN;Acc:ZDB-GENE-041210-183]
ENSDARG00000052948	4841.217848	8.16017552	0.921005143	8.860075956	8.00E-19	2.38E-17	nppal	natriuretic peptide A-like [Source:ZFIN;Acc:ZDB-GENE-081022-175]
ENSDARG00000096276	25.51439407	7.89052983	1.552032126	5.083999034	3.70E-07	2.92E-06	ighv6-1	immunoglobulin heavy variable 6-1 [Source:ZFIN;Acc:ZDB-GENE-040514-23]
ENSDARG00000103769	46.31778027	7.778970919	1.378125232	5.644603799	1.66E-08	1.62E-07	si:ch211-147m6.2	si:ch211-147m6.2 [Source:ZFIN;Acc:ZDB-GENE-131121-85]
ENSDARG00000096037	1268.545419	7.61892221	0.305579151	24.9327292	3.29E-137	5.58E-134	si:ch211-214j24.14	si:ch211-214j24.14 [Source:ZFIN;Acc:ZDB-GENE-110914-226]
ENSDARG00000020741	37.24945806	7.465899201	1.408575449	5.300318988	1.16E-07	9.88E-07	fga	fibrinogen alpha chain [Source:ZFIN;Acc:ZDB-GENE-031010-21]
ENSDARG00000051795	350.5126318	7.352624931	0.62444193	11.77471367	5.27E-32	3.48E-30	si:dkeyp-110c12.3	si:dkeyp-110c12.3 [Source:ZFIN;Acc:ZDB-GENE-131126-68]
ENSDARG00000098155	118.7746814	7.226806225	2.693794291	2.682760985	NA	NA	CT583728.1
ENSDARG00000042000	27.43875134	7.018707274	1.299086181	5.402803428	6.56E-08	5.82E-07	si:ch211-63o20.7	si:ch211-63o20.7 [Source:ZFIN;Acc:ZDB-GENE-041001-194]
ENSDARG00000074062	12.19086782	6.826647569	1.430605846	4.771857733	1.83E-06	1.28E-05	si:dkey-234i14.15	si:dkey-234i14.15 [Source:ZFIN;Acc:ZDB-GENE-131121-188]
ENSDARG00000105548	67.08266524	6.825176975	0.889260349	7.675116726	1.65E-14	3.33E-13	si:dkey-1h4.4	si:dkey-1h4.4 [Source:ZFIN;Acc:ZDB-GENE-160728-41]
ENSDARG00000098037	12.09968419	6.814843555	1.477343386	4.612904229	3.97E-06	2.62E-05	CU927934.3	uncharacterized LOC100331996 [Source:NCBI gene;Acc:100331996]
ENSDARG00000078157	11.99259634	6.796891367	1.418176388	4.79269816	1.65E-06	1.16E-05	SLC18A1	solute carrier family 18 member A1 [Source:NCBI gene;Acc:571483]
ENSDARG00000096922	150.6367355	6.776884419	0.715199567	9.475515267	2.65E-21	9.64E-20	CR376745.1
ENSDARG00000095909	10.90946592	6.667172829	1.453640014	4.586536395	4.51E-06	2.93E-05	BX539325.2
ENSDARG00000099068	10.81914451	6.648767621	1.632888282	4.071783535	4.67E-05	0.000248877	si:ch211-147m6.3	si:ch211-147m6.3 [Source:ZFIN;Acc:ZDB-GENE-131121-142]
ENSDARG00000037836	10.77247503	6.648535991	1.482948759	4.483321458	7.35E-06	4.61E-05	igfals	insulin-like growth factor binding protein, acid labile subunit [Source:ZFIN;Acc:ZDB-GENE-061009-25]
ENSDARG00000061083	20.80760862	6.621315371	2.013734215	3.2880781	0.001008739	0.003962786	igl4v8	immunoglobulin light 4 variable 8 [Source:ZFIN;Acc:ZDB-GENE-051013-6]
ENSDARG00000103184	927.2571361	6.620200699	0.364881495	18.1434268	1.45E-73	4.44E-71	PAMR1	si:ch211-102l7.3 [Source:ZFIN;Acc:ZDB-GENE-161017-116]
ENSDARG00000111882	458.982082	6.545367753	0.510752422	12.81514775	1.35E-37	1.08E-35	si:ch211-194m7.4	si:ch211-194m7.4 [Source:ZFIN;Acc:ZDB-GENE-131125-83]
ENSDARG00000062305	9.006636527	6.391333922	1.580553498	4.043731471	5.26E-05	0.000278077	rims3	regulating synaptic membrane exocytosis 3 [Source:ZFIN;Acc:ZDB-GENE-060503-788]
ENSDARG00000091085	66.15964653	6.383057976	0.908158106	7.028575677	2.09E-12	3.33E-11	lepa	leptin a [Source:ZFIN;Acc:ZDB-GENE-081001-1]
ENSDARG00000117346	31.99854137	6.338409196	1.115113899	5.684091288	1.32E-08	1.31E-07	CABZ01083945.1
ENSDARG00000096307	8.527554069	6.301682461	1.519632403	4.146846597	3.37E-05	0.000185662	cacna1ib	calcium voltage-gated channel subunit alpha1 Ib [Source:ZFIN;Acc:ZDB-GENE-120215-18]
ENSDARG00000020289	16.00519373	6.230553775	1.396982597	4.460008155	8.20E-06	5.09E-05	pif1	PIF1 5'-to-3' DNA helicase homolog (S. cerevisiae) [Source:NCBI gene;Acc:326729]
ENSDARG00000093479	7.480724713	6.122862536	1.633867748	3.747465206	0.000178631	0.00083967	BX571825.10
ENSDARG00000021794	313.1841725	6.108293138	0.381138817	16.02642624	8.36E-58	1.49E-55	hmmr	hyaluronan-mediated motility receptor (RHAMM) [Source:ZFIN;Acc:ZDB-GENE-030131-731]
ENSDARG00000012694	5693.091021	6.071527159	0.251303698	24.16011866	5.85E-129	7.17E-126	c3a.1	complement component c3a, duplicate 1 [Source:ZFIN;Acc:ZDB-GENE-990415-35]
ENSDARG00000053650	13.16214531	5.956381825	1.518705366	3.92201276	8.78E-05	0.000441643	foxb1b	forkhead box B1b [Source:ZFIN;Acc:ZDB-GENE-990415-77]
ENSDARG00000096739	124.1034004	5.954825774	1.033187706	5.763546876	8.24E-09	8.41E-08	si:dkey-219e21.2	si:dkey-219e21.2 [Source:ZFIN;Acc:ZDB-GENE-141215-26]
ENSDARG00000005993	1452.270444	5.954660121	0.205942185	28.91423196	7.91E-184	2.49E-180	prc1b	protein regulator of cytokinesis 1b [Source:ZFIN;Acc:ZDB-GENE-040426-777]
ENSDARG00000086112	2335.835507	5.954501188	0.239593752	24.8524894	2.43E-136	3.83E-133	si:ch211-266i6.3	si:ch211-266i6.3 [Source:ZFIN;Acc:ZDB-GENE-030131-5420]
ENSDARG00000051923	713.4109478	5.901300079	0.325600389	18.12436433	2.05E-73	6.19E-71	ccnb1	cyclin B1 [Source:ZFIN;Acc:ZDB-GENE-000406-10]
ENSDARG00000092446	6.009264423	5.807311817	1.892020377	3.069370652	0.002145103	0.007742866	BX571825.7
ENSDARG00000078527	295.3877425	5.795024807	0.405964795	14.2746979	3.15E-46	3.84E-44	lingo4b	leucine rich repeat and Ig domain containing 4b [Source:ZFIN;Acc:ZDB-GENE-091214-3]
ENSDARG00000102245	439.4416618	5.791954206	0.26788941	21.62069121	1.15E-103	7.24E-101	tk1	thymidine kinase 1, soluble [Source:ZFIN;Acc:ZDB-GENE-030131-5801]
ENSDARG00000092651	139.7786602	5.760251104	0.510682707	11.27951078	1.66E-29	9.50E-28	si:dkey-57a22.11	si:dkey-57a22.11 [Source:ZFIN;Acc:ZDB-GENE-081104-423]
ENSDARG00000078417	139.5027765	5.736612654	0.644495591	8.900933904	5.54E-19	1.68E-17	plxdc1	plexin domain containing 1 [Source:ZFIN;Acc:ZDB-GENE-081104-391]
ENSDARG00000051731	31.88627717	5.72969107	0.999359921	5.733360873	9.85E-09	9.95E-08	faap24	FA core complex associated protein 24 [Source:ZFIN;Acc:ZDB-GENE-070410-53]
ENSDARG00000025046	223.8176868	5.62834748	1.540981317	3.652443686	0.000259757	0.001176419	AL935186.1
ENSDARG00000060917	3081.624978	5.613224658	0.183851765	30.53125257	1.00E-204	1.11E-200	anln	anillin, actin binding protein [Source:ZFIN;Acc:ZDB-GENE-030131-4486]
ENSDARG00000090486	242.2180193	5.605933205	0.381396396	14.69844306	6.60E-49	9.22E-47	lipcb	lipase, hepatic b [Source:ZFIN;Acc:ZDB-GENE-120608-1]
ENSDARG00000024488	4249.319216	5.604289472	0.168062337	33.3464926	8.19E-244	1.81E-239	top2a	DNA topoisomerase II alpha [Source:ZFIN;Acc:ZDB-GENE-030131-2453]
ENSDARG00000035632	125.2258697	5.590205114	0.578278369	9.66697945	4.16E-22	1.60E-20	ccl19a.2	chemokine (C-C motif) ligand 19a, tandem duplicate 2 [Source:ZFIN;Acc:ZDB-GENE-081022-55]
ENSDARG00000076788	10.09680107	5.565793618	1.667234604	3.338338591	0.00084281	0.003370934	BX571825.4
ENSDARG00000096259	5.056726741	5.557092037	2.590438073	2.145232536	0.031934259	0.078280604	ighv4-1	immunoglobulin heavy variable 4-1 [Source:ZFIN;Acc:ZDB-GENE-040514-6]
ENSDARG00000070656	610.7853149	5.536982517	0.360626917	15.35376937	3.34E-53	5.23E-51	si:ch211-69g19.2	si:ch211-69g19.2 [Source:ZFIN;Acc:ZDB-GENE-030804-13]
ENSDARG00000098699	9.764552958	5.515740854	1.803233353	3.058805919	0.002222211	0.007973517	si:ch211-11c3.9	si:ch211-11c3.9 [Source:ZFIN;Acc:ZDB-GENE-141216-426]
ENSDARG00000097054	9.479819021	5.474363307	1.583260881	3.457650834	0.000544907	0.002290228	CU927934.1
ENSDARG00000051730	17.77148352	5.47117539	1.155425338	4.735204613	2.19E-06	1.51E-05	slc7a10b	solute carrier family 7 member 10b [Source:ZFIN;Acc:ZDB-GENE-121105-2]
ENSDARG00000062187	344.2248275	5.466955595	0.303376096	18.02039009	1.35E-72	3.86E-70	kif14	kinesin family member 14 [Source:ZFIN;Acc:ZDB-GENE-030131-5759]
ENSDARG00000013719	300.6242101	5.464603738	0.343391326	15.91363359	5.10E-57	8.72E-55	gtse1	G-2 and S-phase expressed 1 [Source:ZFIN;Acc:ZDB-GENE-050522-493]
ENSDARG00000074762	4.697006647	5.452498125	1.977450772	2.757336973	0.005827426	0.018508577	BX571825.2
ENSDARG00000087554	1628.874272	5.450944123	0.186276438	29.26266027	3.10E-188	1.14E-184	cdk1	cyclin-dependent kinase 1 [Source:ZFIN;Acc:ZDB-GENE-010320-1]
ENSDARG00000103754	683.5177188	5.449875344	0.372545548	14.62874909	1.84E-48	2.51E-46	aspm	abnormal spindle microtubule assembly [Source:ZFIN;Acc:ZDB-GENE-050208-620]
ENSDARG00000039354	102.4287709	5.417809987	0.481252312	11.2577329	2.12E-29	1.21E-27	ska1	spindle and kinetochore associated complex subunit 1 [Source:NCBI gene;Acc:436865]
ENSDARG00000044491	707.3063308	5.394608091	0.292002295	18.47454002	3.31E-76	1.14E-73	kif20a	kinesin family member 20A [Source:ZFIN;Acc:ZDB-GENE-050522-252]
ENSDARG00000011094	619.7744205	5.391746786	0.243858588	22.11013698	2.53E-108	1.80E-105	ccna2	cyclin A2 [Source:ZFIN;Acc:ZDB-GENE-020418-1]
ENSDARG00000070239	334.3159016	5.351141106	0.284105215	18.83506825	3.90E-79	1.48E-76	knl1	kinetochore scaffold 1 [Source:ZFIN;Acc:ZDB-GENE-030131-5437]
ENSDARG00000025043	251.3034153	5.338472307	0.329140119	16.21945181	3.67E-59	6.76E-57	trip13	thyroid hormone receptor interactor 13 [Source:NCBI gene;Acc:393554]
ENSDARG00000079227	8.725232694	5.338399975	1.488240147	3.58705548	0.000334433	0.001472333	plekhs1	pleckstrin homology domain containing, family S member 1 [Source:ZFIN;Acc:ZDB-GENE-080204-50]
ENSDARG00000063285	117.8510951	5.297851943	0.464369319	11.40870365	3.78E-30	2.25E-28	ube2t	ubiquitin-conjugating enzyme E2T (putative) [Source:NCBI gene;Acc:768152]
ENSDARG00000038957	4.149043347	5.269619482	1.716617301	3.069769528	0.00214224	0.007735614	flvcr2a	feline leukemia virus subgroup C cellular receptor family, member 2a [Source:ZFIN;Acc:ZDB-GENE-111020-14]
ENSDARG00000100918	412.7584702	5.256465922	0.271943116	19.32928475	3.05E-83	1.27E-80	prc1a	protein regulator of cytokinesis 1a [Source:ZFIN;Acc:ZDB-GENE-020801-3]
ENSDARG00000043137	391.984731	5.250360819	0.351499256	14.93704674	1.89E-50	2.78E-48	cdca8	cell division cycle associated 8 [Source:NCBI gene;Acc:492815]
ENSDARG00000105573	4.074195259	5.241191707	1.728831974	3.03163742	0.002432312	0.008631969	si:ch211-226l4.6	si:ch211-226l4.6 [Source:ZFIN;Acc:ZDB-GENE-160728-64]
ENSDARG00000117030	7.998761496	5.215334493	1.54699588	3.371265923	0.000748236	0.003042284	CU896602.4
ENSDARG00000030759	185.9768335	5.21274859	0.390176248	13.35998441	1.04E-40	9.49E-39	melk	maternal embryonic leucine zipper kinase [Source:NCBI gene;Acc:30724]
ENSDARG00000096258	7.889134274	5.203425821	1.539374511	3.380220851	0.000724276	0.002955753	si:dkey-15f23.1	si:dkey-15f23.1 [Source:ZFIN;Acc:ZDB-GENE-120215-199]
ENSDARG00000087556	22.18794841	5.189001866	1.078038416	4.8133738	1.48E-06	1.06E-05	pacrg	PARK2 co-regulated [Source:ZFIN;Acc:ZDB-GENE-041114-100]
ENSDARG00000062135	173.5953631	5.176366242	0.466427754	11.097895	1.28E-28	7.07E-27	sytl5	synaptotagmin-like 5 [Source:ZFIN;Acc:ZDB-GENE-070912-424]
ENSDARG00000074379	195.6902783	5.174330652	0.349326438	14.8123076	1.22E-49	1.75E-47	knstrn	kinetochore localized astrin (SPAG5) binding protein [Source:ZFIN;Acc:ZDB-GENE-081022-187]
ENSDARG00000113944	7.60464656	5.15015366	1.480588591	3.478450186	0.000504322	0.002133463	igl3v2	immunoglobulin light 3 variable 2 [Source:ZFIN;Acc:ZDB-GENE-060503-410]
ENSDARG00000115988	7.612044835	5.146818064	2.382716046	2.160063543	0.030767751	0.07587614	AL935186.11
ENSDARG00000002304	127.3567059	5.142449676	0.412166212	12.47664054	1.00E-35	7.73E-34	gins2	GINS complex subunit 2 [Source:ZFIN;Acc:ZDB-GENE-050419-19]
ENSDARG00000068088	35.13716682	5.129615283	0.797373788	6.433137579	1.25E-10	1.62E-09	tcnba	transcobalamin beta a [Source:ZFIN;Acc:ZDB-GENE-060531-123]
ENSDARG00000068011	13.95756477	5.117657004	1.193842692	4.286709663	1.81E-05	0.00010545	si:ch211-230g14.3	si:ch211-230g14.3 [Source:ZFIN;Acc:ZDB-GENE-081104-529]
ENSDARG00000096241	3.676881245	5.096178387	2.880153561	1.769412039	0.076825138	0.160727712	ighv7-1	immunoglobulin heavy variable 7-1 [Source:ZFIN;Acc:ZDB-GENE-040514-25]
ENSDARG00000102777	815.423778	5.08537986	0.453306332	11.21841789	3.31E-29	1.86E-27	thbs4a	thrombospondin 4a [Source:ZFIN;Acc:ZDB-GENE-080215-11]
ENSDARG00000001558	955.7644987	5.076673672	0.24429714	20.7807331	6.47E-96	3.57E-93	kifc1	kinesin family member C1 [Source:ZFIN;Acc:ZDB-GENE-000208-21]
ENSDARG00000038066	1636.777592	5.058867441	0.270481374	18.70320076	4.66E-78	1.72E-75	kpna2	karyopherin alpha 2 (RAG cohort 1, importin alpha 1) [Source:ZFIN;Acc:ZDB-GENE-040718-22]
ENSDARG00000002509	1374.834689	5.056172265	0.87961482	5.748166298	9.02E-09	9.17E-08	zgc:153911	zgc:153911 [Source:ZFIN;Acc:ZDB-GENE-061013-174]
ENSDARG00000010948	603.0435759	5.036114202	0.31451236	16.01245241	1.05E-57	1.85E-55	kif11	kinesin family member 11 [Source:ZFIN;Acc:ZDB-GENE-020426-1]
ENSDARG00000101969	3.452336851	5.009069125	1.911733497	2.620171239	0.008788562	0.026405162	QRFPR	pyroglutamylated RFamide peptide receptor b [Source:NCBI gene;Acc:101886159]
ENSDARG00000043004	77.80257342	5.003935798	0.609292371	8.212700569	2.16E-16	5.19E-15	si:dkeyp-117h8.4	si:dkeyp-117h8.4 [Source:ZFIN;Acc:ZDB-GENE-030804-4]
ENSDARG00000060165	427.8333732	5.003628396	0.569589396	8.7846235	1.57E-18	4.54E-17	dnah7	dynein, axonemal, heavy chain 7 [Source:ZFIN;Acc:ZDB-GENE-070912-282]
ENSDARG00000102594	240.8891825	4.978408502	0.321142199	15.50219348	3.35E-54	5.36E-52	zgc:194627	zgc:194627 [Source:ZFIN;Acc:ZDB-GENE-081022-132]
ENSDARG00000026052	25.30856234	4.975218218	0.941310255	5.285418058	1.25E-07	1.06E-06	ccdc3a	coiled-coil domain containing 3a [Source:ZFIN;Acc:ZDB-GENE-041210-326]
ENSDARG00000077029	259.1864679	4.948030365	0.38483978	12.8573776	7.82E-38	6.37E-36	bub1	BUB1 mitotic checkpoint serine/threonine kinase [Source:ZFIN;Acc:ZDB-GENE-081104-75]
ENSDARG00000051876	3.325283209	4.94013711	1.950905718	2.5322275	0.011334043	NA	ush1c	Usher syndrome 1C [Source:ZFIN;Acc:ZDB-GENE-060312-41]
ENSDARG00000105665	3.288120199	4.935340511	1.845956991	2.673594528	0.007504312	NA	FO704741.1
ENSDARG00000077845	78.34210843	4.904861281	0.521322939	9.40848927	5.03E-21	1.79E-19	si:ch211-67f13.7	si:ch211-67f13.7 [Source:ZFIN;Acc:ZDB-GENE-090313-126]
ENSDARG00000016594	66.45954674	4.904635411	0.554082248	8.851818349	8.61E-19	2.55E-17	haus4	HAUS augmin-like complex, subunit 4 [Source:NCBI gene;Acc:436698]
ENSDARG00000003200	186.4614681	4.902195597	0.331380259	14.79326381	1.62E-49	2.31E-47	foxm1	forkhead box M1 [Source:ZFIN;Acc:ZDB-GENE-040426-1275]
ENSDARG00000037640	318.8873289	4.877391643	0.28428205	17.15687518	5.58E-66	1.27E-63	aurkb	aurora kinase B [Source:NCBI gene;Acc:791894]
ENSDARG00000098650	911.5645794	4.865896455	0.217995257	22.32111157	2.30E-110	1.88E-107	iqgap3	IQ motif containing GTPase activating protein 3 [Source:ZFIN;Acc:ZDB-GENE-160226-1]
ENSDARG00000005098	274.0167023	4.855725679	0.283913195	17.10285312	1.41E-65	3.18E-63	zgc:86764	zgc:86764 [Source:ZFIN;Acc:ZDB-GENE-040718-435]
ENSDARG00000077169	108.9611025	4.828458728	0.460351419	10.48863657	9.74E-26	4.64E-24	si:ch211-153b23.4	si:ch211-153b23.4 [Source:ZFIN;Acc:ZDB-GENE-030131-7332]
ENSDARG00000096280	17.12661882	4.82509634	1.006503959	4.793916901	1.64E-06	1.16E-05	ighz	immunoglobulin heavy constant zeta [Source:ZFIN;Acc:ZDB-GENE-040513-8]
ENSDARG00000070535	6.094685989	4.817140389	1.503897078	3.203105093	0.001359544	0.005170669	ripply2	ripply transcriptional repressor 2 [Source:NCBI gene;Acc:654447]
ENSDARG00000063385	959.1486534	4.807053389	0.215619461	22.29415366	4.21E-110	3.20E-107	cenpe	centromere protein E [Source:ZFIN;Acc:ZDB-GENE-060929-860]
ENSDARG00000017744	1152.865341	4.803979735	0.177551579	27.05681218	3.18E-161	7.01E-158	smc2	structural maintenance of chromosomes 2 [Source:ZFIN;Acc:ZDB-GENE-030131-105]
ENSDARG00000095267	3.006878311	4.800296455	1.885041604	2.546520164	0.010880293	NA	BX927385.3
ENSDARG00000078603	2332.514731	4.789443104	0.209682759	22.84137769	1.78E-115	1.64E-112	myo1hb	myosin IHb [Source:ZFIN;Acc:ZDB-GENE-070705-355]
ENSDARG00000086186	5.924977541	4.777410063	1.615078955	2.958004034	0.003096381	0.010664614	opn8a	opsin 8, group member a [Source:ZFIN;Acc:ZDB-GENE-151029-1]
ENSDARG00000100012	16.45239979	4.771001844	1.103464784	4.323655737	1.53E-05	9.06E-05	CR855860.1
ENSDARG00000103907	77.38655169	4.766695016	0.496321941	9.604038474	7.69E-22	2.88E-20	sgo1	shugoshin 1 [Source:ZFIN;Acc:ZDB-GENE-070112-422]
ENSDARG00000019125	301.504053	4.763752428	0.653586435	7.288634177	3.13E-13	5.53E-12	klhl40b	kelch-like family member 40b [Source:NCBI gene;Acc:795319]
ENSDARG00000093622	286.9854426	4.741848083	0.268035454	17.69112259	4.91E-70	1.28E-67	spc24	SPC24 component of NDC80 kinetochore complex [Source:NCBI gene;Acc:554147]
ENSDARG00000007221	434.8847386	4.729107533	0.226963698	20.83640499	2.02E-96	1.18E-93	pbk	PDZ binding kinase [Source:NCBI gene;Acc:360218]
ENSDARG00000104054	5.740841983	4.71880978	1.614067824	2.92355111	0.003460634	0.011746892	mlxipl	MLX interacting protein like [Source:ZFIN;Acc:ZDB-GENE-100922-66]
ENSDARG00000080372	2.849921897	4.717712468	1.98991977	2.370805366	0.017749375	NA	CU929070.1
ENSDARG00000092290	201.5375286	4.708537929	0.326654586	14.4144247	4.20E-47	5.33E-45	si:dkeyp-26a9.2	si:dkeyp-26a9.2 [Source:ZFIN;Acc:ZDB-GENE-090313-379]
ENSDARG00000045167	343.3960953	4.705717424	0.242601795	19.396878	8.20E-84	3.62E-81	dlgap5	discs, large (Drosophila) homolog-associated protein 5 [Source:ZFIN;Acc:ZDB-GENE-040912-160]
ENSDARG00000102299	21.24644185	4.705074986	1.15257258	4.08223748	4.46E-05	0.000238979	cxcl8b.1	chemokine (C-X-C motif) ligand 8b, duplicate 1 [Source:ZFIN;Acc:ZDB-GENE-101026-3]
ENSDARG00000060023	273.7396578	4.701095382	0.269885578	17.4188462	5.94E-68	1.38E-65	ncapg2	non-SMC condensin II complex, subunit G2 [Source:ZFIN;Acc:ZDB-GENE-070410-100]
ENSDARG00000055133	586.9085468	4.674977076	0.291441923	16.04085312	6.62E-58	1.19E-55	cenpf	centromere protein F [Source:ZFIN;Acc:ZDB-GENE-041111-205]
ENSDARG00000068586	2.745171038	4.674201363	2.159893202	2.164089113	0.030457511	NA	CU302253.1	cadherin related family member 2 [Source:NCBI gene;Acc:100536704]
ENSDARG00000043820	5.575918445	4.668715435	1.687830299	2.766104766	0.005673031	0.018070199	nme2a	NME/NM23 nucleoside diphosphate kinase 2a [Source:ZFIN;Acc:ZDB-GENE-030131-7656]
ENSDARG00000010385	10.38342011	4.666217424	1.89858193	2.457738247	0.013981504	0.039116314	sept4a	septin 4a [Source:ZFIN;Acc:ZDB-GENE-051120-87]
ENSDARG00000090817	2.717514236	4.665541862	2.188512287	2.13183261	0.03302061	NA	si:dkey-85k15.11	si:dkey-85k15.11 [Source:ZFIN;Acc:ZDB-GENE-100922-4]
ENSDARG00000056832	51.15610573	4.652827816	0.607238763	7.66227076	1.83E-14	3.67E-13	exo1	exonuclease 1 [Source:NCBI gene;Acc:406778]
ENSDARG00000089205	2.683028236	4.644604651	1.997480583	2.32523144	0.020059588	NA	si:dkey-73n8.3	si:dkey-73n8.3 [Source:ZFIN;Acc:ZDB-GENE-141219-27]
ENSDARG00000076913	35.5813929	4.643350819	0.674848729	6.880580225	5.96E-12	9.06E-11	eme1	essential meiotic structure-specific endonuclease 1 [Source:ZFIN;Acc:ZDB-GENE-030131-3191]
ENSDARG00000081299	5.457354126	4.642816391	1.620143723	2.865681806	0.004161123	0.013806405	BX936308.1
ENSDARG00000023002	65.01365897	4.629698843	0.522299405	8.864070689	7.71E-19	2.30E-17	dtl	denticleless E3 ubiquitin protein ligase homolog (Drosophila) [Source:NCBI gene;Acc:192314]
ENSDARG00000108995	2.646727176	4.619797622	2.137799856	2.161005675	0.030694901	NA	CU457795.1
ENSDARG00000005141	14.93647184	4.611050948	1.309377667	3.521559182	0.000429017	0.001842077	camkvb	CaM kinase-like vesicle-associated b [Source:NCBI gene;Acc:393422]
ENSDARG00000103653	2.608180148	4.600952839	1.968485563	2.337305858	0.019423286	NA	CU179757.1
ENSDARG00000100573	318.8411234	4.599744022	0.288933194	15.9197493	4.62E-57	7.97E-55	ckap2l	cytoskeleton associated protein 2-like [Source:ZFIN;Acc:ZDB-GENE-030131-6690]
ENSDARG00000042894	720.9184323	4.595018419	0.167662782	27.40631151	2.31E-165	5.66E-162	tyms	thymidylate synthetase [Source:ZFIN;Acc:ZDB-GENE-040426-59]
ENSDARG00000040224	317.6591515	4.589416521	0.239989583	19.12339887	1.61E-81	6.47E-79	krcp	kelch repeat-containing protein [Source:ZFIN;Acc:ZDB-GENE-030131-2126]
ENSDARG00000091271	232.371632	4.574305622	0.319456204	14.3190383	1.66E-46	2.06E-44	cenpt	centromere protein T [Source:ZFIN;Acc:ZDB-GENE-030131-3256]
ENSDARG00000024471	86.88892001	4.571991635	0.431240314	10.60195785	2.92E-26	1.44E-24	nsl1	NSL1 component of MIS12 kinetochore complex [Source:ZFIN;Acc:ZDB-GENE-041014-362]
ENSDARG00000104691	90.1252779	4.562590451	0.763242384	5.977904984	2.26E-09	2.49E-08	cd79b	CD79b molecule, immunoglobulin-associated beta [Source:ZFIN;Acc:ZDB-GENE-121219-1]
ENSDARG00000013476	177.9197876	4.558297139	0.328193381	13.8890587	7.38E-44	8.06E-42	arhgef39	Rho guanine nucleotide exchange factor (GEF) 39 [Source:ZFIN;Acc:ZDB-GENE-041114-28]
ENSDARG00000071446	19.0023805	4.557642226	1.088605761	4.186678399	2.83E-05	0.000158629	zgc:153659	zgc:153659 [Source:ZFIN;Acc:ZDB-GENE-060825-311]
ENSDARG00000093350	2.524256762	4.550701291	2.02235468	2.250199402	0.02443629	NA	si:dkey-58f10.7	si:dkey-58f10.7 [Source:ZFIN;Acc:ZDB-GENE-060526-321]
ENSDARG00000055566	395.377354	4.530530089	0.244630129	18.51991869	1.43E-76	5.00E-74	mastl	microtubule associated serine/threonine kinase-like [Source:NCBI gene;Acc:445215]
ENSDARG00000002479	499.1429768	4.520255703	0.28458826	15.88349323	8.25E-57	1.40E-54	ercc6l	excision repair cross-complementation group 6-like [Source:NCBI gene;Acc:100005291]
ENSDARG00000090352	3292.711492	4.492413864	0.330450924	13.59479892	4.30E-42	4.26E-40	CR855311.1	uncharacterized LOC101883708 [Source:NCBI gene;Acc:101883708]
ENSDARG00000083189	78.09570452	4.490679177	0.486994684	9.221207794	2.94E-20	9.83E-19	arhgap19	Rho GTPase activating protein 19 [Source:ZFIN;Acc:ZDB-GENE-100922-157]
ENSDARG00000037473	45.20533125	4.490034026	0.915908157	4.9022754	9.47E-07	6.99E-06	cd79a	CD79a molecule, immunoglobulin-associated alpha [Source:ZFIN;Acc:ZDB-GENE-100922-201]
ENSDARG00000104943	45.71816855	4.486730417	0.601123506	7.463907788	8.40E-14	1.58E-12	mad2l1bp	MAD2L1 binding protein [Source:ZFIN;Acc:ZDB-GENE-161230-19]
ENSDARG00000089371	31.82023139	4.486040581	0.764501453	5.867929435	4.41E-09	4.67E-08	si:dkey-238d18.10	si:dkey-238d18.10 [Source:ZFIN;Acc:ZDB-GENE-030131-8063]
ENSDARG00000005462	603.4829039	4.484686674	0.197967294	22.6536747	1.28E-113	1.09E-110	kif4	kinesin family member 4 [Source:ZFIN;Acc:ZDB-GENE-040426-1545]
ENSDARG00000099194	593.3719365	4.482504582	0.233110096	19.22913104	2.11E-82	8.63E-80	CABZ01058261.1	inner centromere protein [Source:NCBI gene;Acc:572121]
ENSDARG00000021242	45935.32415	4.479687006	0.148960948	30.07289546	1.10E-198	6.05E-195	mvp	major vault protein [Source:NCBI gene;Acc:373081]
ENSDARG00000075619	81.49503698	4.473514873	0.441392571	10.13500265	3.86E-24	1.67E-22	cenpo	centromere protein O [Source:ZFIN;Acc:ZDB-GENE-070928-16]
ENSDARG00000015404	277.2787083	4.472490926	0.323701106	13.81673043	2.02E-43	2.13E-41	arl3l2	ADP ribosylation factor like GTPase 3, like 2 [Source:ZFIN;Acc:ZDB-GENE-040426-1678]
ENSDARG00000101670	672.9790351	4.466817733	0.201720033	22.14364963	1.20E-108	8.84E-106	kntc1	kinetochore associated 1 [Source:ZFIN;Acc:ZDB-GENE-050208-92]
ENSDARG00000095112	58.59183624	4.464529556	0.763397278	5.848238766	4.97E-09	5.20E-08	BX640512.2
ENSDARG00000021086	263.9768932	4.455459477	0.252373672	17.65421666	9.44E-70	2.42E-67	znf367	zinc finger protein 367 [Source:NCBI gene;Acc:550421]
ENSDARG00000075538	2.350533903	4.4498152	2.038466586	2.182922806	0.029041495	NA	zgc:163061	zgc:163061 [Source:ZFIN;Acc:ZDB-GENE-070410-132]
ENSDARG00000070109	503.660717	4.447540136	0.203639601	21.84025165	9.62E-106	6.44E-103	ncapg	non-SMC condensin I complex, subunit G [Source:ZFIN;Acc:ZDB-GENE-041111-282]
ENSDARG00000117407	1082.823742	4.442958836	0.328441251	13.5274081	1.08E-41	1.05E-39	AL954191.2	uncharacterized LOC101885516 [Source:NCBI gene;Acc:101885516]
ENSDARG00000076508	2.306541696	4.425221108	2.065513861	2.142431087	0.032158809	NA	grm8b	glutamate receptor, metabotropic 8b [Source:ZFIN;Acc:ZDB-GENE-110421-3]
ENSDARG00000093594	8.776013196	4.417968418	1.341658325	3.29291619	0.00099154	0.003898693	CR536604.1
ENSDARG00000018165	170.8162694	4.415381999	0.348189389	12.68097804	7.54E-37	5.92E-35	depdc1a	DEP domain containing 1a [Source:NCBI gene;Acc:100003959]
ENSDARG00000038570	8.77124515	4.41394322	1.265480595	3.487958042	0.000486724	0.00206694	BX548047.1
ENSDARG00000002403	624.5026333	4.412259944	0.304685019	14.48138134	1.59E-47	2.05E-45	nusap1	nucleolar and spindle associated protein 1 [Source:NCBI gene;Acc:567446]
ENSDARG00000114984	4.672387108	4.408215589	1.587787296	2.776326276	0.005497701	0.017591898	si:dkey-234i14.13	si:dkey-234i14.13 [Source:ZFIN;Acc:ZDB-GENE-131121-140]
ENSDARG00000044437	151.4228757	4.405846088	0.332010663	13.27019452	3.45E-40	3.09E-38	cdca5	cell division cycle associated 5 [Source:ZFIN;Acc:ZDB-GENE-030131-235]
ENSDARG00000117321	34.58960702	4.39475096	0.678000353	6.481930193	9.06E-11	1.20E-09	CZQB01066256.1
ENSDARG00000004713	336.0450102	4.393955226	0.262786167	16.72064886	9.27E-63	1.91E-60	mad2l1	MAD2 mitotic arrest deficient-like 1 (yeast) [Source:ZFIN;Acc:ZDB-GENE-030515-3]
ENSDARG00000116660	12.7474311	4.388033675	1.18911174	3.69017774	0.000224097	0.001029067	pigrl2.3	polymeric immunoglobulin receptor-like 2.3 [Source:ZFIN;Acc:ZDB-GENE-150409-2]
ENSDARG00000038882	829.5353643	4.38400912	0.179089413	24.47944328	2.45E-132	3.37E-129	smc4	structural maintenance of chromosomes 4 [Source:ZFIN;Acc:ZDB-GENE-020419-21]
ENSDARG00000097493	25.55885356	4.380278394	0.80102571	5.46833683	4.54E-08	4.14E-07	si:dkey-148h10.5	si:dkey-148h10.5 [Source:ZFIN;Acc:ZDB-GENE-131127-260]
ENSDARG00000097297	2.229878548	4.372777671	2.089714387	2.092524078	0.03639166	NA	FP016018.3
ENSDARG00000061468	410.9998235	4.370434705	0.217343697	20.10840322	6.23E-90	3.13E-87	ncaph	non-SMC condensin I complex, subunit H [Source:ZFIN;Acc:ZDB-GENE-070112-652]
ENSDARG00000078415	8.331754152	4.366013803	1.491592602	2.927081964	0.003421587	0.011628654	lrrc3	leucine rich repeat containing 3 [Source:NCBI gene;Acc:100001372]
ENSDARG00000075621	167.2795822	4.35070209	0.329251709	13.21390889	7.29E-40	6.44E-38	birc5a	baculoviral IAP repeat containing 5a [Source:ZFIN;Acc:ZDB-GENE-030826-1]
ENSDARG00000005619	98.52432637	4.321333675	0.410464755	10.52790434	6.42E-26	3.09E-24	nek2	NIMA-related kinase 2 [Source:ZFIN;Acc:ZDB-GENE-040426-752]
ENSDARG00000056166	4.370317616	4.318096636	1.712238968	2.52190069	0.011672266	0.033675806	jac2	jacalin 2 [Source:ZFIN;Acc:ZDB-GENE-160114-69]
ENSDARG00000101321	2.145955163	4.313709212	2.098013279	2.056092426	0.039773608	NA	CR376800.1
ENSDARG00000112183	2.144140103	4.312712094	2.135042491	2.019965463	0.04338697	NA	pimr154	Pim proto-oncogene, serine/threonine kinase, related 154 [Source:ZFIN;Acc:ZDB-GENE-081028-12]
ENSDARG00000035101	12.11540638	4.30899504	1.069191847	4.030142067	5.57E-05	0.0002929	dicp2.1	diverse immunoglobulin domain-containing protein 2.1 [Source:ZFIN;Acc:ZDB-GENE-120306-16]
ENSDARG00000030999	190.21569	4.304470609	0.281796881	15.27508254	1.12E-52	1.73E-50	mybl1	v-myb avian myeloblastosis viral oncogene homolog-like 1 [Source:ZFIN;Acc:ZDB-GENE-041111-281]
ENSDARG00000094892	109.0925895	4.303106272	0.367904993	11.69624318	1.33E-31	8.67E-30	cenph	centromere protein H [Source:ZFIN;Acc:ZDB-GENE-081104-340]
ENSDARG00000095801	52.36399847	4.289660108	0.630157295	6.807284693	9.95E-12	1.47E-10	BX649485.2
ENSDARG00000001313	80.13087992	4.288716556	0.490493678	8.74367346	2.26E-18	6.40E-17	g2e3	G2/M-phase specific E3 ubiquitin protein ligase [Source:ZFIN;Acc:ZDB-GENE-030616-400]
ENSDARG00000039891	2.088826629	4.285271829	2.389164361	1.793627889	0.072872582	NA	BX323555.2	proteinase-activated receptor 1-like [Source:NCBI gene;Acc:108180716]
ENSDARG00000021948	742.5408711	4.282330116	0.734497148	5.830288286	5.53E-09	5.76E-08	tnc	tenascin C [Source:ZFIN;Acc:ZDB-GENE-980526-104]
ENSDARG00000045219	138.961233	4.277142265	0.411175614	10.40222747	2.42E-25	1.13E-23	dkk1b	dickkopf WNT signaling pathway inhibitor 1b [Source:ZFIN;Acc:ZDB-GENE-990708-5]
ENSDARG00000078364	282.0113279	4.274158422	0.506396185	8.44034483	3.16E-17	8.18E-16	AL954361.1	epoxide hydrolase 4-like [Source:NCBI gene;Acc:570571]
ENSDARG00000078433	237.7115443	4.269357565	0.255403557	16.71612415	1.00E-62	2.04E-60	spc25	SPC25 component of NDC80 kinetochore complex [Source:ZFIN;Acc:ZDB-GENE-060810-13]
ENSDARG00000032856	194.807824	4.253523178	0.500760873	8.494120464	1.99E-17	5.27E-16	ccdc120	coiled-coil domain containing 120 [Source:ZFIN;Acc:ZDB-GENE-061027-93]
ENSDARG00000074781	1036.796326	4.253051562	0.366457409	11.60585502	3.85E-31	2.43E-29	ptprt	protein tyrosine phosphatase receptor type T [Source:ZFIN;Acc:ZDB-GENE-101028-4]
ENSDARG00000073900	77.99047812	4.248861413	0.520597246	8.16151342	3.31E-16	7.77E-15	inka2	inka box actin regulator 2 [Source:ZFIN;Acc:ZDB-GENE-091230-4]
ENSDARG00000056191	19.67396239	4.246524587	0.898358775	4.726980697	2.28E-06	1.57E-05	si:ch211-168k14.2	si:ch211-168k14.2 [Source:ZFIN;Acc:ZDB-GENE-070912-149]
ENSDARG00000102528	31.95920197	4.243802616	1.074919086	3.948020526	7.88E-05	0.000400606	AL935126.1
ENSDARG00000011262	80.88822737	4.225598585	0.425788509	9.924172432	3.27E-23	1.33E-21	traip	TRAF-interacting protein [Source:ZFIN;Acc:ZDB-GENE-040801-30]
ENSDARG00000039477	76.32624659	4.223695173	0.446306015	9.463675222	2.97E-21	1.08E-19	terb2	telomere repeat binding bouquet formation protein 2 [Source:NCBI gene;Acc:541341]
ENSDARG00000071009	304.898915	4.21092583	0.260938925	16.13759168	1.39E-58	2.51E-56	kif20ba	kinesin family member 20Ba [Source:ZFIN;Acc:ZDB-GENE-041111-213]
ENSDARG00000045932	26.58815152	4.206191326	0.749361747	5.613031814	1.99E-08	1.92E-07	cpeb1a	cytoplasmic polyadenylation element binding protein 1a [Source:ZFIN;Acc:ZDB-GENE-080723-42]
ENSDARG00000097572	165.9141249	4.198531206	0.337253749	12.44917578	1.41E-35	1.08E-33	ptprt	protein tyrosine phosphatase receptor type T [Source:ZFIN;Acc:ZDB-GENE-101028-4]
ENSDARG00000055439	237.5254523	4.195392026	0.330914096	12.67819074	7.81E-37	6.09E-35	adamtsl7	ADAMTS-like 7 [Source:ZFIN;Acc:ZDB-GENE-070816-2]
ENSDARG00000053450	1.960911037	4.194251105	2.407866339	1.741895319	0.081526763	NA	ftr06	finTRIM family, member 6 [Source:ZFIN;Acc:ZDB-GENE-070912-228]
ENSDARG00000103602	96.95776661	4.180869656	0.412576622	10.13355927	3.92E-24	1.69E-22	pcdh1a3	protocadherin 1 alpha 3 [Source:ZFIN;Acc:ZDB-GENE-050202-3]
ENSDARG00000076228	381.0244473	4.176573829	0.283280696	14.74358783	3.38E-49	4.79E-47	kif2c	kinesin family member 2C [Source:ZFIN;Acc:ZDB-GENE-070912-298]
ENSDARG00000035663	3790.022553	4.170527101	0.168100356	24.80974581	7.04E-136	1.04E-132	zgc:103438	zgc:103438 [Source:ZFIN;Acc:ZDB-GENE-041010-131]
ENSDARG00000096554	567.1805085	4.157475602	0.265143152	15.68011682	2.07E-55	3.41E-53	si:dkey-25o16.4	si:dkey-25o16.4 [Source:ZFIN;Acc:ZDB-GENE-030131-969]
ENSDARG00000010144	3.910999	4.153238221	1.648655952	2.519166122	0.011763314	0.033898616	plppr3a	phospholipid phosphatase related 3a [Source:ZFIN;Acc:ZDB-GENE-070912-555]
ENSDARG00000041034	1.902398354	4.149232571	3.075723053	1.349026716	0.177328385	NA	zgc:152857	zgc:152857 [Source:ZFIN;Acc:ZDB-GENE-060929-72]
ENSDARG00000103509	47.07547709	4.138168238	0.90909111	4.551984056	5.31E-06	3.41E-05	si:ch73-106n3.2	si:ch73-106n3.2 [Source:ZFIN;Acc:ZDB-GENE-100922-267]
ENSDARG00000097228	10.76206247	4.133468347	1.359279737	3.04092545	0.002358522	0.008394392	si:dkey-234i14.12	si:dkey-234i14.12 [Source:ZFIN;Acc:ZDB-GENE-131127-173]
ENSDARG00000014685	386.7747112	4.132314379	0.203509264	20.30528884	1.15E-91	6.07E-89	esco2	establishment of sister chromatid cohesion N-acetyltransferase 2 [Source:NCBI gene;Acc:445395]
ENSDARG00000096308	10.7995651	4.129502243	1.348581807	3.062107335	0.002197846	0.007900221	ighv5-4	immunoglobulin heavy variable 5-4 [Source:ZFIN;Acc:ZDB-GENE-040514-18]
ENSDARG00000060394	111.4873406	4.124982791	0.356603286	11.56742789	6.03E-31	3.80E-29	mtfr2	mitochondrial fission regulator 2 [Source:NCBI gene;Acc:768141]
ENSDARG00000074746	35.79384777	4.123582384	0.63209122	6.52371407	6.86E-11	9.15E-10	kcnd1	potassium voltage-gated channel, Shal-related subfamily, member 1 [Source:ZFIN;Acc:ZDB-GENE-081105-40]
ENSDARG00000103444	1.866097294	4.120152549	2.490132206	1.654591888	0.09800731	NA	gig2h	grass carp reovirus (GCRV)-induced gene 2h [Source:ZFIN;Acc:ZDB-GENE-130517-5]
ENSDARG00000114670	375.9993002	4.1185873	0.25272919	16.2964448	1.05E-59	1.94E-57	ube2c	ubiquitin-conjugating enzyme E2C [Source:ZFIN;Acc:ZDB-GENE-051030-48]
ENSDARG00000057100	139.7478187	4.110530408	0.343515818	11.96605859	5.35E-33	3.74E-31	zwilch	zwilch kinetochore protein [Source:NCBI gene;Acc:336439]
ENSDARG00000008019	14.19608665	4.107095671	0.934226626	4.396251997	1.10E-05	6.70E-05	mxg	myxovirus (influenza virus) resistance G [Source:ZFIN;Acc:ZDB-GENE-030721-10]
ENSDARG00000100019	170.651274	4.102543554	0.314784131	13.03287922	7.95E-39	6.75E-37	arhgap11a	Rho GTPase activating protein 11A [Source:ZFIN;Acc:ZDB-GENE-040426-2562]
ENSDARG00000057683	478.3275495	4.100625448	0.1749337	23.44102616	1.63E-121	1.64E-118	mcm6	minichromosome maintenance complex component 6 [Source:ZFIN;Acc:ZDB-GENE-030909-6]
ENSDARG00000106138	1.84794683	4.098999682	2.215487316	1.850157143	0.064290904	NA	BX855618.1
ENSDARG00000100781	1.842501652	4.095027595	2.215313995	1.848508881	0.064528761	NA	col28a2b	collagen, type XXVIII, alpha 2b [Source:ZFIN;Acc:ZDB-GENE-130530-762]
ENSDARG00000100411	49.19668907	4.092626988	0.869753711	4.705501033	2.53E-06	1.73E-05	si:ch73-106n3.1	si:ch73-106n3.1 [Source:ZFIN;Acc:ZDB-GENE-100922-219]
ENSDARG00000096268	1.814844849	4.079094937	3.346890128	1.21877169	0.222930859	NA	ighv4-7	immunoglobulin heavy variable 4-7 [Source:ZFIN;Acc:ZDB-GENE-040514-12]
ENSDARG00000037892	59.3679855	4.07786088	0.475825234	8.570081169	1.03E-17	2.80E-16	psmc3ip	PSMC3 interacting protein [Source:ZFIN;Acc:ZDB-GENE-040625-125]
ENSDARG00000031136	728.5216851	4.075727696	0.488250155	8.347621921	6.97E-17	1.75E-15	moxd1	monooxygenase, DBH-like 1 [Source:NCBI gene;Acc:570584]
ENSDARG00000071386	13.85696259	4.073040325	1.082386002	3.76302014	0.000167874	0.000791973	si:dkey-21e2.3	si:dkey-21e2.3 [Source:ZFIN;Acc:ZDB-GENE-050208-618]
ENSDARG00000079843	45.04440977	4.072961646	0.692042838	5.885418391	3.97E-09	4.24E-08	igl4v8	immunoglobulin light 4 variable 8 [Source:ZFIN;Acc:ZDB-GENE-051013-6]
ENSDARG00000074014	250.8177131	4.070088893	0.678457435	5.999033516	1.98E-09	2.20E-08	zgc:194275	zgc:194275 [Source:ZFIN;Acc:ZDB-GENE-081022-92]
ENSDARG00000060062	3.674702429	4.065148135	1.948345185	2.086461971	0.036936796	0.088250119	lrrc74a	leucine rich repeat containing 74A [Source:ZFIN;Acc:ZDB-GENE-131127-263]
ENSDARG00000045139	1.796694385	4.062346543	2.203099057	1.84392369	0.065194262	NA	ca7	carbonic anhydrase VII [Source:ZFIN;Acc:ZDB-GENE-040426-1786]
ENSDARG00000074927	121.3108766	4.058624983	0.492673002	8.237969134	1.75E-16	4.24E-15	bub1bb	BUB1 mitotic checkpoint serine/threonine kinase Bb [Source:ZFIN;Acc:ZDB-GENE-030829-51]
ENSDARG00000093779	1.774482761	4.048980874	3.13781884	1.290380701	0.19691851	NA	cxcl11.6	chemokine (C-X-C motif) ligand 11, duplicate 7 [Source:ZFIN;Acc:ZDB-GENE-060526-79]
ENSDARG00000033757	307.4730493	4.048713795	0.215890055	18.75359103	1.81E-78	6.77E-76	ncaph2	non-SMC condensin II complex, subunit H2 [Source:NCBI gene;Acc:562678]
ENSDARG00000078069	1546.722162	4.04819052	0.312757045	12.94356301	2.55E-38	2.10E-36	rrm2	ribonucleotide reductase M2 polypeptide [Source:NCBI gene;Acc:30733]
ENSDARG00000058160	435.841995	4.041796859	0.375869321	10.753197	5.72E-27	2.92E-25	tnfaip2b	tumor necrosis factor, alpha-induced protein 2b [Source:ZFIN;Acc:ZDB-GENE-081107-56]
ENSDARG00000075891	146.0159766	4.037765019	0.343121593	11.76773804	5.72E-32	3.77E-30	sall1b	spalt-like transcription factor 1b [Source:ZFIN;Acc:ZDB-GENE-020228-3]
ENSDARG00000058206	1144.5082	4.031740685	0.237781514	16.95565234	1.75E-64	3.78E-62	si:ch211-153b23.5	si:ch211-153b23.5 [Source:ZFIN;Acc:ZDB-GENE-030131-9744]
ENSDARG00000035873	78.02771981	4.030528918	0.482751014	8.349084314	6.88E-17	1.73E-15	fjx1	four-jointed box kinase 1 [Source:ZFIN;Acc:ZDB-GENE-100422-10]
ENSDARG00000117390	3.63955616	4.029994719	1.659122804	2.428991217	0.015140899	0.041940044	CABZ01064405.1
ENSDARG00000097271	1.765838504	4.02868557	2.256586395	1.785300832	0.074212534	NA	CU571382.2
ENSDARG00000104574	414.608903	4.024299934	0.458971296	8.768086295	1.82E-18	5.23E-17	pcsk6	proprotein convertase subtilisin/kexin type 6 [Source:ZFIN;Acc:ZDB-GENE-100908-1]
ENSDARG00000096372	1.741811821	4.021027097	2.386437867	1.684949418	0.091998331	NA	ighv13-2	immunoglobulin heavy variable 13-2 [Source:ZFIN;Acc:ZDB-GENE-040514-41]
ENSDARG00000090883	6.786984563	4.015789341	1.396440052	2.87573343	0.0040309	0.013422549	gabra3	gamma-aminobutyric acid (GABA) A receptor, alpha 3 [Source:ZFIN;Acc:ZDB-GENE-091204-365]
ENSDARG00000101535	6972.090676	4.013448959	1.736269401	2.311535846	0.020803276	0.054955901	col10a1b	collagen, type X, alpha 1b [Source:ZFIN;Acc:ZDB-GENE-030131-7079]
ENSDARG00000026224	311.929599	4.004255735	0.229341588	17.45978901	2.90E-68	6.96E-66	fanci	FA complementation group I [Source:ZFIN;Acc:ZDB-GENE-030131-2905]
ENSDARG00000117252	1.668778792	3.954874434	2.256092286	1.752975469	0.079606218	NA	BX649398.3
ENSDARG00000096316	1.657457525	3.950218848	3.241286948	1.218719265	0.222950763	NA	ighv10-1	immunoglobulin heavy variable 10-1 [Source:ZFIN;Acc:ZDB-GENE-040514-34]
ENSDARG00000091941	3.447005703	3.940005697	1.820307003	2.164473186	0.030428052	0.075206453	CR847971.1
ENSDARG00000071694	339.4835236	3.934799011	0.224426816	17.53265976	8.07E-69	1.98E-66	ndc80	NDC80 kinetochore complex component [Source:NCBI gene;Acc:445386]
ENSDARG00000104312	231.4423129	3.931461592	0.520937749	7.546893266	4.46E-14	8.59E-13	CT573342.2	POU class 2 associating factor 1 [Source:NCBI gene;Acc:103908823]
ENSDARG00000094176	1.639737971	3.920154137	2.324760438	1.686261549	0.091745434	NA	cdkn2d	cyclin-dependent kinase inhibitor 2D (p19, inhibits CDK4) [Source:ZFIN;Acc:ZDB-GENE-110316-1]
ENSDARG00000035665	1464.423124	3.919536183	0.257001233	15.25104041	1.62E-52	2.47E-50	si:dkey-267n13.1	si:dkey-267n13.1 [Source:ZFIN;Acc:ZDB-GENE-141211-35]
ENSDARG00000096330	1.619341407	3.91572584	2.315833719	1.690849307	0.090865587	NA	ighj2-5	ighj2-5 [Source:ZFIN;Acc:ZDB-GENE-041001-95]
ENSDARG00000001572	21.72438944	3.910981915	0.839427739	4.659104925	3.18E-06	2.13E-05	prf1.3	perforin 1.3 [Source:ZFIN;Acc:ZDB-GENE-060503-461]
ENSDARG00000075515	257.5314137	3.906395947	1.014749796	3.849614913	0.000118304	0.000578519	cd37	CD37 molecule [Source:ZFIN;Acc:ZDB-GENE-070820-17]
ENSDARG00000061385	181.5410494	3.905714818	0.291101894	13.41700243	4.81E-41	4.52E-39	haus3	HAUS augmin-like complex, subunit 3 [Source:ZFIN;Acc:ZDB-GENE-060929-592]
ENSDARG00000100887	25.04122027	3.901345482	0.723173715	5.394755647	6.86E-08	6.06E-07	si:dkey-11f4.20	si:dkey-11f4.20 [Source:ZFIN;Acc:ZDB-GENE-070912-359]
ENSDARG00000026611	8281.699887	3.899009591	0.170648285	22.84822013	1.52E-115	1.46E-112	socs3b	suppressor of cytokine signaling 3b [Source:ZFIN;Acc:ZDB-GENE-040426-2528]
ENSDARG00000071461	39.8345095	3.898710517	0.74413871	5.239225515	1.61E-07	1.35E-06	CU896602.1
ENSDARG00000088130	773.7728089	3.890878698	0.184346692	21.10631144	6.96E-99	4.15E-96	si:dkey-30c15.10	si:dkey-30c15.10 [Source:ZFIN;Acc:ZDB-GENE-060503-826]
ENSDARG00000095896	9.334088918	3.885132429	1.270760196	3.057329338	0.002233188	0.008005322	pou3f3b	POU class 3 homeobox 3b [Source:NCBI gene;Acc:30321]
ENSDARG00000083310	8.950231912	3.883908415	1.53330386	2.533032439	0.011308049	0.032783539	dre-mir-146a	dre-mir-146a [Source:miRBase;Acc:MI0002012]
ENSDARG00000091560	3.275343996	3.880589333	1.774290282	2.187122012	0.028733618	NA	slc6a19a.2	solute carrier family 6 member 19a, tandem duplicate 2 [Source:ZFIN;Acc:ZDB-GENE-141210-16]
ENSDARG00000019591	1.5753492	3.879110262	2.450803787	1.582791035	0.113469101	NA	igl4v9	immunoglobulin light 4 variable 9 [Source:ZFIN;Acc:ZDB-GENE-051013-8]
ENSDARG00000105638	1.584855407	3.877638136	3.26988339	1.185864349	0.235675874	NA	CT027989.1
ENSDARG00000037383	21.13089417	3.865357242	1.170714145	3.301708841	0.000960978	0.003790676	pax5	paired box 5 [Source:ZFIN;Acc:ZDB-GENE-001030-2]
ENSDARG00000037553	3.230243746	3.861388055	2.023249941	1.908507682	0.056325631	NA	il1rapl2	interleukin 1 receptor accessory protein-like 2 [Source:ZFIN;Acc:ZDB-GENE-040219-5]
ENSDARG00000041361	441.2480869	3.860397857	0.26266084	14.69727216	6.71E-49	9.32E-47	ttk	ttk protein kinase [Source:NCBI gene;Acc:317763]
ENSDARG00000034624	435.1697708	3.858902397	0.190331318	20.27465805	2.15E-91	1.11E-88	nuf2	UF2 component of NDC80 kinetochore complex [Source:NCBI gene;Acc:393280]
ENSDARG00000093073	26.96109576	3.852254689	0.658881557	5.846657339	5.02E-09	5.25E-08	CR925713.1
ENSDARG00000089547	63.23383591	3.851055431	0.794591802	4.846583394	1.26E-06	9.09E-06	BX571825.5
ENSDARG00000056473	380.0431052	3.849158931	0.229079908	16.80269107	2.33E-63	4.95E-61	chaf1b	chromatin assembly factor 1, subunit B [Source:ZFIN;Acc:ZDB-GENE-040426-1947]
ENSDARG00000075354	363.9689175	3.848905673	0.215658485	17.84722576	3.04E-71	8.49E-69	espl1	extra spindle pole bodies like 1, separase [Source:ZFIN;Acc:ZDB-GENE-030131-5188]
ENSDARG00000036990	161.4553284	3.845734426	0.287660259	13.36901538	9.17E-41	8.44E-39	dctd	dCMP deaminase [Source:ZFIN;Acc:ZDB-GENE-050417-116]
ENSDARG00000087178	1.542678259	3.840300358	2.310378642	1.662195229	0.096473636	NA	scpp9	secretory calcium-binding phosphoprotein 9 [Source:ZFIN;Acc:ZDB-GENE-090424-3]
ENSDARG00000044684	1.5408632	3.838731177	2.327509106	1.649287286	0.099088793	NA	rbp4l	retinol binding protein 4, like [Source:ZFIN;Acc:ZDB-GENE-030131-7591]
ENSDARG00000078790	1.5408632	3.838731177	2.327509106	1.649287286	0.099088793	NA	lrrc18a	leucine rich repeat containing 18a [Source:ZFIN;Acc:ZDB-GENE-090313-323]
ENSDARG00000054929	112.3472671	3.836304421	0.384696456	9.972289486	2.02E-23	8.30E-22	zgc:110540	zgc:110540 [Source:ZFIN;Acc:ZDB-GENE-050327-77]
ENSDARG00000100741	268.7305556	3.833536916	0.354596928	10.81097047	3.05E-27	1.58E-25	cdc20	cell division cycle 20 homolog [Source:ZFIN;Acc:ZDB-GENE-040426-2044]
ENSDARG00000078654	997.5626367	3.825554938	0.204785031	18.68083289	7.09E-78	2.57E-75	tpx2	TPX2 microtubule nucleation factor [Source:ZFIN;Acc:ZDB-GENE-030131-9652]
ENSDARG00000039069	82.92461153	3.822979076	0.376124744	10.16412544	2.87E-24	1.26E-22	slx4ip	SLX4 interacting protein [Source:NCBI gene;Acc:393383]
ENSDARG00000102532	12.04719536	3.821829594	1.237367462	3.088677947	0.002010493	0.007326995	homer3a	homer scaffold protein 3a [Source:ZFIN;Acc:ZDB-GENE-170413-3]
ENSDARG00000091905	5.741384717	3.819774975	1.673284037	2.2828013	0.022442075	0.058591374	si:dkey-108k21.21	si:dkey-108k21.21 [Source:ZFIN;Acc:ZDB-GENE-131127-5]
ENSDARG00000111761	5.750890925	3.815215658	1.506972818	2.531708344	0.011350836	0.03287736	igl3v4	immunoglobulin light 3 variable 4 [Source:ZFIN;Acc:ZDB-GENE-060503-598]
ENSDARG00000034773	437.0912383	3.805848127	0.212085685	17.94486099	5.26E-72	1.49E-69	ncapd3	non-SMC condensin II complex, subunit D3 [Source:ZFIN;Acc:ZDB-GENE-040426-737]
ENSDARG00000101865	11.53536136	3.805550868	1.067803764	3.563904714	0.000365379	0.00159143	pcdh1g30	protocadherin 1 gamma 30 [Source:ZFIN;Acc:ZDB-GENE-050609-23]
ENSDARG00000015998	178.4298166	3.804661746	0.274823032	13.84404254	1.38E-43	1.48E-41	wdhd1	WD repeat and HMG-box DNA binding protein 1 [Source:ZFIN;Acc:ZDB-GENE-030131-1665]
ENSDARG00000077822	116.8027662	3.804274962	0.313340256	12.14103481	6.40E-34	4.56E-32	si:dkey-6i22.5	si:dkey-6i22.5 [Source:ZFIN;Acc:ZDB-GENE-050506-32]
ENSDARG00000112433	3.104574123	3.795450412	1.714484699	2.21375578	0.026845583	NA	FO818699.1
ENSDARG00000075126	8.768005038	3.795346358	1.299114473	2.921487241	0.003483645	0.011808659	TMEM8B	si:dkey-84j12.1 [Source:ZFIN;Acc:ZDB-GENE-060526-342]
ENSDARG00000091950	3.112649563	3.794543195	1.747319975	2.171636133	0.029883119	NA	si:dkeyp-4c7.3	si:dkeyp-4c7.3 [Source:ZFIN;Acc:ZDB-GENE-090313-388]
ENSDARG00000008022	72.3348096	3.784001578	0.425072708	8.90201019	5.48E-19	1.66E-17	kif18a	kinesin family member 18A [Source:ZFIN;Acc:ZDB-GENE-040426-862]
ENSDARG00000075407	11.40313809	3.777248332	1.533348747	2.463398063	0.013762702	0.038631472	BX571825.3
ENSDARG00000077620	25.8992259	3.767977036	0.796566908	4.730270614	2.24E-06	1.54E-05	cdca7a	cell division cycle associated 7a [Source:ZFIN;Acc:ZDB-GENE-050417-29]
ENSDARG00000109245	3.025664875	3.763404603	2.066307099	1.821319108	0.068558363	NA	CT573356.3
ENSDARG00000058471	593.157103	3.762984086	0.228007065	16.50380478	3.44E-61	6.73E-59	plk1	polo-like kinase 1 (Drosophila) [Source:ZFIN;Acc:ZDB-GENE-021115-7]
ENSDARG00000105414	1.445618547	3.75534059	2.481565402	1.51329503	0.130204735	NA	zgc:112234	zgc:112234 [Source:NCBI gene;Acc:554097]
ENSDARG00000045853	98.48642491	3.746813948	0.351882092	10.64792451	1.78E-26	8.88E-25	rad51ap1	RAD51 associated protein 1 [Source:ZFIN;Acc:ZDB-GENE-050419-96]
ENSDARG00000087767	8.45098416	3.744830066	1.289036812	2.905138186	0.00367091	0.012363696	CABZ01074298.1	uncharacterized LOC100334396 [Source:NCBI gene;Acc:100334396]
ENSDARG00000043640	158.1327745	3.735217397	0.416524029	8.967591629	3.03E-19	9.46E-18	cenpn	centromere protein N [Source:ZFIN;Acc:ZDB-GENE-030616-408]
ENSDARG00000096243	3.004315332	3.734931576	1.881676272	1.984895931	0.047156051	NA	ighv1-3	immunoglobulin heavy variable 1-3 [Source:ZFIN;Acc:ZDB-GENE-040514-7]
ENSDARG00000102496	2.966152466	3.729778178	1.737079587	2.147154457	0.031780987	NA	CR847898.4
ENSDARG00000038424	22571.64	3.726769029	0.156733078	23.77780802	5.67E-125	5.96E-122	c4b	complement 4B (Chido blood group) [Source:ZFIN;Acc:ZDB-GENE-100805-2]
ENSDARG00000069323	11.36716415	3.724786667	1.249054198	2.982085703	0.002862918	0.009945871	si:ch73-122g19.1	si:ch73-122g19.1 [Source:ZFIN;Acc:ZDB-GENE-110411-239]
ENSDARG00000096885	19.12936015	3.720762904	0.873505213	4.259577217	2.05E-05	0.000118223	CR388164.2
ENSDARG00000099200	69.97704354	3.718472845	0.779882352	4.767992035	1.86E-06	1.30E-05	zgc:123103	zgc:123103 [Source:ZFIN;Acc:ZDB-GENE-051030-105]
ENSDARG00000096333	2.903578754	3.706885517	1.946712293	1.904177382	0.056887086	NA	ighv4-6	immunoglobulin heavy variable 4-6 [Source:ZFIN;Acc:ZDB-GENE-030924-7]
ENSDARG00000104677	1.396181162	3.703653787	3.33054414	1.112026633	0.266126699	NA	AL935044.4
ENSDARG00000087373	114.9008814	3.70022647	0.662670266	5.583812432	2.35E-08	2.24E-07	dnah5	dynein, axonemal, heavy chain 5 [Source:ZFIN;Acc:ZDB-GENE-110411-177]
ENSDARG00000100167	43.644805	3.69782859	0.582154476	6.351971412	2.13E-10	2.68E-09	CSDC2	cold shock domain containing C2, RNA binding b [Source:NCBI gene;Acc:557375]
ENSDARG00000027992	5.541452687	3.695376846	1.80758303	2.044374606	0.040916554	0.095992349	hao2	hydroxyacid oxidase 2 (long chain) [Source:ZFIN;Acc:ZDB-GENE-040426-1239]
ENSDARG00000042563	160.8629478	3.673468632	0.318829443	11.52173587	1.03E-30	6.39E-29	mis18bp1	MIS18 binding protein 1 [Source:ZFIN;Acc:ZDB-GENE-030616-151]
ENSDARG00000103577	18.45724889	3.663547455	1.040142405	3.522159502	0.000428047	0.001838268	syngr1b	synaptogyrin 1b [Source:ZFIN;Acc:ZDB-GENE-090624-2]
ENSDARG00000102798	243.2517887	3.660425206	0.30927713	11.83542154	2.56E-32	1.74E-30	mcm2	minichromosome maintenance complex component 2 [Source:ZFIN;Acc:ZDB-GENE-020419-24]
ENSDARG00000088641	268.7037385	3.658184968	0.480333143	7.615932862	2.62E-14	5.20E-13	grn2	granulin 2 [Source:ZFIN;Acc:ZDB-GENE-050522-264]
ENSDARG00000086840	79.18438461	3.64140157	0.377880604	9.636381269	5.61E-22	2.12E-20	si:ch211-266k8.4	si:ch211-266k8.4 [Source:ZFIN;Acc:ZDB-GENE-131121-469]
ENSDARG00000087804	2098.895521	3.639724636	0.306690927	11.86772845	1.74E-32	1.20E-30	tnfrsf11a	tumor necrosis factor receptor superfamily, member 11a, NFKB activator [Source:ZFIN;Acc:ZDB-GENE-120910-2]
ENSDARG00000032264	210.1400628	3.637433993	0.266192336	13.6646834	1.65E-42	1.68E-40	mybl2b	v-myb avian myeloblastosis viral oncogene homolog-like 2b [Source:ZFIN;Acc:ZDB-GENE-041007-1]
ENSDARG00000005058	1168.593592	3.63346145	0.160005004	22.70842386	3.70E-114	3.27E-111	ncapd2	non-SMC condensin I complex, subunit D2 [Source:ZFIN;Acc:ZDB-GENE-050506-59]
ENSDARG00000040110	493.8370516	3.629284438	0.204379864	17.75754408	1.51E-70	4.06E-68	kif20bb	kinesin family member 20Bb [Source:ZFIN;Acc:ZDB-GENE-030131-9684]
ENSDARG00000039616	94.21892017	3.625032317	0.37867181	9.573018705	1.04E-21	3.86E-20	cenpk	centromere protein K [Source:ZFIN;Acc:ZDB-GENE-090313-204]
ENSDARG00000058968	90.80437975	3.622059859	0.348160536	10.40341879	2.39E-25	1.11E-23	haus1	HAUS augmin-like complex, subunit 1 [Source:ZFIN;Acc:ZDB-GENE-091204-387]
ENSDARG00000111840	20.9572427	3.619052181	0.81377761	4.447225061	8.70E-06	5.37E-05	cxcl18a.1	chemokine (C-X-C motif) ligand 18a, duplicate 1 [Source:ZFIN;Acc:ZDB-GENE-090303-1]
ENSDARG00000100686	2.763681626	3.61708859	1.794666914	2.015465132	0.043855936	NA	si:ch211-241b2.4	si:ch211-241b2.4 [Source:ZFIN;Acc:ZDB-GENE-081104-191]
ENSDARG00000101026	10.42606878	3.616344003	1.032749144	3.501667394	0.000462356	0.001976684	CABZ01038709.1
ENSDARG00000012485	109.4729337	3.615457986	0.524729609	6.890135272	5.57E-12	8.50E-11	aurka	aurora kinase A [Source:ZFIN;Acc:ZDB-GENE-040801-161]
ENSDARG00000008249	7.833019121	3.615019019	1.217163026	2.970036834	0.00297764	0.010295808	ptchd4	patched domain containing 4 [Source:NCBI gene;Acc:564097]
ENSDARG00000113346	102.173081	3.607660076	0.610844062	5.906024629	3.50E-09	3.76E-08	zgc:153659	zgc:153659 [Source:ZFIN;Acc:ZDB-GENE-060825-311]
ENSDARG00000093098	12.78683644	3.603530143	0.872002999	4.132474483	3.59E-05	0.000196475	ccl34b.8	chemokine (C-C motif) ligand 34b, duplicate 8 [Source:ZFIN;Acc:ZDB-GENE-111012-6]
ENSDARG00000026417	25.63181814	3.596040617	0.636033941	5.653850188	1.57E-08	1.55E-07	ccr12b.2	chemokine (C-C motif) receptor 12b, tandem duplicate 2 [Source:ZFIN;Acc:ZDB-GENE-070301-2]
ENSDARG00000101707	183.7294242	3.586180728	0.327494928	10.95033975	6.62E-28	3.50E-26	si:ch211-156b7.4	si:ch211-156b7.4 [Source:ZFIN;Acc:ZDB-GENE-141212-376]
ENSDARG00000091150	2094.000426	3.583419975	0.20430422	17.53962782	7.14E-69	1.77E-66	mki67	marker of proliferation Ki-67 [Source:ZFIN;Acc:ZDB-GENE-030131-9771]
ENSDARG00000055177	12.68854751	3.583069748	1.06062102	3.378275256	0.00072942	0.002973998	pxdc1a	PX domain containing 1a [Source:ZFIN;Acc:ZDB-GENE-070912-381]
ENSDARG00000061885	20.60725775	3.577339312	1.166543716	3.066614018	0.002164982	0.007803693	satb2	SATB homeobox 2 [Source:ZFIN;Acc:ZDB-GENE-070912-212]
ENSDARG00000044485	70.32442719	3.57487283	0.448603011	7.968900655	1.60E-15	3.58E-14	sall4	spalt-like transcription factor 4 [Source:ZFIN;Acc:ZDB-GENE-060328-2]
ENSDARG00000103852	25.0633944	3.574868433	0.694905239	5.144397009	2.68E-07	2.17E-06	pigrl4.2	polymeric immunoglobulin receptor-like 4.2 [Source:ZFIN;Acc:ZDB-GENE-150409-10]
ENSDARG00000033273	334.9334788	3.57171892	0.203980152	17.51012969	1.20E-68	2.91E-66	primpol	primase and polymerase (DNA-directed) [Source:NCBI gene;Acc:556571]
ENSDARG00000053558	104.8396711	3.568490586	0.609480541	5.854970493	4.77E-09	5.02E-08	rtkn2a	rhotekin 2a [Source:NCBI gene;Acc:449666]
ENSDARG00000026017	855.4217931	3.568339675	0.189245459	18.8556158	2.64E-79	1.02E-76	xpnpep2	X-prolyl aminopeptidase (aminopeptidase P) 2, membrane-bound [Source:ZFIN;Acc:ZDB-GENE-040426-1151]
ENSDARG00000113657	40.28812709	3.568311648	0.850248702	4.196785762	2.71E-05	0.000152451	LO018363.2
ENSDARG00000061479	165.7067312	3.561622424	0.417259921	8.535740537	1.39E-17	3.74E-16	thsd7aa	thrombospondin, type I, domain containing 7Aa [Source:NCBI gene;Acc:557991]
ENSDARG00000024588	67.87869834	3.561409972	0.708848029	5.024222157	5.05E-07	3.90E-06	gpc5b	glypican 5b [Source:ZFIN;Acc:ZDB-GENE-060503-64]
ENSDARG00000007971	265.0851558	3.552525029	0.256834878	13.83194158	1.64E-43	1.74E-41	cks1b	CDC28 protein kinase regulatory subunit 1B [Source:ZFIN;Acc:ZDB-GENE-040801-112]
ENSDARG00000069917	170.952768	3.549402286	0.273066701	12.99829776	1.25E-38	1.05E-36	ska3	spindle and kinetochore associated complex subunit 3 [Source:NCBI gene;Acc:570479]
ENSDARG00000052565	227.0426192	3.545636486	0.251276275	14.11051038	3.27E-45	3.84E-43	cenpi	centromere protein I [Source:ZFIN;Acc:ZDB-GENE-060810-127]
ENSDARG00000092361	2.662745702	3.541342958	1.943455416	1.822188937	0.068426323	NA	si:dkey-79f11.7	si:dkey-79f11.7 [Source:ZFIN;Acc:ZDB-GENE-090313-338]
ENSDARG00000070541	2.644164197	3.539244075	1.805611275	1.960136229	0.04997987	NA	si:dkeyp-97e7.9	si:dkeyp-97e7.9 [Source:ZFIN;Acc:ZDB-GENE-131121-398]
ENSDARG00000110103	86.49709459	3.539157952	0.553049605	6.399349928	1.56E-10	2.00E-09	FO834799.1	Fanconi anemia group A protein-like [Source:NCBI gene;Acc:110438398]
ENSDARG00000104765	80.61540067	3.531534622	0.48981961	7.209867769	5.60E-13	9.57E-12	chek1	checkpoint kinase 1 [Source:ZFIN;Acc:ZDB-GENE-040426-896]
ENSDARG00000102034	21.76985333	3.526235723	0.706812182	4.988928901	6.07E-07	4.64E-06	si:ch211-214k5.3	si:ch211-214k5.3 [Source:ZFIN;Acc:ZDB-GENE-041210-206]
ENSDARG00000096345	4.758422065	3.525493546	1.583366901	2.226580298	0.025975337	0.066042339	ighv4-5	immunoglobulin heavy variable 4-5 [Source:ZFIN;Acc:ZDB-GENE-040514-11]
ENSDARG00000067608	66.11337997	3.522986708	0.434799396	8.102556581	5.38E-16	1.24E-14	zswim7	zinc finger, SWIM-type containing 7 [Source:NCBI gene;Acc:325530]
ENSDARG00000114554	2.623491657	3.515213705	1.864209786	1.885632041	0.059344556	NA	cdx1a	caudal type homeobox 1a [Source:ZFIN;Acc:ZDB-GENE-050510-1]
ENSDARG00000096933	12.20283491	3.509978969	1.005422396	3.491049118	0.000481128	0.002046323	si:ch211-135n15.2	si:ch211-135n15.2 [Source:ZFIN;Acc:ZDB-GENE-131121-526]
ENSDARG00000096721	52.82396137	3.50114527	0.954734501	3.667140199	0.000245278	0.001116575	si:rp71-1c10.11	si:rp71-1c10.11 [Source:ZFIN;Acc:ZDB-GENE-130603-61]
ENSDARG00000089922	74.80684961	3.499127651	0.431165518	8.11550902	4.84E-16	1.12E-14	dsn1	DSN1 component of MIS12 kinetochore complex [Source:ZFIN;Acc:ZDB-GENE-170110-2]
ENSDARG00000068286	21.5762753	3.48973443	0.705835929	4.944115606	7.65E-07	5.73E-06	slc7a4	solute carrier family 7 member 4 [Source:ZFIN;Acc:ZDB-GENE-030919-2]
ENSDARG00000042698	83.92787256	3.48970118	0.429354448	8.127786255	4.37E-16	1.01E-14	si:dkey-15j16.6	si:dkey-15j16.6 [Source:ZFIN;Acc:ZDB-GENE-130531-45]
ENSDARG00000069701	9.532858853	3.48551113	1.038402526	3.35660887	0.000789046	0.003184753	lgi2b	leucine-rich repeat LGI family, member 2b [Source:ZFIN;Acc:ZDB-GENE-060217-3]
ENSDARG00000086550	45.50907407	3.483977515	0.553334402	6.29633274	3.05E-10	3.76E-09	dbf4b	DBF4 zinc finger B [Source:ZFIN;Acc:ZDB-GENE-121214-269]
ENSDARG00000106914	54.26473223	3.47733753	0.591869274	5.875178321	4.22E-09	4.49E-08	pth4	parathyroid hormone 4 [Source:NCBI gene;Acc:101886149]
ENSDARG00000093272	100.2465784	3.474723801	0.558921788	6.216833684	5.07E-10	6.12E-09	igic1s1	immunoglobulin light iota constant 1, s1 [Source:ZFIN;Acc:ZDB-GENE-051013-12]
ENSDARG00000039096	122.2014001	3.467763849	0.609570328	5.688865891	1.28E-08	1.28E-07	si:dkey-24p1.1	si:dkey-24p1.1 [Source:ZFIN;Acc:ZDB-GENE-060503-631]
ENSDARG00000058260	213.8234528	3.466525521	0.238237892	14.55068922	5.78E-48	7.64E-46	cip2a	cell proliferation regulating inhibitor of protein phosphatase 2A [Source:ZFIN;Acc:ZDB-GENE-030131-6252]
ENSDARG00000098026	74.62218551	3.459603239	0.812368428	4.258662841	2.06E-05	0.000118589	si:dkey-238d18.8	si:dkey-238d18.8 [Source:ZFIN;Acc:ZDB-GENE-131119-29]
ENSDARG00000075928	180.5751367	3.451678918	0.558759326	6.177398314	6.52E-10	7.73E-09	hivep3a	HIVEP zinc finger 3a [Source:ZFIN;Acc:ZDB-GENE-081029-2]
ENSDARG00000041411	209.8022921	3.44993001	0.238327854	14.47556358	1.73E-47	2.22E-45	rad51	RAD51 recombinase [Source:ZFIN;Acc:ZDB-GENE-040426-2286]
ENSDARG00000042688	51.9660196	3.448548287	0.614439445	5.612511237	1.99E-08	1.92E-07	bora	bora aurora kinase A activator [Source:NCBI gene;Acc:555606]
ENSDARG00000070780	32.2997401	3.44313502	0.583858466	5.897208349	3.70E-09	3.96E-08	rln3a	relaxin 3a [Source:ZFIN;Acc:ZDB-GENE-050310-3]
ENSDARG00000009930	13.95368113	3.441556472	0.845950675	4.068270851	4.74E-05	0.000252353	cadm2a	cell adhesion molecule 2a [Source:ZFIN;Acc:ZDB-GENE-040426-1614]
ENSDARG00000045851	7.072216693	3.44066869	1.368965094	2.513335588	0.011959551	0.03433413	galnt8b.1	polypeptide N-acetylgalactosaminyltransferase 8b, tandem duplicate 1 [Source:ZFIN;Acc:ZDB-GENE-041210-83]
ENSDARG00000117612	2.446798948	3.439387206	1.906180182	1.804334784	0.07117884	NA	FO203364.1
ENSDARG00000092408	11.48557721	3.435071709	0.964690377	3.560802295	0.000369723	0.001607597	CU467861.7
ENSDARG00000005274	106.0450151	3.43441515	0.304611175	11.27475099	1.75E-29	1.00E-27	rad52	RAD52 homolog, DNA repair protein [Source:ZFIN;Acc:ZDB-GENE-050731-10]
ENSDARG00000020711	274.3952782	3.432773086	1.754282615	1.956795933	NA	NA	rrm2	ribonucleotide reductase regulatory subunit M2 [Source:NCBI gene;Acc:100330864]
ENSDARG00000078975	51.62911711	3.429322705	0.886005014	3.870545484	0.000108592	0.000535417	igl1c3	immunoglobulin light 1 constant 3 [Source:ZFIN;Acc:ZDB-GENE-111021-11]
ENSDARG00000104399	88.76241435	3.423072025	0.565535504	6.052797744	1.42E-09	1.61E-08	tppp	tubulin polymerization promoting protein [Source:ZFIN;Acc:ZDB-GENE-101115-2]
ENSDARG00000117304	2.426449131	3.411248562	1.842019077	1.851907292	0.064039137	NA	CABZ01064408.1
ENSDARG00000092106	6.86609887	3.411239045	1.264440501	2.697824881	0.006979414	0.021621939	si:ch211-214p13.8	si:ch211-214p13.8 [Source:ZFIN;Acc:ZDB-GENE-060503-120]
ENSDARG00000059885	45.41824681	3.407006103	0.876673023	3.886290572	0.000101788	0.00050548	frmd3	FERM domain containing 3 [Source:ZFIN;Acc:ZDB-GENE-070523-1]
ENSDARG00000111795	2.415558774	3.404659355	1.946464056	1.7491509	0.080264939	NA	CR855311.6
ENSDARG00000088277	29.05602018	3.403728307	0.79057886	4.305362157	1.67E-05	9.76E-05	susd5	sushi domain containing 5 [Source:ZFIN;Acc:ZDB-GENE-120215-196]
ENSDARG00000024189	2.429126141	3.399056958	2.718379616	1.250398192	0.211154125	NA	pnocb	prepronociceptin b [Source:ZFIN;Acc:ZDB-GENE-040114-1]
ENSDARG00000098736	4.46658266	3.398236362	1.519192098	2.236870746	0.025294789	0.064677073	si:dkey-201i2.4	si:dkey-201i2.4 [Source:ZFIN;Acc:ZDB-GENE-141215-24]
ENSDARG00000044807	245.552257	3.392393497	0.297742579	11.39371301	4.49E-30	2.67E-28	dck	deoxycytidine kinase [Source:ZFIN;Acc:ZDB-GENE-041024-3]
ENSDARG00000017542	237.2087014	3.387958922	0.215602489	15.71391376	1.21E-55	2.02E-53	fgf1a	fibroblast growth factor 1a [Source:NCBI gene;Acc:393733]
ENSDARG00000086931	15.64569193	3.384030467	0.819850963	4.127616626	3.67E-05	0.000200373	CABZ01029822.1	uncharacterized LOC100004582 [Source:NCBI gene;Acc:100004582]
ENSDARG00000078763	6.634277504	3.383585684	1.236969144	2.735384064	0.006230753	0.019586958	igl3v3	immunoglobulin light 3 variable 3 [Source:ZFIN;Acc:ZDB-GENE-060503-503]
ENSDARG00000093818	39.75936685	3.381638683	0.683507301	4.94747997	7.52E-07	5.64E-06	ch25hl3	cholesterol 25-hydroxylase like 3 [Source:ZFIN;Acc:ZDB-GENE-180119-1]
ENSDARG00000075508	4.433234718	3.380672604	1.517684336	2.227520259	0.025912523	0.065928197	si:dkey-108k21.10	si:dkey-108k21.10 [Source:ZFIN;Acc:ZDB-GENE-131127-26]
ENSDARG00000069361	2.378119788	3.380180209	1.849368882	1.827747964	0.067587386	NA	spa17	sperm autoantigenic protein 17 [Source:ZFIN;Acc:ZDB-GENE-061027-337]
ENSDARG00000105438	117.4251344	3.372288857	0.698710699	4.826445141	1.39E-06	9.97E-06	si:ch1073-220m6.1	si:ch1073-220m6.1 [Source:ZFIN;Acc:ZDB-GENE-160113-85]
ENSDARG00000089856	301.7849927	3.370122034	0.313595576	10.74671421	6.14E-27	3.12E-25	cita	citron rho-interacting serine/threonine kinase a [Source:ZFIN;Acc:ZDB-GENE-130530-981]
ENSDARG00000043796	108.3279977	3.367733651	0.659127175	5.109383714	3.23E-07	2.58E-06	ms4a17a.7	membrane-spanning 4-domains, subfamily A, member 17A.7 [Source:ZFIN;Acc:ZDB-GENE-080829-2]
ENSDARG00000102218	6.468061269	3.362573867	1.430953626	2.349883187	0.018779304	0.050405441	si:dkey-31g6.4	si:dkey-31g6.4 [Source:ZFIN;Acc:ZDB-GENE-131127-517]
ENSDARG00000102175	17.58695069	3.362357377	0.791352008	4.248877042	2.15E-05	0.00012347	hamp	hepcidin antimicrobial peptide [Source:NCBI gene;Acc:402837]
ENSDARG00000099636	6.587654904	3.355905333	1.796297026	1.8682352	0.061729294	0.134552429	si:ch211-11c3.11	si:ch211-11c3.11 [Source:ZFIN;Acc:ZDB-GENE-141216-358]
ENSDARG00000112451	41.63751967	3.349908505	0.499161942	6.711065532	1.93E-11	2.76E-10	FO834823.1
ENSDARG00000112453	101.9374908	3.34405963	0.405103919	8.254819247	1.52E-16	3.71E-15	FO818722.1	disintegrin and metalloproteinase domain-containing protein 23-like [Source:NCBI gene;Acc:101884782]
ENSDARG00000004576	125.8405808	3.336955189	0.285744801	11.67809588	1.65E-31	1.06E-29	plk4	polo-like kinase 4 (Drosophila) [Source:NCBI gene;Acc:368390]
ENSDARG00000087297	8.452342098	3.334624687	1.299869011	2.565354401	0.010307047	0.030271122	si:dkey-152b24.8	si:dkey-152b24.8 [Source:ZFIN;Acc:ZDB-GENE-100922-52]
ENSDARG00000100899	274.4850397	3.332424765	0.339942204	9.802915677	1.09E-22	4.38E-21	si:ch211-241b2.5	si:ch211-241b2.5 [Source:ZFIN;Acc:ZDB-GENE-081104-192]
ENSDARG00000102162	2.33861965	3.328938185	2.184362368	1.523986237	0.127512149	NA	BX005043.1
ENSDARG00000104976	60.13257423	3.327062311	0.471742932	7.052701975	1.75E-12	2.82E-11	si:ch1073-67j19.2	si:ch1073-67j19.2 [Source:ZFIN;Acc:ZDB-GENE-141216-263]
ENSDARG00000040254	4.271079218	3.325296781	1.483782033	2.241095192	0.02501991	0.06414512	hormad1	HORMA domain containing 1 [Source:NCBI gene;Acc:436630]
ENSDARG00000075993	3174.614998	3.322461366	0.184024144	18.05448621	7.27E-73	2.11E-70	clic5a	chloride intracellular channel 5a [Source:ZFIN;Acc:ZDB-GENE-041114-84]
ENSDARG00000001767	407.4996761	3.318167974	0.195191039	16.99959173	8.27E-65	1.81E-62	slc29a2	solute carrier family 29 member 2 [Source:ZFIN;Acc:ZDB-GENE-050220-15]
ENSDARG00000038802	121.1091422	3.304828701	0.291946578	11.31997751	1.04E-29	6.10E-28	cenpl	centromere protein L [Source:NCBI gene;Acc:445401]
ENSDARG00000018623	292.5618435	3.301903768	0.208179174	15.86087454	1.18E-56	1.99E-54	rad54l	RAD54 like [Source:ZFIN;Acc:ZDB-GENE-040426-968]
ENSDARG00000117145	639.8265263	3.299785487	0.359180753	9.186977465	4.04E-20	1.34E-18	notum1b	notum, palmitoleoyl-protein carboxylesterase b [Source:NCBI gene;Acc:436917]
ENSDARG00000105627	2.292812384	3.298614978	2.131843694	1.547306206	0.121789426	NA	AL954672.1
ENSDARG00000097677	8.364128194	3.296008388	1.291294391	2.552484089	0.010695779	0.031238242	CU207301.2
ENSDARG00000045956	2.267677657	3.293304983	1.899168948	1.73407689	0.082904441	NA	kcnk10b	potassium channel, subfamily K, member 10b [Source:ZFIN;Acc:ZDB-GENE-050420-31]
ENSDARG00000097781	2.27060076	3.290965594	1.897663119	1.734220137	0.082879031	NA	CU683879.2
ENSDARG00000105691	2.238882929	3.28856163	2.465616606	1.333768446	0.182279755	NA	slco1f3	solute carrier organic anion transporter family, member 1F3 [Source:ZFIN;Acc:ZDB-GENE-080212-5]
ENSDARG00000079987	24.9616712	3.280281244	0.775120972	4.231960381	2.32E-05	0.000132309	igl3v5	immunoglobulin light 3 variable 5 [Source:ZFIN;Acc:ZDB-GENE-051013-3]
ENSDARG00000004169	920.1274687	3.277071894	0.257906976	12.70641043	5.45E-37	4.31E-35	stmn1a	stathmin 1a [Source:ZFIN;Acc:ZDB-GENE-031006-14]
ENSDARG00000077570	402.5668215	3.276261625	0.225361275	14.53781989	6.98E-48	9.17E-46	cdh16	cadherin 16, KSP-cadherin [Source:ZFIN;Acc:ZDB-GENE-140106-140]
ENSDARG00000043716	490.133698	3.274825956	0.1650396	19.84266784	1.28E-87	5.86E-85	cldn5a	claudin 5a [Source:ZFIN;Acc:ZDB-GENE-040426-2442]
ENSDARG00000014939	2.211657167	3.267479475	1.984563444	1.646447477	0.099671665	NA	kcnn2	potassium calcium-activated channel subfamily N member 2 [Source:ZFIN;Acc:ZDB-GENE-091116-41]
ENSDARG00000014358	2.20258187	3.26244829	1.91960988	1.699537142	0.089218022	NA	optc	opticin [Source:ZFIN;Acc:ZDB-GENE-030131-1798]
ENSDARG00000104422	2.202289029	3.259736257	1.950484669	1.671244234	0.094673446	NA	si:ch73-34h11.1	si:ch73-34h11.1 [Source:ZFIN;Acc:ZDB-GENE-131120-162]
ENSDARG00000090785	115.1305092	3.259631034	0.34877421	9.345963494	9.11E-21	3.17E-19	diaph3	diaphanous-related formin 3 [Source:ZFIN;Acc:ZDB-GENE-040801-144]
ENSDARG00000093773	40.72691411	3.253454365	0.554805747	5.864132419	4.51E-09	4.76E-08	si:ch1073-296i8.2	si:ch1073-296i8.2 [Source:ZFIN;Acc:ZDB-GENE-110411-9]
ENSDARG00000104440	98.61707622	3.250210855	0.332842243	9.765019074	1.59E-22	6.28E-21	cdh30	cadherin 30 [Source:ZFIN;Acc:ZDB-GENE-110406-4]
ENSDARG00000060354	38.86289005	3.247857551	0.576440743	5.634330311	1.76E-08	1.71E-07	samd7	sterile alpha motif domain containing 7 [Source:ZFIN;Acc:ZDB-GENE-070912-549]
ENSDARG00000024204	254.7564545	3.246218374	0.538056385	6.033230833	1.61E-09	1.81E-08	mcm3	minichromosome maintenance complex component 3 [Source:ZFIN;Acc:ZDB-GENE-020419-4]
ENSDARG00000096045	46.93951956	3.234767933	0.466813259	6.929468838	4.22E-12	6.52E-11	si:ch73-263o4.4	si:ch73-263o4.4 [Source:ZFIN;Acc:ZDB-GENE-110914-210]
ENSDARG00000105628	2.177171167	3.232996085	1.870605722	1.728315084	0.08393175	NA	BX927082.2
ENSDARG00000089362	902.4225583	3.222370331	0.238269116	13.52407893	1.13E-41	1.09E-39	grn1	granulin 1 [Source:ZFIN;Acc:ZDB-GENE-060103-1]
ENSDARG00000087920	7.948094899	3.219607495	1.10724563	2.907762656	0.003640245	0.012279152	nitr10a	novel immune-type receptor 10a [Source:ZFIN;Acc:ZDB-GENE-041001-5]
ENSDARG00000103950	12.0937359	3.218836168	0.855306343	3.763372264	0.000167637	0.000791028	pcdh1gc6	protocadherin 1 gamma c 6 [Source:ZFIN;Acc:ZDB-GENE-041118-17]
ENSDARG00000096248	33.94578442	3.218495352	0.884152583	3.64020353	0.000272423	0.001229243	ighd	immunoglobulin heavy constant delta [Source:ZFIN;Acc:ZDB-GENE-040513-9]
ENSDARG00000075454	97.19587189	3.211638063	0.503513039	6.378460564	1.79E-10	2.27E-09	hdc	histidine decarboxylase [Source:ZFIN;Acc:ZDB-GENE-080102-5]
ENSDARG00000102385	2.12299562	3.202881756	1.898197694	1.687327809	0.091540337	NA	CR774179.2
ENSDARG00000019156	93.54510121	3.20060745	0.333450162	9.598458225	8.11E-22	3.03E-20	haus5	HAUS augmin-like complex, subunit 5 [Source:ZFIN;Acc:ZDB-GENE-041114-150]
ENSDARG00000054879	3.982899816	3.199407932	1.587716989	2.015099639	0.04389421	0.101649265	six3b	SIX homeobox 3b [Source:ZFIN;Acc:ZDB-GENE-990415-128]
ENSDARG00000096898	972.4273238	3.199032311	0.417149666	7.668787903	1.74E-14	3.49E-13	CR925728.1	uncharacterized LOC795173 [Source:NCBI gene;Acc:795173]
ENSDARG00000094983	5.949754224	3.197912861	1.298424216	2.462918376	0.013781129	0.038678275	ccl34a.3	chemokine (C-C motif) ligand 34a, duplicate 3 [Source:ZFIN;Acc:ZDB-GENE-070912-33]
ENSDARG00000077519	3.8870396	3.197226289	1.577102478	2.027278717	0.042633917	0.099282739	si:dkey-6f10.4	si:dkey-6f10.4 [Source:ZFIN;Acc:ZDB-GENE-041210-340]
ENSDARG00000057113	86462.00157	3.193289556	0.143118253	22.31224521	2.81E-110	2.22E-107	c6	complement component 6 [Source:ZFIN;Acc:ZDB-GENE-040426-1358]
ENSDARG00000094159	2.088462872	3.191458503	2.490721859	1.281338778	0.200074698	NA	BX072561.2
ENSDARG00000059410	5.864400072	3.18553376	1.289990578	2.469424052	0.013533074	0.038074061	ccr12b.1	chemokine (C-C motif) receptor 12b, tandem duplicate 1 [Source:ZFIN;Acc:ZDB-GENE-090420-5]
ENSDARG00000074583	7.909533049	3.182430451	1.326325426	2.399434097	0.016420435	0.044915079	grid1a	glutamate receptor, ionotropic, delta 1a [Source:ZFIN;Acc:ZDB-GENE-120411-28]
ENSDARG00000103642	191.1774156	3.177825132	0.552974567	5.746783522	9.10E-09	9.23E-08	pglyrp6	peptidoglycan recognition protein 6 [Source:ZFIN;Acc:ZDB-GENE-071227-2]
ENSDARG00000076148	5.988503065	3.175161794	2.189207761	1.450370244	0.1469553	0.267228874	si:ch211-1a19.2	si:ch211-1a19.2 [Source:ZFIN;Acc:ZDB-GENE-080303-4]
ENSDARG00000098064	2.071743174	3.16939066	1.927031284	1.644701197	0.100031446	NA	si:ch1073-205c8.5	si:ch1073-205c8.5 [Source:ZFIN;Acc:ZDB-GENE-141212-307]
ENSDARG00000041033	2.09869296	3.167788938	1.91571113	1.653583825	0.098212101	NA	or119-2	odorant receptor, family F, subfamily 119, member 2 [Source:ZFIN;Acc:ZDB-GENE-010308-22]
ENSDARG00000019907	103.3250053	3.167120385	0.32820713	9.649761071	4.93E-22	1.88E-20	dscc1	DNA replication and sister chromatid cohesion 1 [Source:NCBI gene;Acc:447872]
ENSDARG00000103580	2.095062841	3.165277492	1.915219352	1.652697112	0.098392522	NA	CABZ01110379.1
ENSDARG00000045999	18.9595903	3.164512593	0.947385398	3.340258991	0.000837003	0.003352568	saa	serum amyloid A [Source:ZFIN;Acc:ZDB-GENE-040927-15]
ENSDARG00000097698	3.78453471	3.161281974	1.629366133	1.940191287	0.052356447	0.117715209	si:dkey-117a8.4	si:dkey-117a8.4 [Source:ZFIN;Acc:ZDB-GENE-131127-549]
ENSDARG00000105614	15.34335014	3.160570189	0.817278025	3.867190957	0.000110096	0.000541986	si:ch211-212k18.13	si:ch211-212k18.13 [Source:ZFIN;Acc:ZDB-GENE-160728-93]
ENSDARG00000074396	48.0006428	3.157360428	0.712995167	4.428305511	9.50E-06	5.83E-05	fscn2b	fascin actin-bundling protein 2b, retinal [Source:ZFIN;Acc:ZDB-GENE-040426-1740]
ENSDARG00000092638	1968.324924	3.153729489	0.240694877	13.10260327	3.18E-39	2.72E-37	ptprua	protein tyrosine phosphatase receptor type Ua [Source:ZFIN;Acc:ZDB-GENE-060503-232]
ENSDARG00000097739	30.5108713	3.142139527	0.601747508	5.22169097	1.77E-07	1.47E-06	si:dkey-238d18.9	si:dkey-238d18.9 [Source:ZFIN;Acc:ZDB-GENE-131120-170]
ENSDARG00000037576	13.17636205	3.139885425	1.183271945	2.653561963	0.007964715	0.024256776	DRD5	D(1) dopamine receptor-like [Source:NCBI gene;Acc:567498]
ENSDARG00000093491	2.048147532	3.139447606	2.088393773	1.503283359	0.13276599	NA	si:dkey-78l4.8	si:dkey-78l4.8 [Source:ZFIN;Acc:ZDB-GENE-060503-270]
ENSDARG00000096337	2.061283858	3.13478411	2.03549323	1.540061182	0.123545441	NA	ighv5-1	immunoglobulin heavy variable 5-1 [Source:ZFIN;Acc:ZDB-GENE-040514-15]
ENSDARG00000001937	32.46475671	3.131380916	0.991821564	3.157201891	0.00159291	0.005967736	LO018422.1	solute carrier family 2, facilitated glucose transporter member 1-like [Source:NCBI gene;Acc:100334818]
ENSDARG00000057323	251.2732774	3.129459758	0.214394269	14.59675101	2.95E-48	3.96E-46	e2f8	E2F transcription factor 8 [Source:NCBI gene;Acc:565952]
ENSDARG00000101592	275.3225005	3.118744582	0.404458977	7.710904596	1.25E-14	2.56E-13	col22a1	collagen, type XXII, alpha 1 [Source:ZFIN;Acc:ZDB-GENE-090827-2]
ENSDARG00000086337	289.8521819	3.118701567	0.220021994	14.17449913	1.32E-45	1.58E-43	si:dkey-102g19.3	si:dkey-102g19.3 [Source:ZFIN;Acc:ZDB-GENE-091204-230]
ENSDARG00000007278	304.606538	3.11846144	0.200381357	15.56263261	1.31E-54	2.12E-52	ect2	epithelial cell transforming 2 [Source:ZFIN;Acc:ZDB-GENE-040831-2]
ENSDARG00000054343	9.408209753	3.115442159	0.937166593	3.324320545	0.000886343	0.003522075	slc7a8b	solute carrier family 7 member 8b [Source:ZFIN;Acc:ZDB-GENE-030616-586]
ENSDARG00000074378	1926.995822	3.111629584	0.224372095	13.86816656	9.88E-44	1.07E-41	junba	JunB proto-oncogene, AP-1 transcription factor subunit a [Source:ZFIN;Acc:ZDB-GENE-040426-2172]
ENSDARG00000101190	22.47833065	3.099372303	0.742160589	4.17614779	2.96E-05	0.000165394	cyp2k8	cytochrome P450, family 2, subfamily K, polypeptide 8 [Source:ZFIN;Acc:ZDB-GENE-080721-19]
ENSDARG00000010925	193.9799661	3.094372614	0.340043376	9.09993498	9.04E-20	2.92E-18	HTRA3	HtrA serine peptidase 3b [Source:NCBI gene;Acc:573378]
ENSDARG00000062788	22.47307235	3.092369764	0.847717114	3.647879362	0.000264414	0.001196039	irg1l	immunoresponsive gene 1, like [Source:ZFIN;Acc:ZDB-GENE-061103-301]
ENSDARG00000034855	129.0211757	3.091660117	0.370641028	8.341386644	7.34E-17	1.84E-15	ccnb3	cyclin B3 [Source:ZFIN;Acc:ZDB-GENE-060929-684]
ENSDARG00000089894	62.72146932	3.083140436	0.434651449	7.093362832	1.31E-12	2.14E-11	zmp:0000001289	zmp:0000001289 [Source:ZFIN;Acc:ZDB-GENE-140106-249]
ENSDARG00000095693	87.6496421	3.080317541	0.569958971	5.404454875	6.50E-08	5.77E-07	CT573231.1
ENSDARG00000096355	1014.519538	3.07232626	0.686749962	4.473718866	7.69E-06	4.81E-05	ighv1-4	immunoglobulin heavy variable 1-4 [Source:ZFIN;Acc:ZDB-GENE-040514-1]
ENSDARG00000075321	1.957348201	3.069471551	2.093804776	1.465977911	0.142654305	NA	CABZ01071972.1
ENSDARG00000074326	86.52709337	3.050813917	0.333060045	9.159951673	5.19E-20	1.71E-18	mcm8	minichromosome maintenance 8 homologous recombination repair factor [Source:ZFIN;Acc:ZDB-GENE-120927-1]
ENSDARG00000040041	721.6707276	3.05074943	0.127492293	23.92889296	1.53E-126	1.69E-123	mcm4	minichromosome maintenance complex component 4 [Source:ZFIN;Acc:ZDB-GENE-030131-9544]
ENSDARG00000093303	9158.965196	3.042689912	0.373015316	8.157010662	3.43E-16	8.06E-15	ifitm1	interferon induced transmembrane protein 1 [Source:ZFIN;Acc:ZDB-GENE-060526-259]
ENSDARG00000095698	1360.29278	3.037678087	0.165460856	18.35889259	2.80E-75	9.37E-73	si:dkey-228a15.1	si:dkey-228a15.1 [Source:ZFIN;Acc:ZDB-GENE-060503-344]
ENSDARG00000033587	108.1151404	3.035262169	0.418949757	7.244931212	4.33E-13	7.51E-12	CABZ01088134.1	enoyl-[acyl-carrier-protein] reductase, mitochondrial-like [Source:NCBI gene;Acc:101884755]
ENSDARG00000100259	1.92678516	3.034585726	2.101093707	1.444288618	0.148657806	NA	zgc:171759	zgc:171759 [Source:ZFIN;Acc:ZDB-GENE-071004-32]
ENSDARG00000103868	66.91052471	3.034460995	0.627468695	4.836035674	1.32E-06	9.54E-06	e2f1	E2F transcription factor 1 [Source:ZFIN;Acc:ZDB-GENE-131024-3]
ENSDARG00000088219	1.91660182	3.030787319	1.943630236	1.559343574	0.118915084	NA	zmp:0000000924	zmp:0000000924 [Source:ZFIN;Acc:ZDB-GENE-130530-927]
ENSDARG00000090873	129.0430881	3.029177893	0.335792186	9.020989835	1.86E-19	5.89E-18	ccl34a.4	chemokine (C-C motif) ligand 34a, duplicate 4 [Source:ZFIN;Acc:ZDB-GENE-070912-32]
ENSDARG00000103556	16.15401313	3.026713366	0.898636108	3.368119019	0.000756829	0.003072696	si:ch211-218g23.6	si:ch211-218g23.6 [Source:ZFIN;Acc:ZDB-GENE-141216-449]
ENSDARG00000006409	21.36608334	3.026677287	0.639173394	4.735299244	2.19E-06	1.51E-05	mapk12b	mitogen-activated protein kinase 12b [Source:ZFIN;Acc:ZDB-GENE-041210-123]
ENSDARG00000077337	135.7454818	3.024029391	0.330225064	9.15747991	5.31E-20	1.74E-18	si:ch211-171h4.5	si:ch211-171h4.5 [Source:ZFIN;Acc:ZDB-GENE-081104-151]
ENSDARG00000095099	12.28030562	3.022500998	1.252337665	2.413487259	0.01580068	0.043511005	BX649516.1
ENSDARG00000099648	46.64609929	3.021422813	0.584863604	5.166029807	2.39E-07	1.95E-06	LO018363.1
ENSDARG00000104563	1.887129958	3.021362861	2.272269894	1.32966725	0.18362793	NA	kcnk9	potassium channel, subfamily K, member 9 [Source:ZFIN;Acc:ZDB-GENE-070705-260]
ENSDARG00000104832	68.05475884	3.020245396	0.463617146	6.514524803	7.29E-11	9.69E-10	CU914164.1	toll-like receptor 8 [Source:NCBI gene;Acc:100332583]
ENSDARG00000016044	191.6240824	3.019020058	0.218602607	13.81054002	2.20E-43	2.31E-41	gins4	GINS complex subunit 4 (Sld5 homolog) [Source:ZFIN;Acc:ZDB-GENE-040801-59]
ENSDARG00000096388	3.593954083	3.018671013	2.170962348	1.390475987	0.164384386	0.290917668	ighv5-3	immunoglobulin heavy variable 5-3 [Source:ZFIN;Acc:ZDB-GENE-040514-17]
ENSDARG00000018923	955.3934003	3.013718988	1.712995257	1.759327106	0.078521965	0.163427453	fat2	FAT atypical cadherin 2 [Source:ZFIN;Acc:ZDB-GENE-111031-1]
ENSDARG00000059056	14.2961857	3.013103177	0.886194912	3.400045674	0.000673746	0.002767964	ft1	alpha(1,3)fucosyltransferase gene 1 [Source:ZFIN;Acc:ZDB-GENE-990715-17]
ENSDARG00000089432	73.94398665	3.007672076	0.361653272	8.316452002	9.06E-17	2.26E-15	si:ch211-212k18.15	si:ch211-212k18.15 [Source:ZFIN;Acc:ZDB-GENE-160728-58]
ENSDARG00000052646	3.485004157	3.003693019	1.689620944	1.777731881	0.075447901	0.158326549	ftr69	finTRIM family, member 69 [Source:ZFIN;Acc:ZDB-GENE-090508-10]
ENSDARG00000105467	17.69762046	2.996961265	0.857054086	3.496816964	0.000470845	0.002009168	si:cabz01093077.1	si:cabz01093077.1 [Source:ZFIN;Acc:ZDB-GENE-160113-45]
ENSDARG00000096704	1.854843311	2.993527363	1.939521928	1.543435689	0.1227251	NA	BX001014.1
ENSDARG00000077741	6.874793546	2.993126457	1.311588046	2.282062928	0.022485625	0.058683813	zgc:175135	zgc:175135 [Source:ZFIN;Acc:ZDB-GENE-080214-1]
ENSDARG00000074535	1.885745939	2.99284179	2.04813954	1.461248969	0.143947129	NA	lingo2a	leucine rich repeat and Ig domain containing 2a [Source:ZFIN;Acc:ZDB-GENE-080327-19]
ENSDARG00000038878	1.863534315	2.992087494	1.962217435	1.524850121	0.127296485	NA	il12a	interleukin 12a [Source:ZFIN;Acc:ZDB-GENE-060724-1]
ENSDARG00000102375	47.14391936	2.991225361	0.414895516	7.209587097	5.61E-13	9.58E-12	si:ch211-204c21.1	si:ch211-204c21.1 [Source:ZFIN;Acc:ZDB-GENE-030429-35]
ENSDARG00000089879	1.861719256	2.990565031	2.018220491	1.481783108	0.138398015	NA	soul5l	heme-binding protein soul5, like [Source:ZFIN;Acc:ZDB-GENE-121214-315]
ENSDARG00000096522	3.567836233	2.985058658	2.366010647	1.261642107	0.207077598	0.347079035	si:ch211-176g6.1	si:ch211-176g6.1 [Source:ZFIN;Acc:ZDB-GENE-121214-106]
ENSDARG00000097181	3.472729781	2.983769066	1.485381066	2.008756631	0.04456295	0.102949508	defbl3	defensin, beta-like 3 [Source:ZFIN;Acc:ZDB-GENE-070207-3]
ENSDARG00000102483	1143.234664	2.981629718	0.214959647	13.87064859	9.54E-44	1.04E-41	numa1	nuclear mitotic apparatus protein 1 [Source:ZFIN;Acc:ZDB-GENE-110517-1]
ENSDARG00000093855	5.253094475	2.979992639	1.548283477	1.924707383	0.054265976	0.121168032	igl3v2	immunoglobulin light 3 variable 2 [Source:ZFIN;Acc:ZDB-GENE-060503-410]
ENSDARG00000069839	237.5328819	2.97808101	0.490945818	6.066007495	1.31E-09	1.49E-08	CU571382.1
ENSDARG00000010556	46.62659573	2.972208388	0.431631021	6.885993465	5.74E-12	8.74E-11	mmp25b	matrix metallopeptidase 25b [Source:ZFIN;Acc:ZDB-GENE-100308-4]
ENSDARG00000051760	1.825371449	2.972108701	3.502709273	0.848517096	0.396150056	NA	igl4v10	immunoglobulin light 4 variable 10 [Source:ZFIN;Acc:ZDB-GENE-051013-5]
ENSDARG00000099123	3.485050905	2.970988989	1.481372941	2.005564504	0.044902732	0.103593532	CU459186.2	histone cluster 1 H2A family member 7 [Source:NCBI gene;Acc:100006331]
ENSDARG00000037262	8.630148564	2.970646605	1.0170491	2.920848763	0.003490792	0.011831069	cdkn2a/b	cyclin-dependent kinase inhibitor 2A/B (p15, inhibits CDK4) [Source:ZFIN;Acc:ZDB-GENE-081104-306]
ENSDARG00000087393	136.8870934	2.967380372	0.758318604	3.913105067	9.11E-05	0.000456702	prr11	proline rich 11 [Source:ZFIN;Acc:ZDB-GENE-091118-97]
ENSDARG00000101479	233.3137058	2.963691345	0.376678159	7.867967048	3.60E-15	7.81E-14	BX908782.2	CD59 glycoprotein-like [Source:NCBI gene;Acc:103910140]
ENSDARG00000099541	25.80966204	2.961191134	0.596195183	4.966814926	6.81E-07	5.15E-06	CABZ01086734.1	DEP domain containing 1B [Source:NCBI gene;Acc:100006170]
ENSDARG00000055252	166.2889028	2.957152915	0.511366221	5.782847582	7.34E-09	7.54E-08	snap23.2	synaptosome associated protein 23.2 [Source:ZFIN;Acc:ZDB-GENE-051030-75]
ENSDARG00000098570	70.6199945	2.956672946	0.430273812	6.871607953	6.35E-12	9.60E-11	si:ch211-8c17.2	si:ch211-8c17.2 [Source:ZFIN;Acc:ZDB-GENE-091204-254]
ENSDARG00000071871	377.0154592	2.955500311	0.267378687	11.05361217	2.11E-28	1.16E-26	glod5	glyoxalase domain containing 5 [Source:NCBI gene;Acc:553706]
ENSDARG00000089399	3.369116848	2.953576097	1.512714361	1.952500864	0.050878769	NA	tmem176l.2	transmembrane protein 176l.2 [Source:ZFIN;Acc:ZDB-GENE-080829-12]
ENSDARG00000103898	1.839231656	2.95296464	2.113150214	1.397422966	0.162286417	NA	CT737210.1
ENSDARG00000027710	3.481851826	2.952176261	2.046074292	1.442849007	0.14906301	0.269959837	btbd16	BTB (POZ) domain containing 16 [Source:ZFIN;Acc:ZDB-GENE-100513-3]
ENSDARG00000097846	15.26966255	2.942908565	0.72390447	4.065327247	4.80E-05	0.000255313	si:dkey-74h17.3	si:dkey-74h17.3 [Source:ZFIN;Acc:ZDB-GENE-131127-415]
ENSDARG00000088693	5.138561302	2.942424402	1.312090085	2.242547548	0.024926006	0.063941505	dcst2	DC-STAMP domain containing 2 [Source:ZFIN;Acc:ZDB-GENE-070809-6]
ENSDARG00000099325	6.794271051	2.939250295	1.062724282	2.765769395	0.005678868	0.018086182	gig2i	grass carp reovirus (GCRV)-induced gene 2i [Source:ZFIN;Acc:ZDB-GENE-120409-1]
ENSDARG00000068275	2754.437809	2.930753508	0.612945859	4.781423127	1.74E-06	1.22E-05	ptx3a	pentraxin 3, long a [Source:ZFIN;Acc:ZDB-GENE-030131-8720]
ENSDARG00000103201	118.2923757	2.930373228	2.042704466	1.434555647	NA	NA	CT583728.5
ENSDARG00000019658	88.1263554	2.927543063	0.474650079	6.167792212	6.93E-10	8.17E-09	pou2f2a	POU class 2 homeobox 2a [Source:ZFIN;Acc:ZDB-GENE-060310-2]
ENSDARG00000097571	8.41733958	2.925315458	1.596762531	1.832029122	0.066947082	0.143809837	si:dkey-114l24.2	si:dkey-114l24.2 [Source:ZFIN;Acc:ZDB-GENE-131121-512]
ENSDARG00000074451	369.2299879	2.923581628	0.237800968	12.2942377	9.73E-35	7.21E-33	mnd1	meiotic nuclear divisions 1 homolog (S. cerevisiae) [Source:NCBI gene;Acc:445203]
ENSDARG00000105212	8.336262829	2.923491799	1.065263817	2.744382897	0.006062478	0.019128522	cfhl1	complement factor H like 1 [Source:ZFIN;Acc:ZDB-GENE-050208-342]
ENSDARG00000101975	149.0514262	2.923299485	0.567350355	5.152547207	2.57E-07	2.08E-06	si:dkey-225f5.4	si:dkey-225f5.4 [Source:ZFIN;Acc:ZDB-GENE-030131-305]
ENSDARG00000076449	40.37854142	2.922839751	0.682696596	4.281315843	1.86E-05	0.000107812	kbtbd13	kelch repeat and BTB (POZ) domain containing 13 [Source:ZFIN;Acc:ZDB-GENE-140106-122]
ENSDARG00000114721	34.36485392	2.922736383	0.738751156	3.956320557	7.61E-05	0.000388287	CT573356.4
ENSDARG00000096955	1.771919782	2.92141731	2.092914399	1.395860868	0.162756397	NA	CR848791.2
ENSDARG00000089747	1.770104723	2.920176116	2.078151685	1.405179485	0.159967913	NA	si:zfos-754c12.2	si:zfos-754c12.2 [Source:ZFIN;Acc:ZDB-GENE-130531-27]
ENSDARG00000117466	1.768289663	2.918699372	2.07800201	1.404570043	0.16014917	NA	FP236476.1
ENSDARG00000045959	928.1950758	2.918324297	0.19491901	14.97198398	1.12E-50	1.67E-48	csf3r	colony stimulating factor 3 receptor (granulocyte) [Source:ZFIN;Acc:ZDB-GENE-080104-4]
ENSDARG00000077975	252.8312678	2.91747019	0.214821802	13.58088501	5.20E-42	5.12E-40	si:ch73-343l4.8	si:ch73-343l4.8 [Source:ZFIN;Acc:ZDB-GENE-090313-159]
ENSDARG00000040478	1.776365104	2.915594433	1.977580022	1.474324377	0.140394275	NA	lrp2bp	LRP2 binding protein [Source:NCBI gene;Acc:100073340]
ENSDARG00000117135	1.786871168	2.915570234	1.975240815	1.476058115	0.139928292	NA	si:dkey-78l4.13	si:dkey-78l4.13 [Source:ZFIN;Acc:ZDB-GENE-060503-459]
ENSDARG00000056230	1.75415348	2.914941628	2.126339803	1.370872907	0.170414578	NA	ghsra	growth hormone secretagogue receptor a [Source:ZFIN;Acc:ZDB-GENE-070912-238]
ENSDARG00000100649	189.21045	2.914560991	0.28813316	10.11532651	4.72E-24	2.03E-22	tlr1	toll-like receptor 1 [Source:ZFIN;Acc:ZDB-GENE-040220-1]
ENSDARG00000090793	23.51490909	2.91347348	1.156919834	2.518301956	0.011792218	0.033955979	si:ch211-207j7.2	si:ch211-207j7.2 [Source:ZFIN;Acc:ZDB-GENE-120215-232]
ENSDARG00000082920	1.762844485	2.912651947	2.179325201	1.336492574	0.181388326	NA	dre-mir-27e	dre-mir-27e [Source:miRBase;Acc:MI0001932]
ENSDARG00000070081	561.4460867	2.907493437	0.165580454	17.55940004	5.04E-69	1.28E-66	rspo3	R-spondin 3 [Source:NCBI gene;Acc:100007702]
ENSDARG00000055986	5.056268159	2.906691691	1.866204214	1.557542132	0.119341826	0.22784907	gzm3.2	granzyme 3, tandem duplicate 2 [Source:ZFIN;Acc:ZDB-GENE-070912-133]
ENSDARG00000041723	174.3180512	2.905690036	0.347934442	8.351257268	6.75E-17	1.70E-15		zgc:55461 [Source:ZFIN;Acc:ZDB-GENE-040426-2879]
ENSDARG00000055365	2279.597616	2.899922106	0.098116331	29.55595743	5.51E-192	2.43E-188	si:dkey-25e12.3	si:dkey-25e12.3 [Source:NCBI gene;Acc:678527]
ENSDARG00000098810	4.886697781	2.899352831	1.328788059	2.181952804	0.029113016	0.072541	VSTM2B	zgc:194678 [Source:ZFIN;Acc:ZDB-GENE-030131-8082]
ENSDARG00000053453	13.33040505	2.898355955	0.986155274	2.939046245	0.003292239	0.011244452	mpp2a	membrane protein, palmitoylated 2a (MAGUK p55 subfamily member 2) [Source:ZFIN;Acc:ZDB-GENE-071004-82]
ENSDARG00000088290	3.198455292	2.895554866	2.394762739	1.209119725	0.226616852	NA	foxj1b	forkhead box J1b [Source:NCBI gene;Acc:494105]
ENSDARG00000037859	14161.09537	2.893242646	0.132963581	21.75966248	5.60E-105	3.63E-102	il11a	interleukin 11a [Source:ZFIN;Acc:ZDB-GENE-051019-1]
ENSDARG00000080453	9.672735614	2.89150941	1.022043624	2.829144806	0.004667258	0.015269334	mir140	microRNA 140 [Source:ZFIN;Acc:ZDB-MIRNAG-081006-2]
ENSDARG00000075948	9.885746247	2.891261983	0.901450501	3.207344143	0.001339666	0.005102984	slco4a1	solute carrier organic anion transporter family, member 4A1 [Source:ZFIN;Acc:ZDB-GENE-060606-4]
ENSDARG00000092784	6.54313128	2.890838079	1.14683596	2.520707563	0.011711914	0.033776952	znf1109	zinc finger protein 1109 [Source:ZFIN;Acc:ZDB-GENE-110914-77]
ENSDARG00000076294	4.819816817	2.888527366	1.374103765	2.102117351	0.035542997	0.085484433	klb	klotho beta [Source:ZFIN;Acc:ZDB-GENE-110909-4]
ENSDARG00000117211	170.848728	2.888350715	0.271703618	10.6305199	2.15E-26	1.06E-24	CR936462.1
ENSDARG00000040036	14.59984223	2.88810134	0.762724555	3.786558752	0.000152748	0.00072777	tcf19l	transcription factor 19 (SC1), like [Source:ZFIN;Acc:ZDB-GENE-060324-2]
ENSDARG00000056795	3413.985456	2.887852183	0.286787716	10.0696509	7.52E-24	3.21E-22	serpine1	serpin peptidase inhibitor, clade E (nexin, plasminogen activator inhibitor type 1), member 1 [Source:ZFIN;Acc:ZDB-GENE-070912-60]
ENSDARG00000100160	11.39761904	2.886538518	0.85860557	3.36189121	0.000774106	0.003131102	si:dkey-205i10.2	si:dkey-205i10.2 [Source:ZFIN;Acc:ZDB-GENE-081104-518]
ENSDARG00000105479	330.8368907	2.886444661	0.252155869	11.44706514	2.43E-30	1.47E-28	si:ch211-126c2.4	si:ch211-126c2.4 [Source:ZFIN;Acc:ZDB-GENE-030131-3087]
ENSDARG00000005454	1755.650932	2.882306956	0.274977466	10.48197511	1.05E-25	4.96E-24	tacc3	transforming, acidic coiled-coil containing protein 3 [Source:ZFIN;Acc:ZDB-GENE-050522-327]
ENSDARG00000068941	3.247754477	2.881508235	1.525529152	1.888858192	0.058910833	NA	zgc:113983	zgc:113983 [Source:ZFIN;Acc:ZDB-GENE-050626-58]
ENSDARG00000034330	1.759645406	2.879460912	2.169348716	1.327338888	0.184396605	NA	si:dkey-88n24.7	si:dkey-88n24.7 [Source:ZFIN;Acc:ZDB-GENE-041014-91]
ENSDARG00000101556	32.58981561	2.878514388	0.589859642	4.879998871	1.06E-06	7.76E-06	si:ch1073-475a24.1	si:ch1073-475a24.1 [Source:ZFIN;Acc:ZDB-GENE-141216-92]
ENSDARG00000057738	86.08861753	2.878004062	0.318675483	9.031143636	1.70E-19	5.40E-18	hells	helicase, lymphoid specific [Source:ZFIN;Acc:ZDB-GENE-030131-9923]
ENSDARG00000094286	3.255337438	2.874596991	1.676541055	1.71459982	0.086418622	NA	si:ch211-117m20.4	si:ch211-117m20.4 [Source:ZFIN;Acc:ZDB-GENE-060526-20]
ENSDARG00000035435	4.802774395	2.868516543	1.297917689	2.210091262	0.027098829	0.068347755	m17	IL-6 subfamily cytokine M17 [Source:ZFIN;Acc:ZDB-GENE-060526-368]
ENSDARG00000075307	25.90484837	2.868036234	0.747815841	3.835217277	0.000125453	0.000609616	kcnq2a	potassium voltage-gated channel, KQT-like subfamily, member 2a [Source:ZFIN;Acc:ZDB-GENE-080220-37]
ENSDARG00000079769	1.72177538	2.867555986	2.624388101	1.092656983	0.274544433	NA	si:ch73-296e2.3	si:ch73-296e2.3 [Source:ZFIN;Acc:ZDB-GENE-100922-156]
ENSDARG00000089858	65.76488208	2.865240242	0.776957247	3.687770792	0.000226227	0.001037984	cobll1a	cordon-bleu WH2 repeat protein-like 1a [Source:ZFIN;Acc:ZDB-GENE-120215-171]
ENSDARG00000070590	903.1490031	2.864287499	0.169705555	16.87798313	6.53E-64	1.40E-61	nt5c1ab	5'-nucleotidase, cytosolic IAb [Source:ZFIN;Acc:ZDB-GENE-131120-153]
ENSDARG00000083232	211.2431451	2.863582372	0.25650619	11.16379443	6.13E-29	3.40E-27	BX511186.1
ENSDARG00000075730	169.4056735	2.862978387	0.456013984	6.278268847	3.42E-10	4.20E-09	dnph1	2'-deoxynucleoside 5'-phosphate N-hydrolase 1 [Source:NCBI gene;Acc:561810]
ENSDARG00000010729	403.1578997	2.862674863	0.366256392	7.81604069	5.45E-15	1.16E-13	CABZ01073795.1	interferon-induced protein 44 [Source:NCBI gene;Acc:795887]
ENSDARG00000079962	4.870731716	2.861909305	1.739357509	1.645383017	0.09989085	0.198344033	doc2d	double C2-like domains, delta [Source:ZFIN;Acc:ZDB-GENE-081104-451]
ENSDARG00000015627	2885.794745	2.861313697	0.285877372	10.00888485	1.39E-23	5.80E-22	rgs6	regulator of G protein signaling 6 [Source:ZFIN;Acc:ZDB-GENE-030131-31]
ENSDARG00000104474	217.8573742	2.859874906	0.349570402	8.181112845	2.81E-16	6.64E-15	il6r	interleukin 6 receptor [Source:ZFIN;Acc:ZDB-GENE-080107-7]
ENSDARG00000075008	49.69771531	2.857230844	0.407577631	7.010273942	2.38E-12	3.76E-11	pask	PAS domain containing serine/threonine kinase [Source:ZFIN;Acc:ZDB-GENE-030131-1394]
ENSDARG00000006526	199020.54	2.85670138	0.175175273	16.30767481	8.70E-60	1.64E-57	fn1b	fibronectin 1b [Source:ZFIN;Acc:ZDB-GENE-030131-6545]
ENSDARG00000058480	144.4045074	2.856520755	0.258997395	11.0291486	2.76E-28	1.51E-26	chtf18	CTF18, chromosome transmission fidelity factor 18 homolog (S. cerevisiae) [Source:ZFIN;Acc:ZDB-GENE-050522-508]
ENSDARG00000088924	138.5213714	2.854913444	0.255050087	11.19354039	4.39E-29	2.45E-27	si:dkey-185e18.7	si:dkey-185e18.7 [Source:ZFIN;Acc:ZDB-GENE-141215-72]
ENSDARG00000086255	9.584383641	2.852291611	1.022710771	2.788952352	0.005287884	0.017010312	si:rp71-1c10.10	si:rp71-1c10.10 [Source:ZFIN;Acc:ZDB-GENE-130603-55]
ENSDARG00000078244	66.21902594	2.851556989	0.466561592	6.111855412	9.85E-10	1.14E-08	si:ch211-197l9.2	si:ch211-197l9.2 [Source:ZFIN;Acc:ZDB-GENE-091204-369]
ENSDARG00000090267	8.013843651	2.850665591	0.985112099	2.893747415	0.003806743	0.012774405	CU062628.1	trypsin-2-like [Source:NCBI gene;Acc:103908930]
ENSDARG00000053624	494.8730042	2.846259818	0.207875886	13.69211154	1.13E-42	1.17E-40	csf1rb	colony stimulating factor 1 receptor, b [Source:ZFIN;Acc:ZDB-GENE-091118-1]
ENSDARG00000014657	51.11565673	2.840546944	0.464594956	6.114028803	9.71E-10	1.12E-08	casp23	caspase 23, apoptosis-related cysteine peptidase [Source:ZFIN;Acc:ZDB-GENE-071004-27]
ENSDARG00000009123	1917.371141	2.83520644	0.387343674	7.319614681	2.49E-13	4.43E-12	sele	selectin E [Source:ZFIN;Acc:ZDB-GENE-041014-221]
ENSDARG00000004302	1.708392961	2.834339569	2.065977725	1.371911969	0.170090844	NA	slc45a1	solute carrier family 45 member 1 [Source:ZFIN;Acc:ZDB-GENE-070112-2152]
ENSDARG00000092390	1.706577901	2.834260348	2.146018081	1.320706649	0.186599196	NA	si:dkey-6f10.4	si:dkey-6f10.4 [Source:ZFIN;Acc:ZDB-GENE-041210-340]
ENSDARG00000105178	3.189672834	2.833679324	1.550788025	1.827251228	0.067662005	NA	erc2	ELKS/RAB6-interacting/CAST family member 2 [Source:ZFIN;Acc:ZDB-GENE-130530-700]
ENSDARG00000077371	1.684366278	2.83239729	2.193423098	1.291313697	0.196594923	NA	kcnk15	potassium channel, subfamily K, member 15 [Source:ZFIN;Acc:ZDB-GENE-080220-30]
ENSDARG00000098684	1.684366278	2.83239729	2.193423098	1.291313697	0.196594923	NA	CU855895.1
ENSDARG00000075027	34.50330116	2.830003054	2.657274651	1.065002089	0.286874984	0.442088691	fgfr1bl	fibroblast growth factor receptor 1b, like [Source:ZFIN;Acc:ZDB-GENE-091204-406]
ENSDARG00000103677	31.60791593	2.829894431	0.548494086	5.159389137	2.48E-07	2.01E-06	CABZ01008730.1
ENSDARG00000075421	107.1068393	2.829664767	0.303137201	9.334600832	1.01E-20	3.50E-19	pttg1	PTTG1 regulator of sister chromatid separation, securin [Source:ZFIN;Acc:ZDB-GENE-081104-345]
ENSDARG00000113120	36.25971648	2.825385553	0.498784468	5.66454197	1.47E-08	1.46E-07	CABZ01061501.1	SLAM family member 5-like [Source:NCBI gene;Acc:110438256]
ENSDARG00000087832	348.3792494	2.818694929	0.276474019	10.19515301	2.08E-24	9.22E-23	bcl3	BCL3 transcription coactivator [Source:ZFIN;Acc:ZDB-GENE-061013-1]
ENSDARG00000075100	277.1789345	2.817566331	0.348488111	8.085114643	6.21E-16	1.43E-14	neo1b	neogenin 1b [Source:ZFIN;Acc:ZDB-GENE-131121-320]
ENSDARG00000071048	12.7389272	2.811238596	0.933117002	3.012739655	0.002589009	0.00911566	ccn6	cellular communication network factor 6 [Source:ZFIN;Acc:ZDB-GENE-041001-86]
ENSDARG00000101461	91.90125911	2.809771373	0.328710054	8.547871712	1.25E-17	3.38E-16	emp3b	epithelial membrane protein 3b [Source:ZFIN;Acc:ZDB-GENE-050913-51]
ENSDARG00000044125	1346.789859	2.801604254	0.114971835	24.36774413	3.76E-131	4.88E-128	txn	thioredoxin [Source:ZFIN;Acc:ZDB-GENE-040718-162]
ENSDARG00000105764	1.633498125	2.799384274	2.113706068	1.324396195	0.185371498	NA	CR354581.1
ENSDARG00000025428	22801.49228	2.798044031	0.195735269	14.29504269	2.35E-46	2.88E-44	socs3a	suppressor of cytokine signaling 3a [Source:ZFIN;Acc:ZDB-GENE-030131-7349]
ENSDARG00000098277	1.64218913	2.797966201	2.102185263	1.330979838	0.183195645	NA	CR550307.1
ENSDARG00000099920	1.669138916	2.795531936	2.046226896	1.366188638	0.171879763	NA	zgc:163040	zgc:163040 [Source:ZFIN;Acc:ZDB-GENE-070424-79]
ENSDARG00000053480	18.68368753	2.790128874	0.69729963	4.001334226	6.30E-05	0.00032699	aqp9b	aquaporin 9b [Source:ZFIN;Acc:ZDB-GENE-070911-1]
ENSDARG00000104332	47.94860196	2.780476456	0.513298323	5.416882018	6.06E-08	5.43E-07	cdh28	cadherin 28 [Source:ZFIN;Acc:ZDB-GENE-081104-9]
ENSDARG00000095822	9.22395666	2.780037956	0.898945635	3.092554041	0.001984421	0.007245139	BX324132.2	uncharacterized LOC100148399 [Source:NCBI gene;Acc:100148399]
ENSDARG00000045815	31.95164387	2.771592852	0.524227496	5.28700397	1.24E-07	1.06E-06	mcm10	minichromosome maintenance 10 replication initiation factor [Source:NCBI gene;Acc:553396]
ENSDARG00000042138	317.9677133	2.770525719	0.325696778	8.506457259	1.79E-17	4.76E-16	selp	selectin P [Source:ZFIN;Acc:ZDB-GENE-110107-2]
ENSDARG00000031534	140.2799333	2.770375605	0.256339711	10.80743829	3.17E-27	1.63E-25	CU571315.1
ENSDARG00000042722	221.250874	2.770217334	0.32229445	8.595299515	8.30E-18	2.26E-16	blnk	B cell linker [Source:ZFIN;Acc:ZDB-GENE-040702-4]
ENSDARG00000078643	6.212791595	2.768469084	1.19450809	2.317664573	0.020467558	0.054218273	vtcn1	V-set domain containing T cell activation inhibitor 1 [Source:ZFIN;Acc:ZDB-GENE-070912-388]
ENSDARG00000074852	240.6015659	2.76456146	1.444921	1.913295925	0.055710179	0.123716951	myo15b	myosin XVB [Source:ZFIN;Acc:ZDB-GENE-030131-4797]
ENSDARG00000062152	739.4947746	2.763083086	0.196190841	14.0836497	4.79E-45	5.56E-43	chaf1a	chromatin assembly factor 1, subunit A (p150) [Source:NCBI gene;Acc:563212]
ENSDARG00000097782	32.11155699	2.762976946	0.732490365	3.772031795	0.000161924	0.000767182	si:dkey-42l23.4	si:dkey-42l23.4 [Source:ZFIN;Acc:ZDB-GENE-131127-534]
ENSDARG00000012073	333.5469989	2.762412766	0.188583904	14.64818951	1.38E-48	1.90E-46	kif15	kinesin family member 15 [Source:ZFIN;Acc:ZDB-GENE-050622-16]
ENSDARG00000088750	208.7859333	2.76144022	0.428521512	6.444111068	1.16E-10	1.51E-09	otogl	otogelin-like [Source:ZFIN;Acc:ZDB-GENE-050419-93]
ENSDARG00000101037	175.4864609	2.757490777	0.232152391	11.877934	1.54E-32	1.07E-30	asf1ba	anti-silencing function 1Ba histone chaperone [Source:NCBI gene;Acc:386897]
ENSDARG00000109366	4.571585457	2.757352744	1.311974211	2.101682121	0.035581131	0.085557503	zgc:173720	zgc:173720 [Source:ZFIN;Acc:ZDB-GENE-080218-21]
ENSDARG00000093583	4.527977543	2.756770514	1.420437539	1.940789678	0.052283794	0.11759858	FP236157.1
ENSDARG00000096357	7.586749982	2.752088003	1.622684084	1.696009735	0.089884036	0.182177965	ighv3-2	immunoglobulin heavy variable 3-2 [Source:ZFIN;Acc:ZDB-GENE-030924-6]
ENSDARG00000094853	1.60770313	2.748478202	2.161612961	1.271494135	0.203552913	NA	si:ch211-147m20.3	si:ch211-147m20.3 [Source:NCBI gene;Acc:100307110]
ENSDARG00000114258	11.97384536	2.748304202	0.820086229	3.351238084	0.000804511	0.00323947	si:dkey-30c15.13	si:dkey-30c15.13 [Source:ZFIN;Acc:ZDB-GENE-060503-73]
ENSDARG00000102945	237.2706424	2.748004033	0.447757646	6.13725764	8.40E-10	9.82E-09	ccl39.2	chemokine (C-C motif) ligand 39, duplicate 2 [Source:ZFIN;Acc:ZDB-GENE-131120-38]
ENSDARG00000095820	10.54974077	2.743485164	0.895431212	3.063870377	0.002184936	0.007862776	BX649485.4
ENSDARG00000017742	1.578615561	2.743057339	2.659216327	1.031528466	0.302293066	NA	grm6a	glutamate receptor, metabotropic 6a [Source:ZFIN;Acc:ZDB-GENE-060208-1]
ENSDARG00000074818	91.35731047	2.740946773	0.333482154	8.219170784	2.05E-16	4.93E-15	si:cabz01036022.1	si:cabz01036022.1 [Source:ZFIN;Acc:ZDB-GENE-160113-144]
ENSDARG00000098529	64.59680276	2.740815895	0.379953701	7.213552307	5.45E-13	9.33E-12	ccne2	cyclin E2 [Source:ZFIN;Acc:ZDB-GENE-030131-9689]
ENSDARG00000010434	14332.05874	2.739279798	0.211058604	12.97876394	1.61E-38	1.34E-36	clu	clusterin [Source:ZFIN;Acc:ZDB-GENE-040426-1774]
ENSDARG00000090839	19.36266141	2.737197837	0.625868552	4.373438845	1.22E-05	7.37E-05	zmp:0000001006	zmp:0000001006 [Source:ZFIN;Acc:ZDB-GENE-130530-1009]
ENSDARG00000028725	4.414289456	2.737175739	1.316023685	2.079883341	0.037536234	0.089430636	adra1aa	adrenoceptor alpha 1Aa [Source:ZFIN;Acc:ZDB-GENE-030131-2831]
ENSDARG00000020702	92.1329271	2.733518296	0.392029102	6.97274331	3.11E-12	4.87E-11	odf2b	outer dense fiber of sperm tails 2b [Source:ZFIN;Acc:ZDB-GENE-041008-119]
ENSDARG00000110143	19.47476571	2.732852502	0.67635198	4.040577369	5.33E-05	0.000281453	BX324164.5
ENSDARG00000093074	133.2322541	2.725181456	0.289396859	9.416762393	4.65E-21	1.66E-19	si:ch211-139g16.8	si:ch211-139g16.8 [Source:ZFIN;Acc:ZDB-GENE-100922-126]
ENSDARG00000070774	91.24547509	2.724234784	0.375286623	7.259077774	3.90E-13	6.82E-12	irgf1	immunity-related GTPase family, f1 [Source:ZFIN;Acc:ZDB-GENE-051212-5]
ENSDARG00000113614	22.20404344	2.72228019	0.628843085	4.329029378	1.50E-05	8.87E-05	CABZ01092072.2
ENSDARG00000045378	14.89599818	2.720065642	0.91366793	2.977083417	0.002910048	0.010098476	pi15a	peptidase inhibitor 15a [Source:NCBI gene;Acc:561978]
ENSDARG00000052644	121.3273345	2.719968423	0.546629099	4.975893944	6.49E-07	4.92E-06	ca10a	carbonic anhydrase Xa [Source:ZFIN;Acc:ZDB-GENE-051030-123]
ENSDARG00000052609	2.97591061	2.717207652	1.783579896	1.52345721	0.127644358	NA	CU468164.1	uncharacterized LOC100005318 [Source:NCBI gene;Acc:100005318]
ENSDARG00000079903	170.5875919	2.716859814	0.338466746	8.026962305	9.99E-16	2.27E-14	si:ch73-343l4.2	si:ch73-343l4.2 [Source:ZFIN;Acc:ZDB-GENE-090313-154]
ENSDARG00000095533	11255.54369	2.714498869	0.153440993	17.69083227	4.93E-70	1.28E-67	si:ch211-198c19.3	si:ch211-198c19.3 [Source:ZFIN;Acc:ZDB-GENE-100922-226]
ENSDARG00000014053	55.737183	2.714350905	0.600640542	4.519093727	6.21E-06	3.94E-05	olfm1b	olfactomedin 1b [Source:ZFIN;Acc:ZDB-GENE-040801-228]
ENSDARG00000020887	246.682138	2.713058348	0.254893455	10.64389177	1.86E-26	9.24E-25	armc1l	armadillo repeat containing 1, like [Source:ZFIN;Acc:ZDB-GENE-030131-9819]
ENSDARG00000102895	1.573894263	2.712924157	2.10063469	1.291478318	0.196537869	NA	si:dkey-31i7.1	si:dkey-31i7.1 [Source:ZFIN;Acc:ZDB-GENE-131127-342]
ENSDARG00000098622	89.76508677	2.71182565	0.313787627	8.642232567	5.51E-18	1.52E-16	ccne1	cyclin E1 [Source:NCBI gene;Acc:30188]
ENSDARG00000078258	550.2175993	2.709529109	0.246821373	10.9776924	4.89E-28	2.62E-26	CABZ01049847.1	gamma-glutamyltransferase 5b [Source:NCBI gene;Acc:100333757]
ENSDARG00000042172	19739.93723	2.706669049	0.136379159	19.84664714	1.18E-87	5.53E-85	c7a	complement component 7a [Source:ZFIN;Acc:ZDB-GENE-081104-392]
ENSDARG00000075261	1984.903635	2.705726708	0.265498063	10.19113539	2.17E-24	9.59E-23	timp2b	TIMP metallopeptidase inhibitor 2b [Source:ZFIN;Acc:ZDB-GENE-040426-2655]
ENSDARG00000036180	150.8187299	2.70079226	0.258302471	10.45592884	1.38E-25	6.48E-24	ccnb2	cyclin B2 [Source:ZFIN;Acc:ZDB-GENE-030429-12]
ENSDARG00000059196	35.18020933	2.700509437	0.541761547	4.984682744	6.21E-07	4.73E-06	CU467633.1
ENSDARG00000060350	1.545944621	2.699924997	2.731567514	0.988415986	0.322948962	NA	apoda.2	apolipoprotein Da, duplicate 2 [Source:ZFIN;Acc:ZDB-GENE-070912-551]
ENSDARG00000117565	2.947115882	2.697076117	2.051440969	1.314722752	0.188603097	NA	BX664716.3
ENSDARG00000010514	23.78029321	2.694524523	1.062468399	2.536098509	0.01120952	0.032532072	cxcr5	chemokine (C-X-C motif) receptor 5 [Source:ZFIN;Acc:ZDB-GENE-070302-8]
ENSDARG00000117520	4.403415963	2.694153655	1.355173226	1.988051125	0.046806036	0.107233673	FO393424.4
ENSDARG00000093804	49.27648262	2.687970809	0.532012479	5.052458197	4.36E-07	3.40E-06	sst6	somatostatin 6 [Source:ZFIN;Acc:ZDB-GENE-081022-199]
ENSDARG00000117637	65.43200601	2.68400562	0.371207436	7.23047375	4.81E-13	8.30E-12	CABZ01005379.1
ENSDARG00000098041	4.348994322	2.683264274	1.667344585	1.609303979	0.10754989	0.21037273	CR391995.1
ENSDARG00000068428	76.43803465	2.682919953	0.413955252	6.481183515	9.10E-11	1.20E-09	si:ch211-153j24.3	si:ch211-153j24.3 [Source:ZFIN;Acc:ZDB-GENE-041014-38]
ENSDARG00000063518	4.296557203	2.682801512	1.322256222	2.028957373	0.042462632	0.098946495	zgc:153913	zgc:153913 [Source:ZFIN;Acc:ZDB-GENE-061103-397]
ENSDARG00000074915	71.04428706	2.678717928	0.344348041	7.779100235	7.30E-15	1.54E-13	etaa1	ETAA1 activator of ATR kinase [Source:ZFIN;Acc:ZDB-GENE-080204-12]
ENSDARG00000105372	18.66264739	2.678670059	0.697044966	3.842894202	0.000121592	0.00059263	si:ch211-220f21.1	si:ch211-220f21.1 [Source:ZFIN;Acc:ZDB-GENE-160113-32]
ENSDARG00000104654	808.814436	2.672548444	0.496895462	5.378492354	7.51E-08	6.59E-07	leap2	liver-expressed antimicrobial peptide 2 [Source:ZFIN;Acc:ZDB-GENE-081022-131]
ENSDARG00000041982	170.8349645	2.665479527	0.283130606	9.414310803	4.76E-21	1.70E-19	adamts6	ADAM metallopeptidase with thrombospondin type 1 motif, 6 [Source:ZFIN;Acc:ZDB-GENE-091113-9]
ENSDARG00000041358	67.13895045	2.663560366	0.825145522	3.227988633	0.001246639	0.004774998	lgi3	leucine-rich repeat LGI family, member 3 [Source:ZFIN;Acc:ZDB-GENE-060217-4]
ENSDARG00000044561	45.93611733	2.662981849	0.553706651	4.809373059	1.51E-06	1.08E-05	ccr7	chemokine (C-C motif) receptor 7 [Source:ZFIN;Acc:ZDB-GENE-060522-2]
ENSDARG00000014943	1493.712614	2.662850477	0.242924238	10.96165002	5.84E-28	3.11E-26	kif23	kinesin family member 23 [Source:ZFIN;Acc:ZDB-GENE-991019-4]
ENSDARG00000098523	1.519011699	2.662194219	2.155079968	1.235311106	0.216714742	NA	NCAM2	zgc:152904 [Source:ZFIN;Acc:ZDB-GENE-060929-856]
ENSDARG00000068175	162.5362536	2.65796723	0.225079254	11.80902808	3.51E-32	2.35E-30	ing5b	inhibitor of growth family, member 5b [Source:ZFIN;Acc:ZDB-GENE-030616-462]
ENSDARG00000075045	1086.239198	2.657493992	0.253425176	10.4863062	9.99E-26	4.75E-24	cxcl18b	chemokine (C-X-C motif) ligand 18b [Source:ZFIN;Acc:ZDB-GENE-090313-165]
ENSDARG00000012325	55.49424984	2.656296276	0.362312614	7.331503713	2.28E-13	4.07E-12	zgc:110269	zgc:110269 [Source:NCBI gene;Acc:550274]
ENSDARG00000095384	2.874513763	2.655110483	1.596538512	1.663041927	0.096304043	NA	si:dkey-78l4.2	si:dkey-78l4.2 [Source:ZFIN;Acc:ZDB-GENE-060503-647]
ENSDARG00000100442	155.9769835	2.654446036	0.447202068	5.935674783	2.93E-09	3.17E-08	cfh	complement factor H [Source:ZFIN;Acc:ZDB-GENE-050208-661]
ENSDARG00000089908	141.0805559	2.650051448	0.466121846	5.685319132	1.31E-08	1.30E-07	DEPDC4	si:ch211-265o23.1 [Source:ZFIN;Acc:ZDB-GENE-060503-509]
ENSDARG00000092134	68.32632285	2.649995836	0.673933101	3.932134853	8.42E-05	0.000425387	rad54b	RAD54 homolog B [Source:ZFIN;Acc:ZDB-GENE-060810-50]
ENSDARG00000091692	96.20374319	2.637110084	0.38604226	6.831143516	8.42E-12	1.26E-10	havcr2	hepatitis A virus cellular receptor 2 [Source:ZFIN;Acc:ZDB-GENE-091204-20]
ENSDARG00000044612	1655.425035	2.635994499	0.132445077	19.90254797	3.87E-88	1.86E-85	c1qb	complement component 1, q subcomponent, B chain [Source:ZFIN;Acc:ZDB-GENE-040801-223]
ENSDARG00000042683	123.1783741	2.63418175	0.323283383	8.148212638	3.69E-16	8.63E-15	si:dkey-15j16.3	si:dkey-15j16.3 [Source:ZFIN;Acc:ZDB-GENE-030131-4680]
ENSDARG00000078451	9.90983992	2.633005772	1.092122349	2.410907327	0.015912891	0.043759955	gzm3	granzyme 3, tandem duplicate 1 [Source:ZFIN;Acc:ZDB-GENE-070912-132]
ENSDARG00000040812	256.3592712	2.631722966	0.198767381	13.24021556	5.14E-40	4.56E-38	ncf4	neutrophil cytosolic factor 4 [Source:ZFIN;Acc:ZDB-GENE-041124-1]
ENSDARG00000045089	4.250658484	2.629539058	1.491515032	1.762998697	0.077900709	0.162500497	si:ch211-270n8.1	si:ch211-270n8.1 [Source:ZFIN;Acc:ZDB-GENE-081107-34]
ENSDARG00000044526	7.055907538	2.624772959	1.042143331	2.518629522	0.011781254	0.033937023	camk1ga	calcium/calmodulin-dependent protein kinase IGa [Source:ZFIN;Acc:ZDB-GENE-030131-7594]
ENSDARG00000054103	226.5418666	2.62279998	0.310360806	8.450809286	2.89E-17	7.52E-16	ripply1	ripply transcriptional repressor 1 [Source:NCBI gene;Acc:654446]
ENSDARG00000013926	824.5152499	2.615311923	0.231840131	11.28066963	1.63E-29	9.40E-28	slc16a9a	solute carrier family 16 member 9a [Source:ZFIN;Acc:ZDB-GENE-040426-1364]
ENSDARG00000117813	47.12274544	2.613668939	0.462641646	5.64944587	1.61E-08	1.58E-07	CABZ01092942.1
ENSDARG00000107425	2.725477856	2.613331058	1.787859399	1.461709494	0.143820834	NA	si:dkeyp-35e5.10	si:dkeyp-35e5.10 [Source:ZFIN;Acc:ZDB-GENE-110913-63]
ENSDARG00000074628	9.802505708	2.611108733	0.870850102	2.998344637	0.002714505	0.009494531	si:dkey-10o6.2	si:dkey-10o6.2 [Source:ZFIN;Acc:ZDB-GENE-070705-284]
ENSDARG00000062077	1.464836152	2.609055906	2.662823698	0.979807979	0.327180913	NA	acsbg1	acyl-CoA synthetase bubblegum family member 1 [Source:ZFIN;Acc:ZDB-GENE-110914-219]
ENSDARG00000092176	26.29432045	2.609035519	0.58680088	4.446202467	8.74E-06	5.40E-05	BX321875.1	GTPase IMAP family member 8-like [Source:NCBI gene;Acc:100331609]
ENSDARG00000077928	24.07640324	2.608085746	0.916012865	2.847215194	0.004410354	0.014532639	ccdc173	coiled-coil domain containing 173 [Source:ZFIN;Acc:ZDB-GENE-081104-457]
ENSDARG00000039234	124.3752413	2.607003581	0.296006667	8.807246168	1.28E-18	3.74E-17	zgc:171579	zgc:171579 [Source:ZFIN;Acc:ZDB-GENE-080204-32]
ENSDARG00000088927	4.034987999	2.606809604	1.689424063	1.543016736	0.122826715	0.233047698	CR450793.1	zinc finger protein 436-like [Source:NCBI gene;Acc:103911751]
ENSDARG00000109502	91.71330814	2.605698911	0.478671335	5.443607592	5.22E-08	4.72E-07	PHF21B	PHD finger protein 21B [Source:NCBI gene;Acc:101883360]
ENSDARG00000097485	4.073396958	2.599349537	1.377081988	1.887577906	0.059082638	0.129873547	cfap99	cilia and flagella associated protein 99 [Source:ZFIN;Acc:ZDB-GENE-161107-1]
ENSDARG00000001303	2509.056556	2.598927261	0.40503945	6.41647934	1.39E-10	1.80E-09	psmb8a	proteasome 20S subunit beta 8A [Source:ZFIN;Acc:ZDB-GENE-990415-141]
ENSDARG00000092272	4.207528227	2.596814781	1.421906523	1.826290785	0.067806473	0.145330622	BX511161.1
ENSDARG00000008803	136.8755636	2.5912233	0.368049169	7.040426973	1.92E-12	3.07E-11	marcksb	myristoylated alanine-rich protein kinase C substrate b [Source:ZFIN;Acc:ZDB-GENE-030131-1921]
ENSDARG00000038894	8.299799531	2.589245838	0.975065429	2.655458557	0.007920066	0.02413745	tmx3a	thioredoxin related transmembrane protein 3a [Source:ZFIN;Acc:ZDB-GENE-050522-396]
ENSDARG00000076541	4.219526627	2.588139663	1.571688259	1.646725837	0.099614411	0.197919758	clec3ba	C-type lectin domain family 3, member Ba [Source:ZFIN;Acc:ZDB-GENE-110411-71]
ENSDARG00000097226	4.236293072	2.58771727	1.676394333	1.543620865	0.122680207	0.232801737	CR847887.1
ENSDARG00000078387	35.4043632	2.586848106	0.623606288	4.14820722	3.35E-05	0.000184734	si:dkey-92i15.4	si:dkey-92i15.4 [Source:ZFIN;Acc:ZDB-GENE-030131-8422]
ENSDARG00000021392	2.784007273	2.585787049	1.852863878	1.39556234	0.16284633	NA	chrnb5b	cholinergic receptor, nicotinic, beta 5b [Source:ZFIN;Acc:ZDB-GENE-120809-5]
ENSDARG00000078825	176.3353553	2.584942893	0.262985265	9.829230881	8.43E-23	3.39E-21	bub1ba	BUB1 mitotic checkpoint serine/threonine kinase Ba [Source:ZFIN;Acc:ZDB-GENE-041014-120]
ENSDARG00000007553	41.41681119	2.583971642	0.580411258	4.451966786	8.51E-06	5.27E-05	opn4.1	opsin 4.1 [Source:NCBI gene;Acc:352918]
ENSDARG00000103383	10.89603754	2.582225667	1.051623317	2.455466348	0.014070193	0.039334528	dnah9	dynein, axonemal, heavy chain 9 [Source:ZFIN;Acc:ZDB-GENE-020925-1]
ENSDARG00000058372	13.58489162	2.581543035	0.798913608	3.231316891	0.001232212	0.0047263	mcph1	microcephalin 1 [Source:ZFIN;Acc:ZDB-GENE-060421-6122]
ENSDARG00000067596	55.81002251	2.580739542	0.447397807	5.768333019	8.01E-09	8.19E-08	fancb	FA complementation group B [Source:ZFIN;Acc:ZDB-GENE-060510-1]
ENSDARG00000091885	16.36759288	2.574873264	0.78496302	3.280247857	0.001037159	0.004065753	grnas	granulin antisense [Source:ZFIN;Acc:ZDB-GENE-060104-1]
ENSDARG00000006878	219.0654489	2.573191147	0.378400045	6.800187216	1.04E-11	1.54E-10	phf21aa	PHD finger protein 21Aa [Source:ZFIN;Acc:ZDB-GENE-050208-99]
ENSDARG00000117497	2.621973109	2.572645707	1.883673739	1.365759714	0.172014395	NA	CU694380.2
ENSDARG00000099898	12.65996416	2.571664858	2.143183488	1.199927525	0.230167489	0.376405182	si:ch211-27e6.1	si:ch211-27e6.1 [Source:ZFIN;Acc:ZDB-GENE-130530-569]
ENSDARG00000044613	1120.615415	2.571469221	0.156536594	16.42727205	1.22E-60	2.34E-58	c1qa	complement component 1, q subcomponent, A chain [Source:ZFIN;Acc:ZDB-GENE-050522-86]
ENSDARG00000096965	8.019200917	2.571313459	1.20537127	2.133212831	0.032907271	0.080246918	si:dkey-238d18.13	si:dkey-238d18.13 [Source:ZFIN;Acc:ZDB-GENE-131120-191]
ENSDARG00000056450	39.47768873	2.570576389	0.595504066	4.316639526	1.58E-05	9.33E-05	MANEAL	si:ch211-30b16.2 [Source:NCBI gene;Acc:566679]
ENSDARG00000086838	173.0291386	2.568092974	1.222400524	2.100860499	0.035653214	0.085691685	itga2.3	integrin, alpha 2 (CD49B, alpha 2 subunit of VLA-2 receptor), tandem duplicate 3 [Source:ZFIN;Acc:ZDB-GENE-091204-176]
ENSDARG00000117786	96.69406628	2.567231621	0.377404032	6.802342848	1.03E-11	1.51E-10	CABZ01072848.1
ENSDARG00000104629	2.801204759	2.566968899	2.470664645	1.038979088	0.298814462	NA	SLC16A6	monocarboxylate transporter 7-like [Source:NCBI gene;Acc:103911912]
ENSDARG00000099124	2485.941374	2.56678506	0.309316893	8.298237561	1.06E-16	2.61E-15	f3a	coagulation factor IIIa [Source:ZFIN;Acc:ZDB-GENE-071119-5]
ENSDARG00000096781	14.59736106	2.565892214	1.143171183	2.244538921	0.024797748	0.063693912	CR932362.1
ENSDARG00000078547	432.6175506	2.563351619	0.205801315	12.45546764	1.31E-35	1.00E-33	si:ch211-264f5.2	si:ch211-264f5.2 [Source:ZFIN;Acc:ZDB-GENE-080303-2]
ENSDARG00000102929	68.71428554	2.555081937	0.385080815	6.635183676	3.24E-11	4.49E-10	C7H19orf12	zgc:101715 [Source:ZFIN;Acc:ZDB-GENE-040912-59]
ENSDARG00000103575	43.83461748	2.552825694	0.45196647	5.648263451	1.62E-08	1.59E-07	si:dkeyp-104b3.1	si:dkeyp-104b3.1 [Source:ZFIN;Acc:ZDB-GENE-070912-623]
ENSDARG00000100379	22.2961575	2.551360682	0.928685927	2.747280441	0.006009173	0.018992909	si:dkey-34d22.2	si:dkey-34d22.2 [Source:ZFIN;Acc:ZDB-GENE-131127-261]
ENSDARG00000018259	247.3957671	2.549345653	0.486754133	5.237440175	1.63E-07	1.36E-06	atp1a3a	ATPase Na+/K+ transporting subunit alpha 3a [Source:ZFIN;Acc:ZDB-GENE-001212-7]
ENSDARG00000058943	273.2273875	2.548611727	0.290815638	8.763668103	1.89E-18	5.43E-17	cdcp1a	CUB domain containing protein 1a [Source:ZFIN;Acc:ZDB-GENE-050327-55]
ENSDARG00000104919	2.737953914	2.547735181	1.805108976	1.411402422	0.158125989	NA	si:ch211-153b23.3	si:ch211-153b23.3 [Source:ZFIN;Acc:ZDB-GENE-141216-408]
ENSDARG00000095610	7.833972268	2.547337061	1.167047674	2.182718939	0.029056514	0.072416563	BX248510.2
ENSDARG00000061140	4061.740409	2.54211329	0.140544489	18.08760562	3.99E-73	1.17E-70	colec12	collectin sub-family member 12 [Source:NCBI gene;Acc:558942]
ENSDARG00000089995	13.26556487	2.540929499	0.932107031	2.726006152	0.00641058	0.020086182	BX511080.1	bcl-2-like protein 1 [Source:NCBI gene;Acc:100534669]
ENSDARG00000095133	64.71356383	2.537825842	0.479446401	5.293242034	1.20E-07	1.02E-06	si:ch211-165f21.2	si:ch211-165f21.2 [Source:ZFIN;Acc:ZDB-GENE-060503-12]
ENSDARG00000067524	28.05214378	2.536000276	0.550856673	4.603738871	4.15E-06	2.72E-05	fut9b	fucosyltransferase 9b [Source:ZFIN;Acc:ZDB-GENE-030131-9925]
ENSDARG00000103311	487.8377775	2.53422144	0.357719561	7.084380373	1.40E-12	2.27E-11	fbln1	fibulin 1 [Source:NCBI gene;Acc:30240]
ENSDARG00000103535	585.9898107	2.532497255	0.323197723	7.835752156	4.66E-15	1.00E-13	SORCS3	zmp:0000001327 [Source:NCBI gene;Acc:100534837]
ENSDARG00000092985	612.5396275	2.531663775	0.283208656	8.939217492	3.92E-19	1.21E-17	CU499330.1
ENSDARG00000106018	6.504819324	2.52645717	1.290058482	1.958405147	0.050182491	0.113694787	CACNA2D3	calcium channel, voltage-dependent, alpha 2/delta subunit 3a [Source:NCBI gene;Acc:100535196]
ENSDARG00000079253	6.56530187	2.525883476	1.148764274	2.198783104	0.027893348	0.069998022	plch1	phospholipase C, eta 1 [Source:ZFIN;Acc:ZDB-GENE-060503-398]
ENSDARG00000079076	35.383542	2.519914208	0.484135137	5.204981038	1.94E-07	1.60E-06	hgfb	hepatocyte growth factor b [Source:ZFIN;Acc:ZDB-GENE-041014-3]
ENSDARG00000046150	256.5958162	2.519422329	0.331860426	7.591813108	3.15E-14	6.21E-13	b4galnt4a	beta-1,4-N-acetyl-galactosaminyl transferase 4a [Source:ZFIN;Acc:ZDB-GENE-100422-4]
ENSDARG00000005789	1435.218023	2.517747534	0.138517847	18.17634032	7.95E-74	2.47E-71	enpp1	ectonucleotide pyrophosphatase/phosphodiesterase 1 [Source:ZFIN;Acc:ZDB-GENE-040724-172]
ENSDARG00000053530	158.7279637	2.512143027	0.26041207	9.646799504	5.07E-22	1.93E-20	cyp4f3	cytochrome P450, family 4, subfamily F, polypeptide 3 [Source:ZFIN;Acc:ZDB-GENE-070410-108]
ENSDARG00000090164	81.70242337	2.510460056	0.363633916	6.903811624	5.06E-12	7.76E-11	si:ch73-362m14.2	si:ch73-362m14.2 [Source:ZFIN;Acc:ZDB-GENE-120215-235]
ENSDARG00000017105	6141.811401	2.508891535	0.153871263	16.30513383	9.07E-60	1.70E-57	vaspb	vasodilator stimulated phosphoprotein b [Source:ZFIN;Acc:ZDB-GENE-030131-7118]
ENSDARG00000021572	36.68722468	2.508041752	0.460130843	5.450714268	5.02E-08	4.54E-07	cgas	cyclic GMP-AMP synthase [Source:ZFIN;Acc:ZDB-GENE-090313-23]
ENSDARG00000071416	11.4791083	2.50353286	1.359506715	1.841500915	0.065548187	0.141368898	gna15.4	guanine nucleotide binding protein (G protein), alpha 15 (Gq class), tandem duplicate 4 [Source:ZFIN;Acc:ZDB-GENE-050208-781]
ENSDARG00000037155	25.79319757	2.501475784	0.665556902	3.758470204	0.000170955	0.000805479	si:dkey-78k11.9	si:dkey-78k11.9 [Source:ZFIN;Acc:ZDB-GENE-060503-929]
ENSDARG00000117698	2.563076264	2.500847657	1.612619046	1.550798785	0.120949912	NA	BX511151.1
ENSDARG00000102300	6.42563397	2.500634097	1.274886315	1.961456537	0.04982579	0.113014231	ca9	carbonic anhydrase IX [Source:ZFIN;Acc:ZDB-GENE-080818-5]
ENSDARG00000074828	2.607361311	2.499455375	1.731493309	1.443525864	0.148872392	NA	rhobtb2a	Rho related BTB domain containing 2a [Source:ZFIN;Acc:ZDB-GENE-081105-67]
ENSDARG00000077239	961.7467556	2.49885447	0.281337601	8.882049407	6.56E-19	1.98E-17	si:ch211-165i18.2	si:ch211-165i18.2 [Source:ZFIN;Acc:ZDB-GENE-070705-77]
ENSDARG00000076539	54.18587219	2.49198936	0.492250071	5.062445909	4.14E-07	3.24E-06	sc:d156	sc:d156 [Source:ZFIN;Acc:ZDB-GENE-080303-5]
ENSDARG00000045554	115.7454687	2.491792035	0.279552501	8.913502913	4.94E-19	1.51E-17	snx20	sorting nexin 20 [Source:ZFIN;Acc:ZDB-GENE-100806-1]
ENSDARG00000026454	126.6813969	2.49105829	0.268576685	9.275035499	1.78E-20	6.03E-19	mis12	MIS12 kinetochore complex component [Source:ZFIN;Acc:ZDB-GENE-040426-1372]
ENSDARG00000078140	6.434571492	2.490085839	1.091014144	2.282358896	0.02246816	0.058652101	si:dkey-18j18.3	si:dkey-18j18.3 [Source:ZFIN;Acc:ZDB-GENE-090313-214]
ENSDARG00000091640	51.39932401	2.48844199	0.414829208	5.998714509	1.99E-09	2.20E-08	si:ch73-352p4.5	si:ch73-352p4.5 [Source:ZFIN;Acc:ZDB-GENE-141219-42]
ENSDARG00000088408	42.01417269	2.486429709	0.525801402	4.728838115	2.26E-06	1.55E-05	si:ch211-171h4.7	si:ch211-171h4.7 [Source:ZFIN;Acc:ZDB-GENE-120215-25]
ENSDARG00000099612	3.891645406	2.485279416	1.385530322	1.793738741	0.072854879	0.154042011	zgc:66483	zgc:66483 [Source:ZFIN;Acc:ZDB-GENE-030131-5765]
ENSDARG00000003732	16.81391908	2.481884902	0.680884697	3.645088385	0.0002673	0.001207362	mitfa	melanocyte inducing transcription factor a [Source:ZFIN;Acc:ZDB-GENE-990910-11]
ENSDARG00000099546	10.28739376	2.475748789	0.869920216	2.845949251	0.004427925	0.014577952	kynu	kynureninase [Source:ZFIN;Acc:ZDB-GENE-120215-204]
ENSDARG00000098460	115.8753727	2.474609892	0.500506902	4.944207323	7.65E-07	5.73E-06	ccl39.5	chemokine (C-C motif) ligand 39, duplicate 5 [Source:ZFIN;Acc:ZDB-GENE-131127-3]
ENSDARG00000029720	348.1590223	2.472888517	0.308217982	8.023180556	1.03E-15	2.33E-14	si:dkeyp-9d4.2	si:dkeyp-9d4.2 [Source:ZFIN;Acc:ZDB-GENE-090312-156]
ENSDARG00000076733	31.60483472	2.47181683	0.571564318	4.324652101	1.53E-05	9.03E-05	bard1	BRCA1 associated RING domain 1 [Source:ZFIN;Acc:ZDB-GENE-030131-5883]
ENSDARG00000019250	25.69103653	2.47074549	0.567601002	4.352961816	1.34E-05	8.02E-05	fancf	FA complementation group F [Source:ZFIN;Acc:ZDB-GENE-060306-3]
ENSDARG00000074696	15.1117059	2.470485662	0.971201198	2.543742396	0.010967193	0.031900254	zgc:194621	zgc:194621 [Source:ZFIN;Acc:ZDB-GENE-081022-130]
ENSDARG00000038553	10.20093157	2.469759878	0.867504766	2.846969808	0.004413755	0.014541675	BX890608.1
ENSDARG00000051819	93.05848943	2.469346619	0.5987802	4.123961711	3.72E-05	0.000203329	swap70a	switching B cell complex subunit SWAP70a [Source:ZFIN;Acc:ZDB-GENE-040426-1182]
ENSDARG00000028780	41.7378215	2.468967902	0.633311044	3.898507575	9.68E-05	0.000482603	gzmk	granzyme K [Source:ZFIN;Acc:ZDB-GENE-091204-352]
ENSDARG00000020541	2942.470589	2.46862261	0.114694117	21.52353304	9.37E-103	5.75E-100	ism1	isthmin 1 [Source:NCBI gene;Acc:497617]
ENSDARG00000071592	54.93875168	2.464619109	1.116316445	2.207814029	0.02725724	0.068645329	aqp8a.2	aquaporin 8a, tandem duplicate 2 [Source:ZFIN;Acc:ZDB-GENE-070112-1802]
ENSDARG00000094992	34.04776242	2.457090453	0.759564511	3.234867369	0.001216992	0.004673607	otx1	orthodenticle homeobox 1 [Source:NCBI gene;Acc:30500]
ENSDARG00000094308	5.064841792	2.456109495	1.293501801	1.898806398	0.057589936	0.127187618	si:dkey-247i3.6	si:dkey-247i3.6 [Source:ZFIN;Acc:ZDB-GENE-110913-83]
ENSDARG00000094451	2863.333991	2.455176795	0.167987248	14.61525694	2.25E-48	3.04E-46	cfp	complement factor properdin [Source:ZFIN;Acc:ZDB-GENE-030131-9247]
ENSDARG00000095139	7.571681193	2.453780514	1.303452939	1.882523289	0.059765001	0.131102643	CR388373.2	uncharacterized LOC101885092 [Source:NCBI gene;Acc:101885092]
ENSDARG00000094374	32.63560912	2.452954699	0.82870358	2.959990471	0.003076486	0.010604363	si:ch211-165f21.2	si:ch211-165f21.2 [Source:ZFIN;Acc:ZDB-GENE-060503-12]
ENSDARG00000069934	5169.916467	2.451963436	0.126600544	19.36771645	1.45E-83	6.26E-81	parp4	poly (ADP-ribose) polymerase family, member 4 [Source:ZFIN;Acc:ZDB-GENE-070912-387]
ENSDARG00000095807	431.7102217	2.449200724	0.182312141	13.43410655	3.82E-41	3.62E-39	hp	haptoglobin [Source:ZFIN;Acc:ZDB-GENE-030131-1259]
ENSDARG00000023188	2380.34623	2.448684336	0.190971994	12.82221693	1.23E-37	9.96E-36	lcp1	lymphocyte cytosolic protein 1 (L-plastin) [Source:NCBI gene;Acc:30583]
ENSDARG00000019312	3.782587294	2.448076535	1.663122505	1.471976074	0.141027339	0.258945057	rab39ba	RAB39B, member RAS oncogene family a [Source:ZFIN;Acc:ZDB-GENE-070620-7]
ENSDARG00000069504	26.20323779	2.446858849	0.550668172	4.443436126	8.85E-06	5.46E-05	si:dkey-88e18.2	si:dkey-88e18.2 [Source:ZFIN;Acc:ZDB-GENE-110411-159]
ENSDARG00000024030	132.6411494	2.445340153	0.381249097	6.414022148	1.42E-10	1.83E-09	angptl2a	angiopoietin-like 2a [Source:NCBI gene;Acc:569092]
ENSDARG00000015355	1354.643176	2.441614915	0.223167895	10.94070863	7.36E-28	3.89E-26	fosl1a	FOS-like antigen 1a [Source:ZFIN;Acc:ZDB-GENE-061207-7]
ENSDARG00000042387	27.43357928	2.43967456	0.584243599	4.17578312	2.97E-05	0.000165618	zgc:77752	zgc:77752 [Source:ZFIN;Acc:ZDB-GENE-040426-1867]
ENSDARG00000039863	855.8997479	2.437964299	0.2280055	10.69256793	1.10E-26	5.53E-25	lifrb	LIF receptor subunit alpha b [Source:ZFIN;Acc:ZDB-GENE-080107-2]
ENSDARG00000096689	171.2372958	2.436693226	0.436023654	5.588442748	2.29E-08	2.19E-07	si:dkey-66i24.9	si:dkey-66i24.9 [Source:ZFIN;Acc:ZDB-GENE-130531-63]
ENSDARG00000110960	14.8093907	2.434493048	0.843804903	2.885137356	0.003912429	0.013081333	BX769173.1
ENSDARG00000098909	23.73248679	2.432995248	0.58807518	4.137218049	3.52E-05	0.000192889	SHC3	SHC (Src homology 2 domain containing) transforming protein 3 [Source:NCBI gene;Acc:100332111]
ENSDARG00000117255	81.35004022	2.432243069	0.521604602	4.663001551	3.12E-06	2.09E-05	CABZ01066578.1
ENSDARG00000095022	894.9925235	2.427714162	0.44014176	5.515755107	3.47E-08	3.23E-07	thsd7ba	thrombospondin, type I, domain containing 7Ba [Source:ZFIN;Acc:ZDB-GENE-070621-2]
ENSDARG00000014017	2112.539567	2.427184478	0.079943209	30.36135911	1.78E-202	1.31E-198	rrm1	ribonucleotide reductase M1 polypeptide [Source:NCBI gene;Acc:30740]
ENSDARG00000052122	33.57016106	2.426681438	1.358770612	1.785939008	0.074109134	0.156110796	rag1	recombination activating 1 [Source:NCBI gene;Acc:30663]
ENSDARG00000016505	469.5737979	2.426167738	0.198556232	12.219046	2.46E-34	1.80E-32	apbb1ip	amyloid beta (A4) precursor protein-binding, family B, member 1 interacting protein [Source:NCBI gene;Acc:393607]
ENSDARG00000075140	265.9934912	2.425151595	0.171540806	14.13746186	2.23E-45	2.66E-43		si:dkey-19b23.15 [Source:ZFIN;Acc:ZDB-GENE-160728-17]
ENSDARG00000041041	963.5423325	2.42092585	0.200981468	12.04551782	2.05E-33	1.45E-31	cxcr3.2	chemokine (C-X-C motif) receptor 3, tandem duplicate 2 [Source:NCBI gene;Acc:791973]
ENSDARG00000102336	7.45676402	2.420373107	1.001489237	2.416773959	0.015658738	0.043200972	SLC5A7	high-affinity choline transporter 1-like [Source:NCBI gene;Acc:799259]
ENSDARG00000003902	18.83649384	2.419622616	0.75293824	3.213573821	0.001310941	0.005003927	ctsl.1	cathepsin L.1 [Source:ZFIN;Acc:ZDB-GENE-040718-61]
ENSDARG00000117089	299.5621373	2.419457054	0.19906525	12.15409042	5.46E-34	3.92E-32	CKS2	zgc:86839 [Source:ZFIN;Acc:ZDB-GENE-040625-102]
ENSDARG00000038541	373.8657827	2.419079144	0.210809762	11.47517613	1.76E-30	1.08E-28	ccr12a	chemokine (C-C motif) receptor 12a [Source:ZFIN;Acc:ZDB-GENE-060503-97]
ENSDARG00000102349	126.762107	2.418790085	0.303692957	7.964590641	1.66E-15	3.70E-14	cep55l	centrosomal protein 55 like [Source:NCBI gene;Acc:553800]
ENSDARG00000078533	54.2753865	2.41832062	0.388117016	6.230905931	4.64E-10	5.62E-09	poc1a	POC1 centriolar protein A [Source:HGNC Symbol;Acc:HGNC:24488]
ENSDARG00000045224	109.4122872	2.414231361	0.276907078	8.718561411	2.82E-18	7.92E-17	glipr1a	GLI pathogenesis-related 1a [Source:ZFIN;Acc:ZDB-GENE-110309-2]
ENSDARG00000077308	166.2103429	2.41281137	0.317226531	7.605957046	2.83E-14	5.59E-13	gpr84	G protein-coupled receptor 84 [Source:ZFIN;Acc:ZDB-GENE-070928-33]
ENSDARG00000070668	66.81084292	2.411169779	0.354286094	6.805713865	1.01E-11	1.48E-10	cd4-1	CD4-1 molecule [Source:ZFIN;Acc:ZDB-GENE-100922-280]
ENSDARG00000100028	144.2768712	2.410390009	0.263023557	9.164160199	4.99E-20	1.65E-18	pole2	polymerase (DNA directed), epsilon 2 [Source:ZFIN;Acc:ZDB-GENE-020419-16]
ENSDARG00000025672	140.7781855	2.410067869	0.290563978	8.294448208	1.09E-16	2.69E-15	antxr1a	ANTXR cell adhesion molecule 1a [Source:ZFIN;Acc:ZDB-GENE-110411-15]
ENSDARG00000026236	42.15117847	2.406956269	0.516158688	4.66320983	3.11E-06	2.09E-05	zgc:56585	zgc:56585 [Source:ZFIN;Acc:ZDB-GENE-040426-1084]
ENSDARG00000086166	44.23252173	2.404358251	0.491018355	4.896676933	9.75E-07	7.18E-06	si:ch211-286b5.9	si:ch211-286b5.9 [Source:ZFIN;Acc:ZDB-GENE-121214-63]
ENSDARG00000017058	147.722765	2.40163876	0.417313826	5.754994462	8.66E-09	8.83E-08	large2	LARGE xylosyl- and glucuronyltransferase 2 [Source:NCBI gene;Acc:446214]
ENSDARG00000045836	569.0974382	2.400657478	0.175144917	13.70669223	9.26E-43	9.64E-41	mapk11	mitogen-activated protein kinase 11 [Source:ZFIN;Acc:ZDB-GENE-040625-75]
ENSDARG00000055856	35.56022907	2.399589792	0.605227092	3.964775909	7.35E-05	0.000376082	tor1l1	torsin family 1 like 1 [Source:ZFIN;Acc:ZDB-GENE-080723-36]
ENSDARG00000096229	31.89234829	2.393673222	0.505714751	4.733247783	2.21E-06	1.52E-05	si:dkey-260c8.8	si:dkey-260c8.8 [Source:ZFIN;Acc:ZDB-GENE-030131-5375]
ENSDARG00000088255	666.0627634	2.393423839	0.244313892	9.796511444	1.17E-22	4.64E-21	smoc1	SPARC related modular calcium binding 1 [Source:ZFIN;Acc:ZDB-GENE-110310-7]
ENSDARG00000038646	6.091617549	2.392864255	1.176481393	2.033915938	0.041960072	0.098054904	ftr11	finTRIM family, member 11 [Source:ZFIN;Acc:ZDB-GENE-070912-195]
ENSDARG00000094518	147.5724666	2.392509464	1.766351359	1.354492384	0.175579341	0.305933804	si:ch211-125e6.8	si:ch211-125e6.8 [Source:ZFIN;Acc:ZDB-GENE-070912-42]
ENSDARG00000101138	4.89314853	2.39132169	1.550401028	1.542389128	0.122979062	0.23329665	BX323596.1	C-X-C motif chemokine 11-6-like [Source:NCBI gene;Acc:567656]
ENSDARG00000005891	23489.17401	2.389164178	0.090884885	26.28780549	2.64E-152	5.31E-149	cyb5r3	cytochrome b5 reductase 3 [Source:ZFIN;Acc:ZDB-GENE-030131-3281]
ENSDARG00000017860	467.0276525	2.386210516	0.219241662	10.88392825	1.38E-27	7.16E-26	rgs5b	regulator of G protein signaling 5b [Source:ZFIN;Acc:ZDB-GENE-050417-359]
ENSDARG00000109628	18.24378016	2.386125753	1.062863571	2.244997212	0.024768312	0.063655339	CR944667.2
ENSDARG00000070094	150.2461033	2.385956751	0.642453918	3.71381773	0.000204156	0.000947348	sytl1	synaptotagmin-like 1 [Source:ZFIN;Acc:ZDB-GENE-060503-439]
ENSDARG00000077516	43.53909041	2.385405871	0.407777327	5.849775636	4.92E-09	5.16E-08	recql4	RecQ helicase-like 4 [Source:ZFIN;Acc:ZDB-GENE-091112-2]
ENSDARG00000113192	2.383908226	2.383092003	1.658748201	1.436680987	0.15080866	NA	si:dkey-29p23.2	si:dkey-29p23.2 [Source:ZFIN;Acc:ZDB-GENE-110914-51]
ENSDARG00000038428	2303.760617	2.382209913	0.130061664	18.31600367	6.17E-75	2.03E-72	sulf1	sulfatase 1 [Source:ZFIN;Acc:ZDB-GENE-030131-9242]
ENSDARG00000095627	2116.033951	2.381624894	0.167725026	14.19957978	9.22E-46	1.12E-43	c1qc	complement component 1, q subcomponent, C chain [Source:ZFIN;Acc:ZDB-GENE-041010-51]
ENSDARG00000102514	55.33478825	2.381186985	0.718044349	3.316211581	0.000912467	0.003614824	BX323596.2	C-X-C motif chemokine 11-6-like [Source:NCBI gene;Acc:100334604]
ENSDARG00000105055	4.876813125	2.380659295	2.289765953	1.039695473	0.298481405	0.455207857	CABZ01000633.3
ENSDARG00000015607	36.2806002	2.379046562	0.481661455	4.939250462	7.84E-07	5.86E-06	si:ch211-220f21.2	si:ch211-220f21.2 [Source:ZFIN;Acc:ZDB-GENE-160113-17]
ENSDARG00000029838	278.4620422	2.377180146	0.255196159	9.31510943	1.22E-20	4.19E-19	si:dkey-23a13.11	si:dkey-23a13.11 [Source:ZFIN;Acc:ZDB-GENE-160113-14]
ENSDARG00000086025	8.365898716	2.375332469	1.095409595	2.16844227	0.030125053	0.074591184	si:dkey-238d18.7	si:dkey-238d18.7 [Source:ZFIN;Acc:ZDB-GENE-131120-34]
ENSDARG00000028824	2.400674671	2.375054364	1.645782598	1.443115493	0.14898794	NA	slc34a1a	solute carrier family 34 member 1a [Source:ZFIN;Acc:ZDB-GENE-101006-3]
ENSDARG00000069326	143.3093787	2.374579955	0.344075216	6.901339717	5.15E-12	7.88E-11	mus81	MUS81 structure-specific endonuclease subunit [Source:NCBI gene;Acc:406839]
ENSDARG00000096244	2.392276507	2.374093535	1.658964471	1.431069547	0.152410284	NA	ighv4-3	immunoglobulin heavy variable 4-3 [Source:ZFIN;Acc:ZDB-GENE-040514-9]
ENSDARG00000102228	286.245254	2.373600196	0.3255307	7.291478803	3.07E-13	5.43E-12	si:dkey-171c9.3	si:dkey-171c9.3 [Source:ZFIN;Acc:ZDB-GENE-141216-372]
ENSDARG00000093591	11.00425795	2.37160783	1.048280869	2.262378242	0.023674044	0.061278242	si:ch211-282k23.2	si:ch211-282k23.2 [Source:ZFIN;Acc:ZDB-GENE-050420-314]
ENSDARG00000035652	3317.264177	2.371038032	0.275093604	8.619022747	6.75E-18	1.85E-16	sat1a.1	spermidine/spermine N1-acetyltransferase 1a, duplicate 1 [Source:NCBI gene;Acc:565700]
ENSDARG00000095888	6.022322826	2.370673183	1.153179796	2.055770654	0.039804628	0.093912715	BX248517.1
ENSDARG00000085890	2.386831329	2.370094336	1.692037406	1.400734007	0.161293629	NA	BX571884.1
ENSDARG00000074851	170.3516518	2.368860985	0.527507411	4.490668636	7.10E-06	4.46E-05	s1pr4	sphingosine-1-phosphate receptor 4 [Source:ZFIN;Acc:ZDB-GENE-050506-8]
ENSDARG00000075043	64.92874738	2.364488133	0.404549326	5.844746191	5.07E-09	5.30E-08	si:dkeyp-123h10.2	si:dkeyp-123h10.2 [Source:ZFIN;Acc:ZDB-GENE-090313-376]
ENSDARG00000089404	197.4659455	2.364208881	0.304891014	7.754275382	8.88E-15	1.86E-13	si:dkey-24p1.7	si:dkey-24p1.7 [Source:ZFIN;Acc:ZDB-GENE-121214-215]
ENSDARG00000104045	327.5950625	2.363488123	0.199368026	11.85490055	2.03E-32	1.39E-30	tlr22	toll-like receptor 22 [Source:ZFIN;Acc:ZDB-GENE-040220-5]
ENSDARG00000005821	331.2853363	2.362620176	0.183175002	12.89815833	4.61E-38	3.78E-36	ncf2	neutrophil cytosolic factor 2 [Source:ZFIN;Acc:ZDB-GENE-070209-29]
ENSDARG00000061602	2.414810854	2.361641857	1.818523693	1.298658833	0.194061038	NA	ssx2ipb	synovial sarcoma, X breakpoint 2 interacting protein b [Source:ZFIN;Acc:ZDB-GENE-050208-601]
ENSDARG00000096386	5.951979663	2.360881087	1.950370359	1.210478346	0.226095395	0.371385861	ighv9-3	immunoglobulin heavy variable 9-3 [Source:ZFIN;Acc:ZDB-GENE-040514-32]
ENSDARG00000054036	3.527955605	2.354899938	1.383101479	1.702622673	0.088638704	0.180266331	rnf34b	ring finger protein 34b [Source:ZFIN;Acc:ZDB-GENE-071004-31]
ENSDARG00000020079	113.115035	2.352201818	0.253963823	9.261956239	2.01E-20	6.80E-19	neil3	nei-like DNA glycosylase 3 [Source:ZFIN;Acc:ZDB-GENE-041114-18]
ENSDARG00000015460	688.3816516	2.349829144	0.155944711	15.06834783	2.62E-51	3.93E-49	racgap1	Rac GTPase activating protein 1 [Source:ZFIN;Acc:ZDB-GENE-030131-1917]
ENSDARG00000099260	3.567472607	2.349073846	1.618634326	1.451269016	0.146704965	0.266861591	PITPNC1	phosphatidylinositol transfer protein cytoplasmic 1a [Source:NCBI gene;Acc:563621]
ENSDARG00000105823	125.4977451	2.348855347	0.316329308	7.425348483	1.12E-13	2.09E-12	AL772146.2
ENSDARG00000052816	749.7320013	2.348230088	0.172509963	13.61214182	3.39E-42	3.40E-40	shmt1	serine hydroxymethyltransferase 1 (soluble) [Source:ZFIN;Acc:ZDB-GENE-040426-1558]
ENSDARG00000058731	281.0998537	2.347968994	0.396577313	5.920583239	3.21E-09	3.46E-08	slc2a6	solute carrier family 2 member 6 [Source:ZFIN;Acc:ZDB-GENE-081104-301]
ENSDARG00000094854	365.6614761	2.346138343	0.286085494	8.20082945	2.39E-16	5.69E-15	ms4a17a.9	membrane-spanning 4-domains, subfamily A, member 17A.9 [Source:ZFIN;Acc:ZDB-GENE-050320-79]
ENSDARG00000032199	12.78017925	2.345537591	1.116331235	2.101112571	0.035631086	0.085658962	gpc3	glypican 3 [Source:NCBI gene;Acc:387365]
ENSDARG00000102912	21.33556942	2.344225834	0.607708869	3.857481692	0.000114561	0.000562086	gpr184	G protein-coupled receptor 184 [Source:ZFIN;Acc:ZDB-GENE-060929-1218]
ENSDARG00000043802	122.8679512	2.344009629	1.348415603	1.738343597	0.082150289	0.169491118	ms4a17a.8	membrane-spanning 4-domains, subfamily A, member 17A.8 [Source:ZFIN;Acc:ZDB-GENE-070705-365]
ENSDARG00000040319	83.63340228	2.343369988	0.362102669	6.471562314	9.70E-11	1.27E-09	CABZ01041494.1	C5a anaphylatoxin chemotactic receptor [Source:NCBI gene;Acc:100000959]
ENSDARG00000003344	4.759218942	2.343047437	1.407404923	1.664799802	0.095952703	0.192062022	trpc2b	transient receptor potential cation channel subfamily C member 2b [Source:ZFIN;Acc:ZDB-GENE-050712-3]
ENSDARG00000078279	4.82525469	2.342989276	1.281857803	1.827807476	0.067578451	0.144961582	foxp3b	forkhead box P3b [Source:ZFIN;Acc:ZDB-GENE-081104-332]
ENSDARG00000097158	16.58645522	2.342041022	0.940256552	2.49085318	0.012743677	0.036213172	BX294100.1
ENSDARG00000097901	16.61729825	2.340951226	0.693219593	3.376925938	0.000733008	0.00298697	si:ch73-90p23.1	si:ch73-90p23.1 [Source:ZFIN;Acc:ZDB-GENE-131121-421]
ENSDARG00000109859	529.8291383	2.340828746	0.505511372	4.630615408	3.65E-06	2.41E-05	CABZ01072242.1
ENSDARG00000088181	7.141927673	2.339467367	1.463830812	1.59818153	0.110002583	0.213956914	mpped1	metallophosphoesterase domain containing 1 [Source:ZFIN;Acc:ZDB-GENE-111104-1]
ENSDARG00000007018	308.6655156	2.338351011	0.263177587	8.88506896	6.39E-19	1.93E-17	ms4a17a.6	membrane-spanning 4-domains, subfamily A, member 17A.6 [Source:ZFIN;Acc:ZDB-GENE-070209-265]
ENSDARG00000093465	35.06990518	2.337255178	0.570536095	4.096594762	4.19E-05	0.000226063	si:ch73-7i4.3	si:ch73-7i4.3 [Source:ZFIN;Acc:ZDB-GENE-100922-62]
ENSDARG00000073844	2.425671197	2.33604751	2.679024958	0.871976763	0.383221054	NA	si:dkey-85k7.10	si:dkey-85k7.10 [Source:ZFIN;Acc:ZDB-GENE-160728-49]
ENSDARG00000103540	41.33477244	2.335486446	0.510193411	4.577649177	4.70E-06	3.05E-05	gpr132b	G protein-coupled receptor 132b [Source:ZFIN;Acc:ZDB-GENE-040724-83]
ENSDARG00000010792	366.6909951	2.33527621	0.276788748	8.43703447	3.25E-17	8.40E-16	cdc25b	cell division cycle 25B [Source:ZFIN;Acc:ZDB-GENE-000330-5]
ENSDARG00000015752	48.73980752	2.335195202	0.600480296	3.888878979	0.000100708	0.000500528	zap70	zeta chain of T cell receptor associated protein kinase 70 [Source:ZFIN;Acc:ZDB-GENE-050522-257]
ENSDARG00000017579	30.89892603	2.334451722	0.577660267	4.041219134	5.32E-05	0.000280805	si:ch211-195b15.7	si:ch211-195b15.7 [Source:ZFIN;Acc:ZDB-GENE-131121-183]
ENSDARG00000095821	116.4727349	2.334431321	0.322343691	7.2420568	4.42E-13	7.65E-12	si:dkey-122a22.2	si:dkey-122a22.2 [Source:ZFIN;Acc:ZDB-GENE-110411-93]
ENSDARG00000102230	9.387091519	2.334133333	0.852364511	2.738421535	0.006173489	0.019437113	si:ch211-8c17.3	si:ch211-8c17.3 [Source:ZFIN;Acc:ZDB-GENE-091204-353]
ENSDARG00000102277	13.15491609	2.331610071	0.816021782	2.857289012	0.004272766	0.014136246	lama1	laminin, alpha 1 [Source:ZFIN;Acc:ZDB-GENE-060118-1]
ENSDARG00000096394	3.411314531	2.330815348	1.729623067	1.347585721	0.177791666	0.309036918	ighv4-3	immunoglobulin heavy variable 4-3 [Source:ZFIN;Acc:ZDB-GENE-040514-9]
ENSDARG00000035961	322.3339983	2.329061612	0.277320789	8.398438588	4.52E-17	1.16E-15	kcng2	potassium voltage-gated channel, subfamily G, member 2 [Source:ZFIN;Acc:ZDB-GENE-100701-1]
ENSDARG00000079264	2.316320376	2.328693866	2.171247621	1.072514182	0.283489148	NA	baiap3	BAI1 associated protein 3 [Source:ZFIN;Acc:ZDB-GENE-130530-863]
ENSDARG00000116119	306.5179478	2.326696642	0.313610818	7.419057335	1.18E-13	2.18E-12	CABZ01097761.1	dual specificity protein phosphatase 13-like [Source:NCBI gene;Acc:100537679]
ENSDARG00000014907	15640.36087	2.32598785	0.209530055	11.10097476	1.24E-28	6.85E-27	htra1b	HtrA serine peptidase 1b [Source:NCBI gene;Acc:565082]
ENSDARG00000078902	16.48642787	2.325986738	0.741117201	3.13848705	0.001698224	0.006308752	rims1b	regulating synaptic membrane exocytosis 1b [Source:ZFIN;Acc:ZDB-GENE-101223-4]
ENSDARG00000018921	572.6058803	2.325741697	0.31562864	7.368601575	1.72E-13	3.13E-12	lratd1	LRAT domain containing 1 [Source:ZFIN;Acc:ZDB-GENE-040426-1247]
ENSDARG00000000767	1299.125827	2.325448182	0.197478105	11.77572662	5.21E-32	3.45E-30	spi1b	Spi-1 proto-oncogene b [Source:ZFIN;Acc:ZDB-GENE-980526-164]
ENSDARG00000001452	578.8958599	2.324441249	0.285568173	8.13970696	3.96E-16	9.24E-15	adam8a	ADAM metallopeptidase domain 8a [Source:ZFIN;Acc:ZDB-GENE-030616-622]
ENSDARG00000014320	8.467592118	2.323788881	1.607444372	1.445641865	0.148277678	0.268968811	gucy2c	guanylate cyclase 2C [Source:ZFIN;Acc:ZDB-GENE-091118-67]
ENSDARG00000012718	66.83851482	2.320397575	0.329664726	7.038658959	1.94E-12	3.10E-11	wee2	WEE1 homolog 2 (S. pombe) [Source:NCBI gene;Acc:327471]
ENSDARG00000106258	2.285033455	2.317193879	2.08554373	1.111074223	0.266536402	NA	SGCZ	sarcoglycan zeta [Source:NCBI gene;Acc:100334126]
ENSDARG00000044774	17.56694842	2.316466068	0.694614114	3.334896341	0.000853312	0.003406766	pou5f3	POU domain, class 5, transcription factor 3 [Source:NCBI gene;Acc:30333]
ENSDARG00000021579	146.5054275	2.316086711	0.237418769	9.75528058	1.75E-22	6.89E-21	orc5	origin recognition complex, subunit 5 [Source:ZFIN;Acc:ZDB-GENE-040426-2275]
ENSDARG00000096350	10.27169241	2.313338983	1.066063563	2.169982226	0.030008192	0.074351873	ighv1-2	immunoglobulin heavy variable 1-2 [Source:ZFIN;Acc:ZDB-GENE-030924-2]
ENSDARG00000003994	11.54613263	2.312069637	0.816859477	2.830437428	0.00464844	0.015214957	syt9a	synaptotagmin IXa [Source:ZFIN;Acc:ZDB-GENE-031002-18]
ENSDARG00000055415	5.735050079	2.311296062	1.319785878	1.751265945	0.079900111	0.165684833	zp2l1	zona pellucida glycoprotein 2, like 1 [Source:ZFIN;Acc:ZDB-GENE-060818-3]
ENSDARG00000087168	3.497284247	2.310572316	2.396798719	0.964024346	0.33503372	0.494155709	si:ch211-162i8.4	si:ch211-162i8.4 [Source:ZFIN;Acc:ZDB-GENE-110914-48]
ENSDARG00000105040	489.577398	2.310424536	0.383247523	6.028543944	1.65E-09	1.85E-08	dipk1c	divergent protein kinase domain 1C [Source:ZFIN;Acc:ZDB-GENE-030131-8001]
ENSDARG00000042383	2.249116688	2.310343566	1.883856737	1.226390267	0.220051847	NA	zbtb25	zinc finger and BTB domain containing 25 [Source:ZFIN;Acc:ZDB-GENE-041001-125]
ENSDARG00000117580	9.392060951	2.309860583	1.123571266	2.05582027	0.039799843	0.093911464	BX000522.1
ENSDARG00000079267	278.7432041	2.308873884	0.218639068	10.56020731	4.56E-26	2.22E-24	fermt3a	fermitin family member 3a [Source:ZFIN;Acc:ZDB-GENE-081031-46]
ENSDARG00000091947	381.0878832	2.307833349	0.231323622	9.97664369	1.93E-23	7.97E-22	znf106b	zinc finger protein 106b [Source:ZFIN;Acc:ZDB-GENE-091118-24]
ENSDARG00000062672	7.989365559	2.307631513	1.016589245	2.269974352	0.023209139	0.06029405	kcnj19b	potassium inwardly rectifying channel subfamily J member 19b [Source:ZFIN;Acc:ZDB-GENE-121214-60]
ENSDARG00000055525	5.751570138	2.304880615	1.042423968	2.211077916	0.027030442	0.068206444	lgalslb	lectin, galactoside-binding-like b [Source:ZFIN;Acc:ZDB-GENE-030616-570]
ENSDARG00000044755	109.5804771	2.301552955	0.288986122	7.964233492	1.66E-15	3.71E-14	GCNT4	si:dkeyp-87d8.8 [Source:ZFIN;Acc:ZDB-GENE-041111-161]
ENSDARG00000045066	4121.290801	2.300481695	0.145321126	15.83033221	1.92E-56	3.21E-54	entpd1	ectonucleoside triphosphate diphosphohydrolase 1 [Source:ZFIN;Acc:ZDB-GENE-040801-58]
ENSDARG00000042527	131.318813	2.297865763	0.265131146	8.666902396	4.44E-18	1.24E-16	unga	uracil DNA glycosylase a [Source:ZFIN;Acc:ZDB-GENE-040426-900]
ENSDARG00000117566	122.4110659	2.294096921	0.369994124	6.200360421	5.63E-10	6.76E-09	BX005005.3
ENSDARG00000058243	2.324304364	2.292790333	1.631408034	1.405405812	0.159900639	NA	phactr3a	phosphatase and actin regulator 3a [Source:ZFIN;Acc:ZDB-GENE-080220-4]
ENSDARG00000056615	1139.618141	2.287828538	0.206080477	11.10162678	1.23E-28	6.81E-27	cybb	cytochrome b-245, beta polypeptide (chronic granulomatous disease) [Source:ZFIN;Acc:ZDB-GENE-040426-1380]
ENSDARG00000112021	21.4421537	2.285888734	0.727013545	3.14421753	0.001665316	0.006202157	si:dkey-4c23.4	si:dkey-4c23.4 [Source:ZFIN;Acc:ZDB-GENE-050208-749]
ENSDARG00000116672	7.957310183	2.284852711	1.042062011	2.192626433	0.028334305	0.070888751	CABZ01001434.2
ENSDARG00000096300	28.24841785	2.280147812	0.658687288	3.461654497	0.000536866	0.002258582	CR847785.1
ENSDARG00000041980	129.5918192	2.277343491	0.274087865	8.308808162	9.67E-17	2.39E-15	calhm6	calcium homeostasis modulator family member 6 [Source:ZFIN;Acc:ZDB-GENE-061201-60]
ENSDARG00000099382	8.052894423	2.276136718	1.106623953	2.056829434	0.039702636	0.093722167	si:ch211-209n20.1	si:ch211-209n20.1 [Source:ZFIN;Acc:ZDB-GENE-070705-98]
ENSDARG00000043746	38.74210347	2.275578091	0.810178846	2.808735506	0.004973649	0.016133479	nrxn3a	neurexin 3a [Source:NCBI gene;Acc:563598]
ENSDARG00000101641	74.04127391	2.272759158	0.307386779	7.393809075	1.43E-13	2.61E-12	trpm2	transient receptor potential cation channel, subfamily M, member 2 [Source:NCBI gene;Acc:799412]
ENSDARG00000018896	83.96281863	2.271325051	0.456444783	4.976122272	6.49E-07	4.92E-06	mmp24	matrix metallopeptidase 24 [Source:ZFIN;Acc:ZDB-GENE-040724-262]
ENSDARG00000035506	610.6339687	2.271048129	0.286711147	7.921031861	2.36E-15	5.19E-14	entpd2a.1	ectonucleoside triphosphate diphosphohydrolase 2a, tandem duplicate 1 [Source:ZFIN;Acc:ZDB-GENE-040724-187]
ENSDARG00000108340	356.0977603	2.268350057	0.201019322	11.28423891	1.57E-29	9.07E-28	si:ch211-283g2.2	si:ch211-283g2.2 [Source:ZFIN;Acc:ZDB-GENE-060526-151]
ENSDARG00000079416	177.8431707	2.265983347	0.414216623	5.470527313	4.49E-08	4.10E-07	zgc:174895	zgc:174895 [Source:ZFIN;Acc:ZDB-GENE-070928-41]
ENSDARG00000098012	2001.260171	2.264281932	0.221941573	10.20215322	1.94E-24	8.61E-23	itgae.1	integrin, alpha E, tandem duplicate 1 [Source:ZFIN;Acc:ZDB-GENE-131121-125]
ENSDARG00000100292	4.491312726	2.264232968	1.154486262	1.961247216	0.049850191	0.113046345	fam166b	family with sequence similarity 166 member B [Source:NCBI gene;Acc:100009651]
ENSDARG00000091511	64.53417208	2.264185002	0.463971265	4.880011273	1.06E-06	7.76E-06	gpx7	glutathione peroxidase 7 [Source:ZFIN;Acc:ZDB-GENE-050522-419]
ENSDARG00000029406	133.1224894	2.263845772	0.40281034	5.620128247	1.91E-08	1.85E-07	h2ax	H2A.X variant histone [Source:NCBI gene;Acc:394048]
ENSDARG00000062874	70.97515853	2.262147698	0.345805918	6.541668559	6.08E-11	8.15E-10	hcar1-3	hydroxycarboxylic acid receptor 1-3 [Source:ZFIN;Acc:ZDB-GENE-081107-48]
ENSDARG00000097841	2.276682038	2.262120828	1.677139827	1.348796798	0.177402244	NA	CR933730.1
ENSDARG00000103996	402.0564359	2.259420447	0.333209172	6.78078707	1.20E-11	1.75E-10	spdl1	spindle apparatus coiled-coil protein 1 [Source:NCBI gene;Acc:568360]
ENSDARG00000057644	6268.044188	2.256801363	0.165578512	13.62979615	2.66E-42	2.70E-40	adam8b	ADAM metallopeptidase domain 8b [Source:ZFIN;Acc:ZDB-GENE-070808-1]
ENSDARG00000101409	2.208370307	2.256439424	1.762494997	1.280252952	0.200456188	NA	CABZ01012957.1
ENSDARG00000098335	2.310461021	2.255560184	2.45908832	0.917234312	0.35901987	NA	BX537137.2
ENSDARG00000054543	359.6343213	2.253266448	0.166795679	13.50914161	1.38E-41	1.33E-39	samsn1a	SAM domain, SH3 domain and nuclear localisation signals 1a [Source:ZFIN;Acc:ZDB-GENE-030131-8639]
ENSDARG00000097691	49.4729088	2.252791696	0.458285619	4.915693629	8.85E-07	6.57E-06	pclaf	PCNA clamp associated factor [Source:ZFIN;Acc:ZDB-GENE-131127-543]
ENSDARG00000088402	60.75728889	2.252485821	0.419714174	5.366713736	8.02E-08	7.00E-07	rubcnl	rubicon like autophagy enhancer [Source:ZFIN;Acc:ZDB-GENE-070912-256]
ENSDARG00000058082	34.78217924	2.252255934	0.471166212	4.780172846	1.75E-06	1.23E-05	birc7	baculoviral IAP repeat containing 7 [Source:ZFIN;Acc:ZDB-GENE-070615-35]
ENSDARG00000099674	124.1757293	2.251212173	0.274125032	8.212355351	2.17E-16	5.20E-15	dicp3.1	diverse immunoglobulin domain-containing protein 3.1 [Source:ZFIN;Acc:ZDB-GENE-120306-18]
ENSDARG00000036074	2767.247126	2.248256854	0.254093279	8.84815553	8.90E-19	2.63E-17	cebpa	CCAAT enhancer binding protein alpha [Source:ZFIN;Acc:ZDB-GENE-020111-2]
ENSDARG00000094896	3.301165241	2.248171266	1.421294353	1.581777385	0.113700399	NA	rbm33b	RNA binding motif protein 33b [Source:ZFIN;Acc:ZDB-GENE-060526-276]
ENSDARG00000055841	18.95921782	2.247563161	0.591606668	3.799083548	0.000145232	0.000695262	CABZ01046427.1
ENSDARG00000076776	2.218553648	2.247361275	1.772954572	1.267579728	0.204948075	NA	gucy2g	guanylate cyclase 2g [Source:ZFIN;Acc:ZDB-GENE-130531-70]
ENSDARG00000052121	14.75794834	2.247193522	0.764518177	2.939359181	0.003288917	0.011234842	rag2	recombination activating gene 2 [Source:NCBI gene;Acc:30658]
ENSDARG00000053554	115.6208006	2.246858708	0.354378439	6.340280498	2.29E-10	2.88E-09	wdr76	WD repeat domain 76 [Source:ZFIN;Acc:ZDB-GENE-030131-4513]
ENSDARG00000019601	516.22992	2.246029819	0.569005813	3.947288004	7.90E-05	0.000401648	col12a1b	collagen, type XII, alpha 1b [Source:ZFIN;Acc:ZDB-GENE-120215-116]
ENSDARG00000092668	2.214923529	2.24512597	1.762443155	1.273871423	0.202708988	NA	tlr20.3	toll-like receptor 20, tandem duplicate 3 [Source:ZFIN;Acc:ZDB-GENE-070912-420]
ENSDARG00000077309	198.2075186	2.244526789	0.250208579	8.97062283	2.95E-19	9.22E-18	si:ch211-209f23.6	si:ch211-209f23.6 [Source:ZFIN;Acc:ZDB-GENE-141211-79]
ENSDARG00000013933	16.9430474	2.243944232	0.715803838	3.13485918	0.001719366	0.006376561	XRCC2	X-ray repair complementing defective repair in Chinese hamster cells 2 [Source:NCBI gene;Acc:553395]
ENSDARG00000096031	9.917171112	2.243289702	1.011896876	2.216915334	0.026628878	0.067376509	si:ch73-6k14.2	si:ch73-6k14.2 [Source:ZFIN;Acc:ZDB-GENE-110914-243]
ENSDARG00000045594	65.60595662	2.242566562	0.361185456	6.208906055	5.34E-10	6.42E-09	shisal1a	shisa like 1a [Source:NCBI gene;Acc:560435]
ENSDARG00000057844	3.356663369	2.242418117	1.765379951	1.270218411	0.204006841	NA	zgc:171470	zgc:171470 [Source:ZFIN;Acc:ZDB-GENE-080204-4]
ENSDARG00000032010	49.9139697	2.239123575	0.570694068	3.923509459	8.73E-05	0.000439307	slc15a2	solute carrier family 15 member 2 [Source:NCBI gene;Acc:556684]
ENSDARG00000099919	2.165193303	2.239016443	1.895151883	1.181444328	0.237426257	NA	CR407584.1	gamma-aminobutyric acid type A receptor gamma3 subunit [Source:NCBI gene;Acc:567057]
ENSDARG00000117448	4250.267307	2.231395193	0.641937337	3.476032729	0.00050889	0.002149903	CABZ01072245.1
ENSDARG00000102087	65.58516521	2.23102156	0.335968721	6.640563295	3.12E-11	4.34E-10	pop1	POP1 homolog, ribonuclease P/MRP subunit [Source:ZFIN;Acc:ZDB-GENE-120911-1]
ENSDARG00000059254	113.1394661	2.230457664	0.417047649	5.348208222	8.88E-08	7.71E-07	illr1	immune-related, lectin-like receptor 1 [Source:ZFIN;Acc:ZDB-GENE-050311-2]
ENSDARG00000037307	233.2550188	2.227973315	0.210327497	10.59287704	3.22E-26	1.58E-24	gnpda1	glucosamine-6-phosphate deaminase 1 [Source:ZFIN;Acc:ZDB-GENE-050417-417]
ENSDARG00000036776	165.460141	2.226437149	0.228506259	9.743440554	1.97E-22	7.72E-21	aldh8a1	aldehyde dehydrogenase 8 family, member A1 [Source:NCBI gene;Acc:447801]
ENSDARG00000058045	263.2895503	2.225356124	0.22196605	10.02565987	1.18E-23	4.94E-22	tlr21	toll-like receptor 21 [Source:ZFIN;Acc:ZDB-GENE-040220-4]
ENSDARG00000052656	50.84150576	2.224686583	0.408923301	5.440351715	5.32E-08	4.80E-07	si:ch211-193e13.5	si:ch211-193e13.5 [Source:ZFIN;Acc:ZDB-GENE-081104-158]
ENSDARG00000110320	5.501477265	2.221418166	1.57368515	1.411602674	0.158066984	0.28236821	si:dkey-13p1.4	si:dkey-13p1.4 [Source:ZFIN;Acc:ZDB-GENE-131127-57]
ENSDARG00000097517	4.387992633	2.22125231	1.385614331	1.603081218	0.108916724	0.212330002	BX323016.1
ENSDARG00000005565	811.0642415	2.220463411	0.287302767	7.72865307	1.09E-14	2.24E-13	entpd8	ectonucleoside triphosphate diphosphohydrolase 8 [Source:ZFIN;Acc:ZDB-GENE-040724-142]
ENSDARG00000034173	58.63755458	2.220119665	0.38226919	5.807738952	6.33E-09	6.56E-08	prkcq	protein kinase C, theta [Source:ZFIN;Acc:ZDB-GENE-041210-195]
ENSDARG00000071139	188.0645026	2.220059241	0.306302912	7.247920779	4.23E-13	7.37E-12	zgc:64065	zgc:64065 [Source:ZFIN;Acc:ZDB-GENE-040426-1355]
ENSDARG00000021521	175.8411463	2.219218307	0.322788932	6.875137552	6.19E-12	9.38E-11	rgs14a	regulator of G protein signaling 14a [Source:ZFIN;Acc:ZDB-GENE-030131-5579]
ENSDARG00000105328	3.289890721	2.215299287	1.500549315	1.476325546	0.139856519	NA	si:dkey-23a13.17	si:dkey-23a13.17 [Source:ZFIN;Acc:ZDB-GENE-160113-52]
ENSDARG00000054610	2004.969626	2.215263474	0.166597898	13.29706741	2.41E-40	2.18E-38	coro1a	coronin, actin binding protein, 1A [Source:ZFIN;Acc:ZDB-GENE-030131-9512]
ENSDARG00000089107	15.30006911	2.212016463	0.823433129	2.686334062	0.007224082	0.022262235	mlxipl	MLX interacting protein like [Source:ZFIN;Acc:ZDB-GENE-100922-66]
ENSDARG00000096593	2.121201096	2.208486654	1.900337857	1.162154743	0.245172614	NA	CR478288.1
ENSDARG00000102655	13.23167236	2.206017569	2.860549641	0.771186606	NA	NA	CHST12	carbohydrate sulfotransferase 12-like [Source:NCBI gene;Acc:100536144]
ENSDARG00000067797	1300.270248	2.205645844	0.154029518	14.31963092	1.65E-46	2.06E-44	spi1a	Spi-1 proto-oncogene a [Source:ZFIN;Acc:ZDB-GENE-060825-351]
ENSDARG00000093052	5812.272682	2.202260461	0.173646131	12.68246201	7.40E-37	5.83E-35	c6	complement component 6 [Source:ZFIN;Acc:ZDB-GENE-040426-1358]
ENSDARG00000063661	857.9111606	2.201473613	0.427991416	5.143733099	2.69E-07	2.18E-06	nuak2	NUAK family, SNF1-like kinase, 2 [Source:ZFIN;Acc:ZDB-GENE-050208-563]
ENSDARG00000056922	3665.821714	2.199811315	0.141306339	15.56767609	1.21E-54	1.97E-52	ltbp1	latent transforming growth factor beta binding protein 1 [Source:ZFIN;Acc:ZDB-GENE-091202-8]
ENSDARG00000104962	145.6391289	2.198898209	0.748881448	2.936243402	0.003322135	0.011330781	LO018493.2
ENSDARG00000045453	71611.43033	2.197879937	0.281461236	7.808819323	5.77E-15	1.23E-13	f13a1a.1	coagulation factor XIII, A1 polypeptide a, tandem duplicate 1 [Source:ZFIN;Acc:ZDB-GENE-060929-1250]
ENSDARG00000092814	3.286553443	2.195788941	1.479883001	1.483758473	0.137873008	NA	si:dkey-21e2.3	si:dkey-21e2.3 [Source:ZFIN;Acc:ZDB-GENE-050208-618]
ENSDARG00000089706	230.9067748	2.194415235	0.298823041	7.343527551	2.08E-13	3.73E-12	si:ch211-276a23.5	si:ch211-276a23.5 [Source:ZFIN;Acc:ZDB-GENE-141215-4]
ENSDARG00000100834	5.472081741	2.193951979	1.616586274	1.357151186	0.174733177	0.304857742	FP016208.2
ENSDARG00000045804	2.196388771	2.191922325	1.648113746	1.32995816	0.183532057	NA	abhd2b	abhydrolase domain containing 2b [Source:NCBI gene;Acc:559290]
ENSDARG00000092667	36.89614238	2.191424297	0.487968225	4.490915977	7.09E-06	4.46E-05	si:ch211-271e10.2	si:ch211-271e10.2 [Source:ZFIN;Acc:ZDB-GENE-060526-146]
ENSDARG00000104495	190.1856649	2.191057071	0.29893752	7.329481667	2.31E-13	4.13E-12	pltp	phospholipid transfer protein [Source:ZFIN;Acc:ZDB-GENE-040801-22]
ENSDARG00000052192	2.171254045	2.190395114	2.480903255	0.88290227	0.377289077	NA	s1pr5b	sphingosine-1-phosphate receptor 5b [Source:ZFIN;Acc:ZDB-GENE-061201-27]
ENSDARG00000061548	2.13170716	2.187700433	1.68759128	1.29634495	0.194856669	NA	si:ch211-145o7.3	si:ch211-145o7.3 [Source:ZFIN;Acc:ZDB-GENE-061207-6]
ENSDARG00000007990	456.8196335	2.187692588	0.17580937	12.44354946	1.52E-35	1.15E-33	wt1b	WT1 transcription factor b [Source:ZFIN;Acc:ZDB-GENE-050420-319]
ENSDARG00000096863	190.1877787	2.185294592	0.242761344	9.001822777	2.22E-19	6.98E-18	si:ch73-380l3.4	si:ch73-380l3.4 [Source:ZFIN;Acc:ZDB-GENE-131125-97]
ENSDARG00000097031	98.5457351	2.184518751	0.371656011	5.877797443	4.16E-09	4.43E-08	si:ch73-380l3.3	si:ch73-380l3.3 [Source:ZFIN;Acc:ZDB-GENE-131121-27]
ENSDARG00000092499	2612.137241	2.184475854	0.171109945	12.76650432	2.52E-37	2.00E-35	si:ch211-183d21.1	si:ch211-183d21.1 [Source:ZFIN;Acc:ZDB-GENE-030131-8516]
ENSDARG00000114819	4.172999282	2.184361572	1.701147501	1.284051836	0.199123819	0.336816795	ighv8-3	immunoglobulin heavy variable 8-3 [Source:ZFIN;Acc:ZDB-GENE-040514-28]
ENSDARG00000117674	6.496966101	2.183499729	0.99451519	2.19554186	0.028124752	0.070468305	BX323444.2
ENSDARG00000070730	21.68658006	2.183476521	0.575288	3.795449447	0.000147376	0.000704305	gabra5	gamma-aminobutyric acid (GABA) A receptor, alpha 5 [Source:ZFIN;Acc:ZDB-GENE-081104-30]
ENSDARG00000069453	205.8039083	2.18220203	2.534319837	0.861060233	0.38920487	0.547356543	zgc:113314	zgc:113314 [Source:ZFIN;Acc:ZDB-GENE-050913-19]
ENSDARG00000039966	502.6557362	2.181107269	0.259282822	8.412077804	4.03E-17	1.03E-15	prom1a	prominin 1a [Source:NCBI gene;Acc:322857]
ENSDARG00000009014	323.3701066	2.181094197	1.205783334	1.808860792	0.070472633	0.149891321	col11a1b	collagen, type XI, alpha 1b [Source:ZFIN;Acc:ZDB-GENE-070912-607]
ENSDARG00000106253	5.428766667	2.180160957	1.305375432	1.670140944	0.094891481	0.190404013	BX677667.3
ENSDARG00000083325	4.286733986	2.176860145	1.16177408	1.873737917	0.060966557	0.133218747	CR788281.2
ENSDARG00000056021	2.202941993	2.175092242	1.85703469	1.171271734	0.241489569	NA	sostdc1b	sclerostin domain containing 1b [Source:ZFIN;Acc:ZDB-GENE-060503-653]
ENSDARG00000108953	367.6779915	2.174742937	0.189714266	11.46325465	2.02E-30	1.24E-28	si:ch211-283g2.2	si:ch211-283g2.2 [Source:ZFIN;Acc:ZDB-GENE-060526-151]
ENSDARG00000071410	201.4682987	2.172366687	0.225163752	9.647941426	5.02E-22	1.91E-20	cks2	CDC28 protein kinase regulatory subunit 2 [Source:ZFIN;Acc:ZDB-GENE-050208-508]
ENSDARG00000044815	82.13782679	2.170668839	0.354885208	6.116537945	9.56E-10	1.11E-08	serinc4	serine incorporator 4 [Source:ZFIN;Acc:ZDB-GENE-121031-1]
ENSDARG00000078734	831.409813	2.168606421	0.17414206	12.45308816	1.35E-35	1.03E-33	myo1f	myosin IF [Source:ZFIN;Acc:ZDB-GENE-081104-506]
ENSDARG00000016951	6.408304553	2.166672389	1.15501765	1.875878164	0.060672012	0.132759118	neurog3	neurogenin 3 [Source:ZFIN;Acc:ZDB-GENE-010608-4]
ENSDARG00000114737	4.305608331	2.164242435	1.167754506	1.853336831	0.063834095	0.138293632	CR854846.2
ENSDARG00000090159	77.04774584	2.163850797	0.289702671	7.469212457	8.07E-14	1.52E-12	BX005105.1	lysosomal associated membrane protein 3 [Source:NCBI gene;Acc:100003043]
ENSDARG00000052103	193.655772	2.162281087	0.263751785	8.198166644	2.44E-16	5.81E-15	dtymk	deoxythymidylate kinase (thymidylate kinase) [Source:ZFIN;Acc:ZDB-GENE-990603-11]
ENSDARG00000087084	1493.542769	2.162106696	0.145005938	14.91047005	2.82E-50	4.07E-48	hcar1-4	hydroxycarboxylic acid receptor 1-4 [Source:ZFIN;Acc:ZDB-GENE-111111-10]
ENSDARG00000038822	11094.19842	2.161577355	0.148519862	14.5541298	5.50E-48	7.31E-46	mrc1b	mannose receptor, C type 1b [Source:ZFIN;Acc:ZDB-GENE-070705-13]
ENSDARG00000102584	216.5559061	2.160990809	0.247390956	8.735124529	2.43E-18	6.89E-17	cpne7	copine VII [Source:ZFIN;Acc:ZDB-GENE-131125-70]
ENSDARG00000056874	1691.919797	2.159761148	0.17559104	12.29995078	9.06E-35	6.74E-33	lygl1	lysozyme g-like 1 [Source:ZFIN;Acc:ZDB-GENE-040718-461]
ENSDARG00000074656	1088.71619	2.157398726	0.138902447	15.53175463	2.12E-54	3.41E-52	ctss2.1	cathepsin S, ortholog2, tandem duplicate 1 [Source:ZFIN;Acc:ZDB-GENE-050522-559]
ENSDARG00000094489	21.29809482	2.155527897	0.648610249	3.323302244	0.000889585	0.003531779	si:dkey-58f10.6	si:dkey-58f10.6 [Source:ZFIN;Acc:ZDB-GENE-060526-320]
ENSDARG00000053091	20402.19229	2.154554723	0.15503873	13.89688064	6.62E-44	7.30E-42	DAB2	si:ch211-204c21.1 [Source:ZFIN;Acc:ZDB-GENE-030429-35]
ENSDARG00000068812	29.35482024	2.154220228	0.802690113	2.683750793	0.007280135	0.022406818	tlr7	toll-like receptor 7 [Source:ZFIN;Acc:ZDB-GENE-040219-11]
ENSDARG00000099155	154.3170088	2.154069433	0.308934175	6.97258384	3.11E-12	4.87E-11	tpst2	tyrosylprotein sulfotransferase 2 [Source:ZFIN;Acc:ZDB-GENE-040426-1400]
ENSDARG00000008075	16.76049542	2.153740754	0.766286815	2.810619617	0.004944621	0.016065286	illr4	immune-related, lectin-like receptor 4 [Source:ZFIN;Acc:ZDB-GENE-050311-5]
ENSDARG00000096979	245.5385469	2.153035664	0.339195198	6.347482742	2.19E-10	2.75E-09	NPC2	zgc:193725 [Source:ZFIN;Acc:ZDB-GENE-080723-11]
ENSDARG00000093026	3.139440782	2.152598335	1.500425474	1.434658616	0.151384402	NA	si:ch211-222n4.2	si:ch211-222n4.2 [Source:ZFIN;Acc:ZDB-GENE-091118-110]
ENSDARG00000015070	348.5578954	2.15253504	0.15797733	13.62559446	2.82E-42	2.84E-40	pola2	polymerase (DNA directed), alpha 2 [Source:ZFIN;Acc:ZDB-GENE-030131-778]
ENSDARG00000026229	3.078820199	2.150178845	1.833908659	1.172456891	0.24101367	NA	prnpa	prion protein a [Source:ZFIN;Acc:ZDB-GENE-041217-6]
ENSDARG00000055400	352.1922183	2.148453951	0.186754734	11.50414718	1.26E-30	7.82E-29	si:dkey-56f14.7	si:dkey-56f14.7 [Source:ZFIN;Acc:ZDB-GENE-131121-78]
ENSDARG00000007787	3.266988945	2.148239969	1.676959274	1.28103288	0.200182117	NA	zgc:112965	zgc:112965 [Source:ZFIN;Acc:ZDB-GENE-050522-10]
ENSDARG00000095695	594.5512302	2.146309726	0.245934514	8.727159481	2.61E-18	7.36E-17	ms4a17a.10	membrane-spanning 4-domains, subfamily A, member 17A.10 [Source:ZFIN;Acc:ZDB-GENE-080829-3]
ENSDARG00000053493	11583.90429	2.145917503	0.228865138	9.37634067	6.83E-21	2.40E-19	aldh1a2	aldehyde dehydrogenase 1 family, member A2 [Source:ZFIN;Acc:ZDB-GENE-011010-3]
ENSDARG00000101789	2106.394532	2.144350213	0.271931105	7.885637852	3.13E-15	6.85E-14	cyp1c2	cytochrome P450, family 1, subfamily C, polypeptide 2 [Source:ZFIN;Acc:ZDB-GENE-050705-1]
ENSDARG00000101796	2.099036219	2.143345392	1.680392938	1.2755025	0.20213144	NA	CR759955.1
ENSDARG00000105500	50.28588854	2.143075959	0.45559446	4.703911371	2.55E-06	1.74E-05	BX000524.2
ENSDARG00000054054	21.99635919	2.14282894	0.627939053	3.412479171	0.000643748	0.002661068	zgc:153219	zgc:153219 [Source:ZFIN;Acc:ZDB-GENE-060929-144]
ENSDARG00000051940	592.7774535	2.141084076	0.226431947	9.455750861	3.21E-21	1.16E-19	ugt2a4	UDP glucuronosyltransferase 2 family, polypeptide A4 [Source:ZFIN;Acc:ZDB-GENE-080721-23]
ENSDARG00000102303	2.087007936	2.140607101	1.779625642	1.202841232	0.229037765	NA	trim35-21	tripartite motif containing 35-21 [Source:ZFIN;Acc:ZDB-GENE-060503-673]
ENSDARG00000018404	19121.62911	2.139684084	0.15300065	13.98480388	1.93E-44	2.21E-42	krt18a.1	keratin 18a, tandem duplicate 1 [Source:NCBI gene;Acc:352912]
ENSDARG00000112403	3.238655141	2.136594846	1.994854909	1.071052755	0.28414571	NA	BX511013.1	uncharacterized LOC103908633 [Source:NCBI gene;Acc:103908633]
ENSDARG00000039535	76.66433946	2.136407234	0.42832692	4.987795851	6.11E-07	4.66E-06	dapp1	dual adaptor of phosphotyrosine and 3-phosphoinositides [Source:ZFIN;Acc:ZDB-GENE-050417-180]
ENSDARG00000062820	11.6480611	2.135811254	0.813469901	2.625556584	0.008650743	0.026072706	irgf3	immunity-related GTPase family, f3 [Source:ZFIN;Acc:ZDB-GENE-051212-6]
ENSDARG00000058710	82.49393576	2.135287364	0.328409054	6.501913817	7.93E-11	1.05E-09	terf1	telomeric repeat binding factor (NIMA-interacting) 1 [Source:ZFIN;Acc:ZDB-GENE-090612-2]
ENSDARG00000098861	25.0622891	2.131347866	0.727624633	2.929185969	0.00339851	0.011562687	si:dkey-71b5.6	si:dkey-71b5.6 [Source:NCBI gene;Acc:100294632]
ENSDARG00000098965	30.31035087	2.130947256	0.502487042	4.240800412	2.23E-05	0.000127732	si:ch211-9d9.7	si:ch211-9d9.7 [Source:ZFIN;Acc:ZDB-GENE-060503-422]
ENSDARG00000005095	24.84023486	2.13027156	0.729806775	2.918952841	0.003512094	0.011897783	glcea	glucuronic acid epimerase a [Source:ZFIN;Acc:ZDB-GENE-040630-9]
ENSDARG00000076644	4.058220016	2.127518297	1.631202825	1.304263494	0.192143758	0.328026396	kcnv2a	potassium channel, subfamily V, member 2a [Source:ZFIN;Acc:ZDB-GENE-091117-27]
ENSDARG00000088639	5.134295251	2.12734887	1.387636425	1.533073672	0.125257704	0.236541924	cdca9	cell division cycle associated 9 [Source:NCBI gene;Acc:100151622]
ENSDARG00000104077	1387.032324	2.126467845	0.201486858	10.55387864	4.87E-26	2.37E-24	fcer1gl	Fc receptor, IgE, high affinity I, gamma polypeptide like [Source:ZFIN;Acc:ZDB-GENE-070502-4]
ENSDARG00000103760	23.87195876	2.126381224	0.563304052	3.77483744	0.000160112	0.000759904	cfhl2	complement factor H like 2 [Source:ZFIN;Acc:ZDB-GENE-041114-123]
ENSDARG00000020046	8.239818849	2.126195569	0.933021336	2.278828454	0.022677265	0.059100111	ahr1a	aryl hydrocarbon receptor 1a [Source:ZFIN;Acc:ZDB-GENE-020531-2]
ENSDARG00000092423	6.267222751	2.126121282	0.99793437	2.130522153	0.033128529	0.08067052	cxcl11.5	chemokine (C-X-C motif) ligand 11, duplicate 5 [Source:ZFIN;Acc:ZDB-GENE-060526-77]
ENSDARG00000116047	7.26003487	2.125595276	0.981133184	2.16646966	0.030275316	0.074896035	CU459094.3
ENSDARG00000032344	187.8634821	2.125472963	0.276592246	7.684499446	1.54E-14	3.11E-13	pde4a	phosphodiesterase 4A, cAMP-specific [Source:ZFIN;Acc:ZDB-GENE-131125-7]
ENSDARG00000078363	67.58365128	2.124808317	0.378434085	5.614738204	1.97E-08	1.90E-07	mcoln3a	mucolipin 3a [Source:ZFIN;Acc:ZDB-GENE-121116-4]
ENSDARG00000043894	6.174207204	2.123968835	1.199604395	1.77055773	0.076634276	0.160434846	si:ch211-214k5.3	si:ch211-214k5.3 [Source:ZFIN;Acc:ZDB-GENE-041210-206]
ENSDARG00000043719	11.60656109	2.123898629	0.948472411	2.239283509	0.025137475	0.064371766	c3a.6	complement component c3a, duplicate 6 [Source:ZFIN;Acc:ZDB-GENE-041212-2]
ENSDARG00000037960	590.214542	2.123760146	0.276985734	7.667399019	1.76E-14	3.53E-13	lrrc17	leucine rich repeat containing 17 [Source:ZFIN;Acc:ZDB-GENE-030131-9774]
ENSDARG00000096576	111.1228035	2.123415421	0.34369044	6.178278986	6.48E-10	7.69E-09	si:ch211-286b5.6	si:ch211-286b5.6 [Source:ZFIN;Acc:ZDB-GENE-121214-216]
ENSDARG00000094752	127.6148936	2.123198993	0.313801334	6.766061077	1.32E-11	1.92E-10	rpe65b	retinoid isomerohydrolase RPE65 b [Source:NCBI gene;Acc:100002865]
ENSDARG00000041828	28.8237934	2.122235242	0.596820496	3.55590208	0.000376684	0.00163551	si:dkeyp-28d2.4	si:dkeyp-28d2.4 [Source:ZFIN;Acc:ZDB-GENE-091204-68]
ENSDARG00000083378	3.015724418	2.121915444	3.283684358	0.646199577	0.518150113	NA	CT573103.2
ENSDARG00000030839	92.58580311	2.120373859	0.303054462	6.996675932	2.62E-12	4.14E-11	tescb	tescalcin b [Source:ZFIN;Acc:ZDB-GENE-040426-1903]
ENSDARG00000075263	479.9097571	2.120339234	0.43907845	4.829066956	1.37E-06	9.85E-06	ankrd1a	ankyrin repeat domain 1a (cardiac muscle) [Source:ZFIN;Acc:ZDB-GENE-100405-1]
ENSDARG00000095034	11.37236886	2.118814912	0.79198376	2.675326211	0.007465657	0.022936243	C24H8orf34	zgc:162928 [Source:NCBI gene;Acc:557144]
ENSDARG00000087706	213.3171121	2.117952827	0.253529571	8.353868998	6.61E-17	1.67E-15	dicp3.3	diverse immunoglobulin domain-containing protein 3.3 [Source:ZFIN;Acc:ZDB-GENE-120306-20]
ENSDARG00000045705	31.19976818	2.116549234	0.499855536	4.234321879	2.29E-05	0.000131096	meig1	meiosis/spermiogenesis associated 1 [Source:NCBI gene;Acc:541343]
ENSDARG00000101577	373.0370514	2.116316801	0.562218526	3.764224589	0.000167067	0.000789009	si:ch211-172l8.4	si:ch211-172l8.4 [Source:ZFIN;Acc:ZDB-GENE-131127-224]
ENSDARG00000099073	13.43951946	2.115509541	0.716968963	2.950629176	0.003171274	0.010875051	si:zfos-741a10.4	si:zfos-741a10.4 [Source:ZFIN;Acc:ZDB-GENE-141222-65]
ENSDARG00000101169	978.355024	2.112775925	0.227579166	9.283696587	1.64E-20	5.59E-19	grap2b	GRB2 related adaptor protein 2b [Source:ZFIN;Acc:ZDB-GENE-040426-1485]
ENSDARG00000110841	5.194854265	2.110384781	1.31684432	1.60260765	0.109021304	0.212403906	si:dkey-108k21.14	si:dkey-108k21.14 [Source:ZFIN;Acc:ZDB-GENE-131121-10]
ENSDARG00000074322	639.7986886	2.110021305	0.308570742	6.838047217	8.03E-12	1.20E-10	si:ch211-194m7.3	si:ch211-194m7.3 [Source:ZFIN;Acc:ZDB-GENE-131121-19]
ENSDARG00000097909	39.47127564	2.108761922	0.617400859	3.415547438	0.000636539	0.002632254	si:dkey-195m11.11	si:dkey-195m11.11 [Source:ZFIN;Acc:ZDB-GENE-131127-648]
ENSDARG00000105416	2.047783774	2.108674627	1.746078177	1.207663354	0.227176779	NA	adgrg4a	adhesion G protein-coupled receptor G4a [Source:ZFIN;Acc:ZDB-GENE-121129-2]
ENSDARG00000019815	4634.446358	2.108006193	0.228503374	9.22527382	2.83E-20	9.48E-19	fn1a	fibronectin 1a [Source:ZFIN;Acc:ZDB-GENE-000426-1]
ENSDARG00000070442	73.00682998	2.107347082	0.830375875	2.537823106	0.011154435	0.032389239	si:ch211-113g11.6	si:ch211-113g11.6 [Source:ZFIN;Acc:ZDB-GENE-060503-473]
ENSDARG00000010531	1146.263983	2.107207011	0.150258702	14.02386009	1.11E-44	1.28E-42	scamp4	secretory carrier membrane protein 4 [Source:ZFIN;Acc:ZDB-GENE-050913-40]
ENSDARG00000100599	1705.838917	2.106277401	0.31396644	6.708606816	1.96E-11	2.80E-10	c1s	complement component 1, s subcomponent [Source:ZFIN;Acc:ZDB-GENE-030131-1232]
ENSDARG00000010384	281.2241242	2.106112338	0.210063311	10.02608369	1.17E-23	4.93E-22	lpar5a	lysophosphatidic acid receptor 5a [Source:ZFIN;Acc:ZDB-GENE-030131-1193]
ENSDARG00000090728	13.43601243	2.105882177	0.773896735	2.721141054	0.0065057	0.020335147	tnfrsf9b	tumor necrosis factor receptor superfamily, member 9b [Source:ZFIN;Acc:ZDB-GENE-101109-2]
ENSDARG00000117794	3.045334056	2.10547341	1.462310453	1.439826546	0.149916479	NA	CR753874.2
ENSDARG00000060127	304.3851514	2.099230401	0.43342121	4.843395641	1.28E-06	9.21E-06	adamts3	ADAM metallopeptidase with thrombospondin type 1 motif, 3 [Source:ZFIN;Acc:ZDB-GENE-110223-1]
ENSDARG00000040528	681.311634	2.099078059	0.296157809	7.08770121	1.36E-12	2.22E-11	lgals3bpb	lectin, galactoside-binding, soluble, 3 binding protein b [Source:NCBI gene;Acc:405809]
ENSDARG00000105258	52.30113407	2.098806908	0.371422078	5.650732767	1.60E-08	1.57E-07	cep72	centrosomal protein 72 [Source:NCBI gene;Acc:553488]
ENSDARG00000101360	18.46129799	2.09792801	0.601486512	3.487905325	0.00048682	0.00206695	si:ch211-215e19.6	si:ch211-215e19.6 [Source:ZFIN;Acc:ZDB-GENE-060503-874]
ENSDARG00000100098	2.054336996	2.097655	1.745950241	1.20144031	0.229580447	NA	CR382281.1
ENSDARG00000086990	98.1704262	2.096806251	0.346430137	6.052609244	1.43E-09	1.61E-08	carmil3	capping protein regulator and myosin 1 linker 3 [Source:ZFIN;Acc:ZDB-GENE-070912-183]
ENSDARG00000070923	66.63015163	2.096174589	0.578601854	3.622827296	0.0002914	0.001303419	zgc:158296	zgc:158296 [Source:ZFIN;Acc:ZDB-GENE-070112-1272]
ENSDARG00000026400	89.18266347	2.096151749	0.396034269	5.292854459	1.20E-07	1.03E-06	rad51d	RAD51 paralog D [Source:ZFIN;Acc:ZDB-GENE-040426-2490]
ENSDARG00000094025	168.8283534	2.094526032	0.256539676	8.164530581	3.23E-16	7.59E-15	si:dkey-237j10.2	si:dkey-237j10.2 [Source:ZFIN;Acc:ZDB-GENE-100922-206]
ENSDARG00000076117	2.061919957	2.091852932	1.887800529	1.108090023	0.267822939	NA	stard5	StAR-related lipid transfer (START) domain containing 5 [Source:ZFIN;Acc:ZDB-GENE-130103-4]
ENSDARG00000097979	15.36950955	2.090857245	0.668395459	3.128173922	0.001758961	0.006503735	ugt1b3	UDP glucuronosyltransferase 1 family, polypeptide B3 [Source:ZFIN;Acc:ZDB-GENE-080227-12]
ENSDARG00000094706	9.050832669	2.09055982	1.095818721	1.907760636	0.056422161	0.125059019	cxcl11.6	chemokine (C-X-C motif) ligand 11, duplicate 6 [Source:NCBI gene;Acc:101883610]
ENSDARG00000099839	332.9372232	2.086986613	0.365982313	5.702424778	1.18E-08	1.18E-07	si:ch211-9d9.1	si:ch211-9d9.1 [Source:ZFIN;Acc:ZDB-GENE-030131-2657]
ENSDARG00000086825	563.0490646	2.086151166	0.183952127	11.3407287	8.25E-30	4.84E-28	znf521	zinc finger protein 521 [Source:ZFIN;Acc:ZDB-GENE-141210-10]
ENSDARG00000089667	40.10226486	2.083989609	0.436022928	4.779541344	1.76E-06	1.23E-05	MFAP4	zgc:173915 [Source:ZFIN;Acc:ZDB-GENE-071004-112]
ENSDARG00000089838	1436.481041	2.082528148	0.149164059	13.96132659	2.68E-44	3.05E-42	si:dkey-262k9.4	si:dkey-262k9.4 [Source:ZFIN;Acc:ZDB-GENE-131121-545]
ENSDARG00000020981	21.86317581	2.081485489	0.792132875	2.627697392	0.008596495	0.02593045	slc35a3b	solute carrier family 35 member A3b [Source:ZFIN;Acc:ZDB-GENE-050417-460]
ENSDARG00000093932	19.22699702	2.08109774	0.63303257	3.287505	0.001010794	0.003968742	ftr04	finTRIM family, member 4 [Source:ZFIN;Acc:ZDB-GENE-070912-226]
ENSDARG00000052741	273.7716098	2.081023498	0.262545097	7.926346841	2.26E-15	4.99E-14	card11	caspase recruitment domain family, member 11 [Source:ZFIN;Acc:ZDB-GENE-100219-1]
ENSDARG00000059751	326.8535979	2.080446518	0.38760685	5.367414222	7.99E-08	6.98E-07	abtb2a	ankyrin repeat and BTB (POZ) domain containing 2a [Source:ZFIN;Acc:ZDB-GENE-100422-13]
ENSDARG00000019763	49.61809782	2.078752146	0.640708542	3.244458297	0.001176742	0.004538776	acp5a	acid phosphatase 5a, tartrate resistant [Source:ZFIN;Acc:ZDB-GENE-040426-2864]
ENSDARG00000021255	91.8991476	2.077581467	0.337004442	6.164848907	7.06E-10	8.32E-09	arhgap22	Rho GTPase activating protein 22 [Source:ZFIN;Acc:ZDB-GENE-090313-87]
ENSDARG00000055313	6.967563038	2.076862161	1.108171798	1.874133743	0.060911993	0.133140249	slc12a10.1	solute carrier family 12 member 10, tandem duplicate 1 [Source:ZFIN;Acc:ZDB-GENE-060503-330]
ENSDARG00000023151	2.001976508	2.076143878	1.711765857	1.212866742	0.225180773	NA	ucp1	uncoupling protein 1 [Source:ZFIN;Acc:ZDB-GENE-010503-1]
ENSDARG00000036952	3.004264951	2.074717228	1.480566524	1.401299566	0.161124511	NA	XKR7	zgc:198371 [Source:ZFIN;Acc:ZDB-GENE-091214-2]
ENSDARG00000092878	19.30261587	2.074714159	0.708886055	2.926724465	0.003425522	0.011638445	si:dkeyp-85e10.3	si:dkeyp-85e10.3 [Source:ZFIN;Acc:ZDB-GENE-061207-90]
ENSDARG00000099684	6.173701705	2.074629528	1.278415338	1.62281339	0.104629303	0.205918975	trim35-24	tripartite motif containing 35-24 [Source:ZFIN;Acc:ZDB-GENE-060421-8366]
ENSDARG00000109648	628.7379479	2.073546496	0.300587698	6.898307924	5.26E-12	8.04E-11	si:ch211-147m6.1	si:ch211-147m6.1 [Source:ZFIN;Acc:ZDB-GENE-131120-57]
ENSDARG00000102890	37.90696281	2.073026081	1.037186009	1.998702318	0.045640572	0.105010422	clrn1	clarin 1 [Source:ZFIN;Acc:ZDB-GENE-040718-420]
ENSDARG00000115359	8.974954841	2.072434119	0.981092846	2.112373083	0.034654462	0.083703096	CABZ01077555.1
ENSDARG00000076189	699.7241935	2.071051991	0.18947759	10.93032684	8.26E-28	4.34E-26	ccdc88b	coiled-coil domain containing 88B [Source:ZFIN;Acc:ZDB-GENE-080303-31]
ENSDARG00000101356	214.9874938	2.068176927	0.31333947	6.600435392	4.10E-11	5.62E-10	CABZ01044156.1
ENSDARG00000010317	347.6062748	2.066739958	0.242852496	8.510268549	1.74E-17	4.61E-16	gpr183a	G protein-coupled receptor 183a [Source:NCBI gene;Acc:556770]
ENSDARG00000104388	3.966221189	2.066564738	1.325104426	1.55954859	0.118866594	0.227115138	stag3	stromal antigen 3 [Source:ZFIN;Acc:ZDB-GENE-140106-130]
ENSDARG00000098403	5.096272334	2.065418686	1.300969048	1.587600173	0.112376779	0.217406224	CR925723.1
ENSDARG00000069748	21.48673217	2.06499831	0.631609392	3.269423059	0.00107767	0.004200688	capn5b	calpain 5b [Source:ZFIN;Acc:ZDB-GENE-091116-29]
ENSDARG00000056750	2.071396281	2.061747545	1.972257484	1.045374431	0.295849949	NA	si:ch211-254p10.2	si:ch211-254p10.2 [Source:ZFIN;Acc:ZDB-GENE-100922-17]
ENSDARG00000102617	111.8936168	2.060194849	0.483725435	4.259016999	2.05E-05	0.000118432	timp4.2	TIMP metallopeptidase inhibitor 4, tandem duplicate 2 [Source:ZFIN;Acc:ZDB-GENE-160114-61]
ENSDARG00000004647	86.66986133	2.059851141	0.37275279	5.526051571	3.28E-08	3.06E-07	spice1	spindle and centriole associated protein 1 [Source:ZFIN;Acc:ZDB-GENE-041212-64]
ENSDARG00000003553	3.057701927	2.055950718	1.835846814	1.119892304	0.262759658	NA	gnrhr2	gonadotropin releasing hormone receptor 2 [Source:ZFIN;Acc:ZDB-GENE-090128-3]
ENSDARG00000117551	105.048018	2.055018149	0.349969945	5.871984662	4.31E-09	4.57E-08	BX005005.2
ENSDARG00000040944	1731.40784	2.054591918	0.298779355	6.876619441	6.13E-12	9.29E-11	ntd5	ntl-dependent gene 5 [Source:ZFIN;Acc:ZDB-GENE-031030-7]
ENSDARG00000054420	27.74758598	2.053934025	0.655513668	3.133319906	0.001728409	0.006403644	rpe65c	retinoid isomerohydrolase RPE65 c [Source:NCBI gene;Acc:100004076]
ENSDARG00000117101	3.021324236	2.053598849	1.483161432	1.384609122	0.166172021	NA	CR388102.7
ENSDARG00000113971	34.31676729	2.053355654	1.607600799	1.277279568	0.201503565	0.339930431	LO018181.1	gastrula zinc finger protein XlCGF49.1-like [Source:NCBI gene;Acc:100149352]
ENSDARG00000010192	2.027433958	2.052321627	2.56345736	0.800606891	0.42335926	NA	pax3a	paired box 3a [Source:ZFIN;Acc:ZDB-GENE-980526-52]
ENSDARG00000101366	847.0733473	2.051484386	0.337804559	6.072991998	1.26E-09	1.43E-08	gpr1	G protein-coupled receptor 1 [Source:ZFIN;Acc:ZDB-GENE-091204-457]
ENSDARG00000053005	294.6458572	2.049774305	0.21466475	9.548723318	1.31E-21	4.85E-20	cd22	cd22 molecule [Source:ZFIN;Acc:ZDB-GENE-050522-521]
ENSDARG00000056407	688.3744699	2.047027774	0.185671753	11.02498221	2.90E-28	1.58E-26	irf8	interferon regulatory factor 8 [Source:ZFIN;Acc:ZDB-GENE-040718-367]
ENSDARG00000106749	1.963429479	2.046603861	1.981024823	1.033103592	0.301555422	NA	si:dkey-7i4.13	si:dkey-7i4.13 [Source:ZFIN;Acc:ZDB-GENE-131127-112]
ENSDARG00000069981	76.3684632	2.046052643	0.473072317	4.325031439	1.53E-05	9.02E-05	cspg5a	chondroitin sulfate proteoglycan 5a [Source:ZFIN;Acc:ZDB-GENE-080425-4]
ENSDARG00000104326	19.78586951	2.04546531	0.907377559	2.254260412	0.02417979	0.062367924	si:dkey-183i3.9	si:dkey-183i3.9 [Source:ZFIN;Acc:ZDB-GENE-141216-302]
ENSDARG00000075343	374.576873	2.044355346	0.301237039	6.786533793	1.15E-11	1.68E-10	csf1a	colony stimulating factor 1a (macrophage) [Source:ZFIN;Acc:ZDB-GENE-080204-107]
ENSDARG00000093987	67.31068448	2.043214961	0.377627297	5.410665435	6.28E-08	5.60E-07	si:ch211-165f21.7	si:ch211-165f21.7 [Source:ZFIN;Acc:ZDB-GENE-070912-139]
ENSDARG00000092028	146.227054	2.041368492	0.394010218	5.181003943	2.21E-07	1.81E-06	si:dkey-4c23.3	si:dkey-4c23.3 [Source:ZFIN;Acc:ZDB-GENE-050208-668]
ENSDARG00000068382	17.10612082	2.039968607	0.673263095	3.029972418	0.002445761	0.008675514	pglyrp5	peptidoglycan recognition protein 5 [Source:ZFIN;Acc:ZDB-GENE-050419-71]
ENSDARG00000022971	3.99197148	2.039543237	1.191773818	1.711350935	0.087016349	0.17769524	epha6	eph receptor A6 [Source:ZFIN;Acc:ZDB-GENE-090311-43]
ENSDARG00000104958	401.4230552	2.039438958	0.36243483	5.627050129	1.83E-08	1.78E-07	kbtbd11	kelch repeat and BTB (POZ) domain containing 11 [Source:ZFIN;Acc:ZDB-GENE-130530-678]
ENSDARG00000078132	9.968416122	2.039300761	0.879190262	2.319521553	0.020366774	0.054027253	tex2l	testis expressed 2, like [Source:ZFIN;Acc:ZDB-GENE-121214-164]
ENSDARG00000052188	28.93665935	2.036785839	0.563799498	3.612606693	0.000303134	0.001350977	znf541	zinc finger protein 541 [Source:ZFIN;Acc:ZDB-GENE-060526-239]
ENSDARG00000039501	238.4294894	2.035899509	0.593781388	3.42870213	0.000606475	0.002519753	ugt2a6	UDP glucuronosyltransferase 2 family, polypeptide A6 [Source:ZFIN;Acc:ZDB-GENE-081104-3]
ENSDARG00000091926	234.2655571	2.034686669	0.228236619	8.914812531	4.89E-19	1.49E-17	casp22	caspase 22, apoptosis-related cysteine peptidase [Source:ZFIN;Acc:ZDB-GENE-060526-186]
ENSDARG00000044775	100.3249232	2.031523961	0.291701947	6.964382582	3.30E-12	5.14E-11	fut7	fucosyltransferase 7 (alpha (1,3) fucosyltransferase) [Source:ZFIN;Acc:ZDB-GENE-060929-997]
ENSDARG00000103984	454.8005744	2.031131173	0.212616163	9.55304219	1.26E-21	4.66E-20	cyth4b	cytohesin 4b [Source:ZFIN;Acc:ZDB-GENE-080219-45]
ENSDARG00000101597	1.972935686	2.030324696	1.703924534	1.191557875	0.233434651	NA	si:dkeyp-57d7.4	si:dkeyp-57d7.4 [Source:ZFIN;Acc:ZDB-GENE-141216-425]
ENSDARG00000045638	1.971120627	2.029916732	1.740170317	1.166504631	0.243410477	NA	slc13a1	solute carrier family 13 member 1 [Source:ZFIN;Acc:ZDB-GENE-031222-3]
ENSDARG00000094471	2.027404074	2.029895131	1.92704144	1.053373887	0.292169668	NA	CU137648.1
ENSDARG00000071294	85.59242529	2.0297936	0.327876046	6.190734662	5.99E-10	7.16E-09	tonsl	tonsoku-like, DNA repair protein [Source:NCBI gene;Acc:492655]
ENSDARG00000062049	1079.709781	2.029607335	0.210833684	9.626580043	6.18E-22	2.33E-20	arhgap45b	Rho GTPase activating protein 45b [Source:ZFIN;Acc:ZDB-GENE-071213-2]
ENSDARG00000042370	36.82705322	2.028303874	0.465567514	4.356626726	1.32E-05	7.91E-05	ptafr	platelet-activating factor receptor [Source:ZFIN;Acc:ZDB-GENE-131127-236]
ENSDARG00000094401	2.972916591	2.027038669	1.792891953	1.130597227	0.258224655	NA	BX545856.1
ENSDARG00000109399	4.980170487	2.025636274	1.18336201	1.71176382	0.086940202	0.177581014	si:ch1073-110a20.7	si:ch1073-110a20.7 [Source:ZFIN;Acc:ZDB-GENE-121214-133]
ENSDARG00000018109	2.933046982	2.025513883	1.496899566	1.353139469	0.176011079	NA	mafga	v-maf avian musculoaponeurotic fibrosarcoma oncogene homolog Ga [Source:ZFIN;Acc:ZDB-GENE-040624-7]
ENSDARG00000035907	265.0194759	2.025496279	0.233582504	8.671438338	4.27E-18	1.19E-16	fam49al	family with sequence similarity 49 member A, like [Source:ZFIN;Acc:ZDB-GENE-040801-125]
ENSDARG00000011404	817.5428022	2.024218067	0.145704112	13.89266258	7.02E-44	7.71E-42	fen1	flap structure-specific endonuclease 1 [Source:NCBI gene;Acc:386707]
ENSDARG00000115525	3.053334908	2.020078175	1.839574753	1.098122363	0.272151061	NA	AL929520.3
ENSDARG00000068453	36.44262543	2.020075812	0.444152486	4.548158289	5.41E-06	3.47E-05	CABZ01112732.1	tripartite motif-containing protein 14-like [Source:NCBI gene;Acc:100329480]
ENSDARG00000037145	207.8452947	2.02005615	0.276901486	7.295215998	2.98E-13	5.29E-12	slc8a4b	solute carrier family 8 member 4b [Source:ZFIN;Acc:ZDB-GENE-050809-103]
ENSDARG00000095017	14.834621	2.019635141	0.838967396	2.407286804	0.016071543	0.04413027	BX927275.2
ENSDARG00000089086	41934.0482	2.019622124	0.180652892	11.17957258	5.13E-29	2.86E-27	mustn1b	musculoskeletal, embryonic nuclear protein 1b [Source:ZFIN;Acc:ZDB-GENE-111129-2]
ENSDARG00000094832	1356.996661	2.019296032	0.273760198	7.376149086	1.63E-13	2.97E-12		coagulation factor XIII A chain-like [Source:NCBI gene;Acc:558353]
ENSDARG00000098745	92.29471416	2.018863986	0.353290878	5.714452621	1.10E-08	1.11E-07	tfec	transcription factor EC [Source:ZFIN;Acc:ZDB-GENE-041210-21]
ENSDARG00000102008	15.48727703	2.018199738	0.791700133	2.549197169	0.010797124	0.031475926	si:dkey-72l17.6	si:dkey-72l17.6 [Source:ZFIN;Acc:ZDB-GENE-110913-49]
ENSDARG00000032808	1.912992237	2.018097465	1.932463441	1.044313399	0.296340416	NA	tdrd7a	tudor domain containing 7 a [Source:NCBI gene;Acc:406379]
ENSDARG00000018587	14.13389793	2.017767276	1.187941336	1.698541179	0.089405668	0.181441639	zgc:152658	zgc:152658 [Source:ZFIN;Acc:ZDB-GENE-060929-68]
ENSDARG00000115038	111.7187709	2.016822308	0.313411686	6.435057779	1.23E-10	1.60E-09	si:dkey-4c23.5	si:dkey-4c23.5 [Source:ZFIN;Acc:ZDB-GENE-050208-349]
ENSDARG00000091951	17.38519709	2.015652829	1.250807334	1.611481461	0.107074825	0.209703636	nuggc.2	nuclear GTPase, germinal center associated, tandem duplicate 2 [Source:ZFIN;Acc:ZDB-GENE-060503-185]
ENSDARG00000067723	206.2275259	2.015631148	0.196082255	10.27951842	8.72E-25	3.97E-23	tank	TRAF family member-associated NFKB activator [Source:ZFIN;Acc:ZDB-GENE-060929-308]
ENSDARG00000069254	3.819155276	2.014962978	1.745676025	1.15425941	0.248393832	0.398101028	chrm4a	cholinergic receptor, muscarinic 4a [Source:ZFIN;Acc:ZDB-GENE-090410-6]
ENSDARG00000078729	187.5835538	2.014690436	0.271521926	7.419991686	1.17E-13	2.17E-12	ackr4a	atypical chemokine receptor 4a [Source:ZFIN;Acc:ZDB-GENE-070301-6]
ENSDARG00000029848	5.871477573	2.013852582	1.001853978	2.010125852	0.044417871	0.102657321	zgc:161973	zgc:161973 [Source:ZFIN;Acc:ZDB-GENE-070410-13]
ENSDARG00000023369	66.55339825	2.013671133	0.510913869	3.941312333	8.10E-05	0.00041091	mxd	myxovirus (influenza virus) resistance D [Source:ZFIN;Acc:ZDB-GENE-030721-8]
ENSDARG00000060601	98.70351408	2.013465521	0.511778697	3.934250356	8.35E-05	0.000421948	rgs7bpa	regulator of G protein signaling 7 binding protein a [Source:NCBI gene;Acc:767669]
ENSDARG00000053068	218.6268425	2.013379604	0.500115679	4.025827799	5.68E-05	0.000297686	cyp8b1	cytochrome P450, family 8, subfamily B, polypeptide 1 [Source:ZFIN;Acc:ZDB-GENE-040808-53]
ENSDARG00000093857	21.46044242	2.011925385	1.362644605	1.476485782	0.139813529	0.257315645	si:dkey-79f11.10	si:dkey-79f11.10 [Source:ZFIN;Acc:ZDB-GENE-050302-48]
ENSDARG00000075909	35.16263988	2.011146764	0.902013069	2.229620427	0.025772653	0.065678311	slc35f3a	solute carrier family 35 member F3a [Source:ZFIN;Acc:ZDB-GENE-080204-20]
ENSDARG00000104543	34.72877889	2.0110503	2.636523582	0.762765907	0.445603017	0.602673917	CR456627.1
ENSDARG00000094840	22.56769961	2.010784571	0.850297786	2.364800432	0.018039789	0.048696058	si:dkey-21e2.13	si:dkey-21e2.13 [Source:ZFIN;Acc:ZDB-GENE-050208-379]
ENSDARG00000091712	183.6449448	2.010353779	0.277450983	7.245797995	4.30E-13	7.47E-12	si:dkey-238d18.5	si:dkey-238d18.5 [Source:ZFIN;Acc:ZDB-GENE-131121-374]
ENSDARG00000103248	10.9321582	2.009764281	1.632913621	1.230784198	0.218403587	0.36139736	FAM167A	protein FAM167A-like [Source:NCBI gene;Acc:100535961]
ENSDARG00000003216	116616.0466	2.008610804	0.166901575	12.0347025	2.33E-33	1.64E-31	anxa2a	annexin A2a [Source:ZFIN;Acc:ZDB-GENE-030131-4282]
ENSDARG00000100112	4.989292532	2.008231192	1.364214103	1.47207919	0.140999494	0.258937008	znf1118	zinc finger protein 1118 [Source:ZFIN;Acc:ZDB-GENE-131125-21]
ENSDARG00000067751	581.0729738	2.007731272	0.268152418	7.487276405	7.03E-14	1.33E-12	si:rp71-68n21.9	si:rp71-68n21.9 [Source:ZFIN;Acc:ZDB-GENE-081105-100]
ENSDARG00000040601	21.57570054	2.006558286	1.402525015	1.430675577	0.152523216	0.27467182	CU570684.1
ENSDARG00000094273	8.859069574	2.005209795	0.87555111	2.290225861	0.022008227	0.057649176	peak3	PEAK family member 3 [Source:ZFIN;Acc:ZDB-GENE-050208-506]
ENSDARG00000111315	156.133261	2.0047494	0.233413512	8.588831807	8.79E-18	2.39E-16	CT583642.2
ENSDARG00000008805	267.6668886	2.00444565	0.177078601	11.319525	1.05E-29	6.12E-28	orc3	origin recognition complex, subunit 3 [Source:ZFIN;Acc:ZDB-GENE-030131-6247]
ENSDARG00000040163	308.5467094	2.003057302	0.161578004	12.39684399	2.72E-35	2.04E-33	prim1	DNA primase subunit 1 [Source:ZFIN;Acc:ZDB-GENE-990603-6]
ENSDARG00000097239	15.54088551	1.99844245	0.657324862	3.040266033	0.002363693	0.008411438	si:ch73-31d8.2	si:ch73-31d8.2 [Source:ZFIN;Acc:ZDB-GENE-030131-8387]
ENSDARG00000098241	24.42032189	1.997675781	0.557291509	3.584615501	0.000337575	0.001484389	fanca	FA complementation group A [Source:NCBI gene;Acc:692125]
ENSDARG00000092045	54.83893206	1.996897695	0.452326252	4.414728716	1.01E-05	6.18E-05	si:dkey-225k4.1	si:dkey-225k4.1 [Source:ZFIN;Acc:ZDB-GENE-091204-219]
ENSDARG00000086703	286.8101642	1.996619855	0.293269042	6.808150766	9.89E-12	1.46E-10	si:dkey-126g1.7	si:dkey-126g1.7 [Source:ZFIN;Acc:ZDB-GENE-090313-181]
ENSDARG00000079231	2.990761196	1.99559192	1.80134099	1.107836846	0.267932284	NA	slc7a14b	solute carrier family 7 member 14b [Source:ZFIN;Acc:ZDB-GENE-091113-47]
ENSDARG00000076106	131.9435093	1.995247192	0.270518352	7.375644491	1.64E-13	2.97E-12	ftr43	finTRIM family, member 43 [Source:ZFIN;Acc:ZDB-GENE-090507-8]
ENSDARG00000001498	72.07911968	1.994015489	0.51388144	3.880302607	0.000104327	0.000516346	skap1	src kinase associated phosphoprotein 1 [Source:ZFIN;Acc:ZDB-GENE-090721-1]
ENSDARG00000077009	382.0472425	1.993342766	0.25954187	7.680235831	1.59E-14	3.21E-13	wdfy4	WDFY family member 4 [Source:ZFIN;Acc:ZDB-GENE-090313-322]
ENSDARG00000046092	43.1926274	1.991478586	1.224199425	1.626759942	0.103788092	0.204628292	si:ch211-283g2.3	si:ch211-283g2.3 [Source:ZFIN;Acc:ZDB-GENE-060526-152]
ENSDARG00000092222	23.28351789	1.991274595	0.556997873	3.575012925	0.000350211	0.001533231	wu:fb64b08	wu:fb64b08 [Source:ZFIN;Acc:ZDB-GENE-030131-1250]
ENSDARG00000069265	19.54231849	1.991025931	0.679210341	2.931383419	0.00337456	0.011491829	matn3b	matrilin 3b [Source:ZFIN;Acc:ZDB-GENE-050221-9]
ENSDARG00000070542	384.766036	1.990767296	0.302221702	6.58710901	4.48E-11	6.12E-10	mafbb	v-maf avian musculoaponeurotic fibrosarcoma oncogene homolog Bb [Source:ZFIN;Acc:ZDB-GENE-010605-4]
ENSDARG00000014910	25.23862599	1.990167298	0.573996031	3.467214387	0.000525882	0.002216175	panx1b	pannexin 1b [Source:ZFIN;Acc:ZDB-GENE-070705-192]
ENSDARG00000090585	1692.207682	1.989179953	0.10196258	19.50892139	9.22E-85	4.15E-82	gpc1b	glypican 1b [Source:ZFIN;Acc:ZDB-GENE-040426-1306]
ENSDARG00000032242	92.67514361	1.989166456	0.446447681	4.455542134	8.37E-06	5.19E-05	tnnt2c	troponin T2c, cardiac [Source:ZFIN;Acc:ZDB-GENE-030520-1]
ENSDARG00000098740	22.16944774	1.98875937	0.542395101	3.666624874	0.000245773	0.001118366	CABZ01046427.2
ENSDARG00000062349	205.3435577	1.987965337	0.20422007	9.734426857	2.15E-22	8.42E-21	arhgap15	Rho GTPase activating protein 15 [Source:ZFIN;Acc:ZDB-GENE-070912-314]
ENSDARG00000043093	524.0175154	1.986099031	0.235993591	8.415902419	3.90E-17	1.00E-15	mpeg1.2	macrophage expressed 1, tandem duplicate 2 [Source:ZFIN;Acc:ZDB-GENE-050522-305]
ENSDARG00000109686	20.08157801	1.983555799	0.815553114	2.432160169	0.015009069	0.041632342	si:ch211-59p23.1	si:ch211-59p23.1 [Source:ZFIN;Acc:ZDB-GENE-160113-50]
ENSDARG00000099738	11.75167975	1.982146159	0.889507837	2.228362782	0.025856333	0.065838354	ccr9b	chemokine (C-C motif) receptor 9b [Source:ZFIN;Acc:ZDB-GENE-070301-3]
ENSDARG00000088346	34.98626736	1.981938972	0.581355669	3.409167703	0.000651614	0.002688548	miip	migration and invasion inhibitory protein [Source:ZFIN;Acc:ZDB-GENE-130620-1]
ENSDARG00000077249	445.9910384	1.981095944	0.179855789	11.01491343	3.24E-28	1.76E-26	gmip	GEM interacting protein [Source:ZFIN;Acc:ZDB-GENE-130530-823]
ENSDARG00000056262	100.4534897	1.97965231	0.304380894	6.503865222	7.83E-11	1.04E-09	slc35g2a	solute carrier family 35 member G2a [Source:ZFIN;Acc:ZDB-GENE-041114-202]
ENSDARG00000096624	115.4791703	1.978356902	0.313832498	6.303862456	2.90E-10	3.59E-09	si:dkey-187i8.2	si:dkey-187i8.2 [Source:ZFIN;Acc:ZDB-GENE-121214-181]
ENSDARG00000111309	8.720832571	1.977752631	1.016351216	1.94593424	0.051662639	0.116446481	AL935126.2
ENSDARG00000076614	11.61424121	1.977546889	0.79265864	2.494827899	0.012601823	0.035865478	ssuh2.3	ssu-2 homolog, tandem duplicate 3 [Source:ZFIN;Acc:ZDB-GENE-080516-4]
ENSDARG00000103959	780.5857141	1.975412636	0.188084826	10.50277517	8.39E-26	4.03E-24	pak1	p21 protein (Cdc42/Rac)-activated kinase 1 [Source:ZFIN;Acc:ZDB-GENE-030826-29]
ENSDARG00000094688	35.79012982	1.975081924	0.487003957	4.055576751	5.00E-05	0.000265178	BX005414.1
ENSDARG00000092294	67.26506237	1.974877944	1.065062786	1.854236173	0.063705379	0.138082535	si:dkey-222h21.6	si:dkey-222h21.6 [Source:ZFIN;Acc:ZDB-GENE-081031-15]
ENSDARG00000042972	5.85071358	1.974455668	1.167024813	1.691871198	0.090670535	0.183452006	zgc:136605	zgc:136605 [Source:ZFIN;Acc:ZDB-GENE-060312-11]
ENSDARG00000098350	170.5733671	1.97260599	0.219599063	8.982761417	2.64E-19	8.27E-18	mxd3	MAX dimerization protein 3 [Source:NCBI gene;Acc:394031]
ENSDARG00000031161	63.57935012	1.972184244	0.338830625	5.82056077	5.87E-09	6.09E-08	nr1d4a	nuclear receptor subfamily 1, group D, member 4a [Source:ZFIN;Acc:ZDB-GENE-080403-5]
ENSDARG00000044002	28.73444011	1.971836715	0.515499189	3.825101487	0.000130718	0.000631948	cyp2x7	cytochrome P450, family 2, subfamily X, polypeptide 7 [Source:ZFIN;Acc:ZDB-GENE-110114-2]
ENSDARG00000102513	1.930374246	1.971362379	2.096811723	0.940171384	0.347129658	NA	FO704822.1	solute carrier family 25 member 45 [Source:NCBI gene;Acc:100329446]
ENSDARG00000097536	11.414613	1.97082323	0.985759627	1.999293921	0.045576561	0.104904245	CR848844.1
ENSDARG00000091249	4.900601101	1.970602773	1.360728912	1.448196445	0.147562119	0.267979823	CR381686.1
ENSDARG00000052039	72.05414821	1.969982656	0.569710124	3.457868436	0.000544467	0.002288815	caspb	caspase b [Source:ZFIN;Acc:ZDB-GENE-020812-1]
ENSDARG00000068657	21.09503496	1.96933378	0.647974906	3.039213031	0.002371971	0.008436816	irgq2	immunity-related GTPase family, q2 [Source:ZFIN;Acc:ZDB-GENE-051212-7]
ENSDARG00000095324	3.882607508	1.968927227	1.350722615	1.457684358	0.144927565	0.264631572	galnt8b.2	polypeptide N-acetylgalactosaminyltransferase 8b, tandem duplicate 2 [Source:ZFIN;Acc:ZDB-GENE-041210-84]
ENSDARG00000088861	13.32979173	1.968871766	0.825674246	2.384562404	0.017099448	0.046478661	znf1021	zinc finger protein 1021 [Source:ZFIN;Acc:ZDB-GENE-110913-143]
ENSDARG00000101095	2163.17893	1.968668769	0.278815418	7.060831786	1.66E-12	2.67E-11	cpne4a	copine IVa [Source:ZFIN;Acc:ZDB-GENE-060503-427]
ENSDARG00000105359	1.944187705	1.968307395	1.71039187	1.150793236	0.249817308	NA	FP325123.1	Histone H3.2 [Source:UniProtKB/Swiss-Prot;Acc:Q4QRF4]
ENSDARG00000061796	737.8987639	1.967071206	0.213184844	9.227068739	2.78E-20	9.34E-19	rasgrp4	RAS guanyl releasing protein 4 [Source:ZFIN;Acc:ZDB-GENE-050419-110]
ENSDARG00000100892	6.687630581	1.966617987	1.023159124	1.922103748	0.054592705	0.121762086	cfap53	cilia and flagella associated protein 53 [Source:NCBI gene;Acc:567344]
ENSDARG00000058445	4.865575875	1.966466163	1.23417848	1.593340181	0.111083897	0.215528342	zgc:136472	zgc:136472 [Source:ZFIN;Acc:ZDB-GENE-060421-2552]
ENSDARG00000062056	10.60558604	1.96535526	0.814909653	2.411746202	0.015876329	0.043681177	elmod1	ELMO/CED-12 domain containing 1 [Source:ZFIN;Acc:ZDB-GENE-070112-262]
ENSDARG00000099138	68.06572492	1.965312417	0.496783981	3.95607043	7.62E-05	0.000388424	btr29	bloodthirsty-related gene family, member 29 [Source:ZFIN;Acc:ZDB-GENE-090512-2]
ENSDARG00000098774	64.50181841	1.965098357	0.408564987	4.809757127	1.51E-06	1.08E-05	si:zfos-741a10.3	si:zfos-741a10.3 [Source:ZFIN;Acc:ZDB-GENE-141216-452]
ENSDARG00000104210	1345.389283	1.964832702	0.218215407	9.004097041	2.17E-19	6.85E-18	si:ch73-173h19.3	si:ch73-173h19.3 [Source:ZFIN;Acc:ZDB-GENE-081104-245]
ENSDARG00000018506	8.601699305	1.96412117	0.942461745	2.084032779	0.037157186	0.088690281	ftr06	finTRIM family, member 6 [Source:ZFIN;Acc:ZDB-GENE-070912-228]
ENSDARG00000033735	1394.111131	1.963510829	0.221732759	8.855303296	8.35E-19	2.48E-17	ncf1	neutrophil cytosolic factor 1 [Source:ZFIN;Acc:ZDB-GENE-031006-6]
ENSDARG00000025820	118.5958559	1.961473605	0.292797143	6.699087238	2.10E-11	2.97E-10	chek2	checkpoint kinase 2 [Source:NCBI gene;Acc:336998]
ENSDARG00000062477	196.7383047	1.960608675	0.611376463	3.206876275	0.001341847	0.005109527	kiaa1549la	KIAA1549-like a [Source:ZFIN;Acc:ZDB-GENE-061207-55]
ENSDARG00000027070	72.8408704	1.960135137	0.768028536	2.552164465	0.010705597	0.031262779	acbd4	acyl-CoA binding domain containing 4 [Source:ZFIN;Acc:ZDB-GENE-040426-2074]
ENSDARG00000004561	38.98690005	1.958080467	0.531735511	3.682433137	0.000231018	0.001057111	prkcg	protein kinase C, gamma [Source:ZFIN;Acc:ZDB-GENE-090206-1]
ENSDARG00000096080	1.986088877	1.9574749	3.507021131	0.558158855	0.576735914	NA	CR381686.3
ENSDARG00000071685	695.332498	1.95668433	0.222124801	8.808941269	1.26E-18	3.69E-17	slco5a1a	solute carrier organic anion transporter family member 5A1a [Source:ZFIN;Acc:ZDB-GENE-090316-1]
ENSDARG00000103961	7.670815451	1.956547155	0.971464455	2.014018265	0.044007616	0.101835908	poln	polymerase (DNA directed) nu [Source:ZFIN;Acc:ZDB-GENE-100917-1]
ENSDARG00000078657	24.67761753	1.956256106	0.610654969	3.203537522	0.001357503	0.00516469	FNDC10	si:zfos-1324h11.5 [Source:ZFIN;Acc:ZDB-GENE-141216-142]
ENSDARG00000099660	9.638429043	1.954872183	1.086490965	1.79925305	0.071978661	0.152548377	CU915256.1	XK-related protein 8-like [Source:NCBI gene;Acc:100148479]
ENSDARG00000075539	44.82183628	1.954300106	0.375169798	5.209108298	1.90E-07	1.57E-06	snphb	syntaphilin b [Source:ZFIN;Acc:ZDB-GENE-090313-92]
ENSDARG00000006859	112.3455845	1.952201738	0.368354476	5.299791008	1.16E-07	9.90E-07	nkain1	sodium/potassium transporting ATPase interacting 1 [Source:NCBI gene;Acc:393517]
ENSDARG00000005476	872.1302467	1.951872455	0.177415497	11.00170215	3.75E-28	2.02E-26	nav3	neuron navigator 3 [Source:NCBI gene;Acc:567779]
ENSDARG00000097189	29.33792053	1.951027836	0.526329158	3.706858732	0.000209846	0.000970081	FP101861.1
ENSDARG00000043720	168.8297748	1.950810006	0.219277363	8.896540813	5.76E-19	1.74E-17	cdc45	CDC45 cell division cycle 45 homolog (S. cerevisiae) [Source:ZFIN;Acc:ZDB-GENE-040426-2710]
ENSDARG00000068065	16.3018354	1.949070635	0.697375648	2.794864775	0.005192143	0.016736472	BX664721.2
ENSDARG00000089276	1.89264242	1.94862049	1.850881018	1.052806999	0.292429456	NA	tmem235b	transmembrane protein 235b [Source:ZFIN;Acc:ZDB-GENE-130603-43]
ENSDARG00000040736	40.28050956	1.947744995	0.501067014	3.887194608	0.000101409	0.000503716	crygm7	crystallin, gamma M7 [Source:ZFIN;Acc:ZDB-GENE-050516-8]
ENSDARG00000103409	337.0483909	1.945405545	0.206275048	9.431123949	4.06E-21	1.46E-19	uhrf1	ubiquitin-like with PHD and ring finger domains 1 [Source:NCBI gene;Acc:406350]
ENSDARG00000096275	2.947630939	1.945109103	1.996623918	0.974199039	0.329957722	NA	ighv4-2	immunoglobulin heavy variable 4-2 [Source:ZFIN;Acc:ZDB-GENE-040514-8]
ENSDARG00000054155	4067.307283	1.944654463	0.076389517	25.45708533	5.89E-143	1.08E-139	pcna	proliferating cell nuclear antigen [Source:NCBI gene;Acc:30678]
ENSDARG00000041959	2286.252532	1.944337841	0.169775299	11.45241887	2.29E-30	1.39E-28	cxcr4b	chemokine (C-X-C motif), receptor 4b [Source:ZFIN;Acc:ZDB-GENE-010614-1]
ENSDARG00000055290	1171.62712	1.943148064	0.239320682	8.119432253	4.68E-16	1.08E-14	mpeg1.1	macrophage expressed 1, tandem duplicate 1 [Source:ZFIN;Acc:ZDB-GENE-030131-7347]
ENSDARG00000035422	81.7935405	1.942325449	0.953023376	2.038066955	0.041543237	0.097245538	ccn1l1	cellular communication network factor 1, like 1 [Source:ZFIN;Acc:ZDB-GENE-050417-136]
ENSDARG00000075626	72.59736585	1.941782184	0.392989005	4.941059825	7.77E-07	5.81E-06	zgc:172090	zgc:172090 [Source:ZFIN;Acc:ZDB-GENE-080204-40]
ENSDARG00000102872	8.527929377	1.940531817	0.83732721	2.31753106	0.020474821	0.054224498	FP236157.2
ENSDARG00000085822	41.36820107	1.94023947	0.486368146	3.98924043	6.63E-05	0.000342585	dre-mir-2184	dre-mir-2184 [Source:miRBase;Acc:MI0010834]
ENSDARG00000103678	10.45396649	1.939617641	0.871489507	2.225635107	0.026038633	0.066171301	si:ch211-215e19.4	si:ch211-215e19.4 [Source:ZFIN;Acc:ZDB-GENE-060503-780]
ENSDARG00000076969	15.15274028	1.939332237	0.691354133	2.805121346	0.005029764	0.016286785	ftr22	finTRIM family, member 22 [Source:ZFIN;Acc:ZDB-GENE-070912-321]
ENSDARG00000096412	2.857107585	1.93883642	2.028493312	0.955801238	0.339172663	NA	si:ch211-15j1.7	si:ch211-15j1.7 [Source:ZFIN;Acc:ZDB-GENE-120214-34]
ENSDARG00000094809	1630.853944	1.9388222	0.106551601	18.19608694	5.54E-74	1.75E-71	ms4a17a.11	membrane-spanning 4-domains, subfamily A, member 17A.11 [Source:ZFIN;Acc:ZDB-GENE-050417-157]
ENSDARG00000100021	16.85899913	1.935760244	0.624772779	3.098342805	0.001946062	0.00711686	plaat1	phospholipase A and acyltransferase 1 [Source:ZFIN;Acc:ZDB-GENE-040718-330]
ENSDARG00000087663	1.83451403	1.935415533	1.995698732	0.969793437	0.332149465	NA	si:ch211-248l17.3	si:ch211-248l17.3 [Source:ZFIN;Acc:ZDB-GENE-120709-105]
ENSDARG00000094055	28.17078643	1.934756545	0.527322936	3.669016488	0.000243485	0.001108642	si:dkey-88l16.3	si:dkey-88l16.3 [Source:ZFIN;Acc:ZDB-GENE-030131-6015]
ENSDARG00000091970	29.12121969	1.934692502	1.013025851	1.909815529	0.056156969	0.124571293	ms4a17a.3	membrane-spanning 4-domains, subfamily A, member 17A.3 [Source:ZFIN;Acc:ZDB-GENE-080829-1]
ENSDARG00000098008	1.896565379	1.931403637	1.74892272	1.104339039	0.269446094	NA	CU633486.1
ENSDARG00000062009	80.60564945	1.930928538	0.279793646	6.901259421	5.15E-12	7.88E-11	gpr18	G protein-coupled receptor 18 [Source:ZFIN;Acc:ZDB-GENE-070912-159]
ENSDARG00000093247	8.279708994	1.930206597	1.082849447	1.782525356	0.0746636	0.157039	BX537358.1
ENSDARG00000076269	2.873058827	1.92992909	1.526719195	1.264102198	0.206193348	NA	zgc:172131	zgc:172131 [Source:ZFIN;Acc:ZDB-GENE-080204-47]
ENSDARG00000088612	124.1697219	1.929925779	0.302133834	6.387651971	1.68E-10	2.15E-09	si:ch211-153b23.7	si:ch211-153b23.7 [Source:ZFIN;Acc:ZDB-GENE-141216-14]
ENSDARG00000071001	29.24193053	1.928414015	0.966105007	1.99607082	0.045926215	0.105491703	nuggc.1	nuclear GTPase, germinal center associated, tandem duplicate 1 [Source:ZFIN;Acc:ZDB-GENE-050208-148]
ENSDARG00000094935	108.7434639	1.925617013	0.396174123	4.860532023	1.17E-06	8.50E-06	si:dkey-58f10.11	si:dkey-58f10.11 [Source:ZFIN;Acc:ZDB-GENE-060526-313]
ENSDARG00000045957	31.76928885	1.924113399	0.489178822	3.93335384	8.38E-05	0.000423428	gpr65	G protein-coupled receptor 65 [Source:ZFIN;Acc:ZDB-GENE-120709-81]
ENSDARG00000053345	2.809054349	1.923736242	1.736459771	1.107849588	0.26792678	NA	si:dkey-56i24.1	si:dkey-56i24.1 [Source:ZFIN;Acc:ZDB-GENE-081105-8]
ENSDARG00000038095	258.0070132	1.922901674	0.293529325	6.550969555	5.72E-11	7.69E-10	socs1a	suppressor of cytokine signaling 1a [Source:ZFIN;Acc:ZDB-GENE-040801-205]
ENSDARG00000098634	3.741016656	1.921174673	1.77344652	1.083300032	0.278675271	0.432958999	AL929586.1
ENSDARG00000011573	7.488263387	1.91976825	1.173212013	1.636335316	0.101769429	0.201385779	abcb11a	ATP-binding cassette, sub-family B (MDR/TAP), member 11a [Source:ZFIN;Acc:ZDB-GENE-050517-13]
ENSDARG00000117396	3.691532523	1.919489463	1.396591015	1.374410577	0.169314254	0.2975908	CABZ01054023.1
ENSDARG00000103480	218.5158919	1.918532019	0.187359697	10.23983303	1.31E-24	5.89E-23	BX640512.3	C-type lectin domain family 4 member K-like [Source:NCBI gene;Acc:101886537]
ENSDARG00000023587	29.2989352	1.917526843	0.600748706	3.19189509	0.001413427	0.005358059	kcnk5a	potassium channel, subfamily K, member 5a [Source:ZFIN;Acc:ZDB-GENE-051113-112]
ENSDARG00000110027	24.41837058	1.916909277	1.306699309	1.466985759	0.142379929	0.260907734	AL953864.1
ENSDARG00000099181	7.440809144	1.916106801	0.986571123	1.942188209	0.05211432	0.117277143	LO018568.1	neuronal acetylcholine receptor subunit alpha-9-II-like [Source:NCBI gene;Acc:798522]
ENSDARG00000006110	24.15272712	1.915016372	0.572577533	3.344553814	0.00082415	0.003308893	chrd	chordin [Source:NCBI gene;Acc:30161]
ENSDARG00000103137	21.58168006	1.914954012	0.584389396	3.276845927	0.001049736	0.004109947	rmi2	RecQ mediated genome instability 2 [Source:ZFIN;Acc:ZDB-GENE-131125-13]
ENSDARG00000041792	122.2409339	1.912555072	0.298765425	6.401527468	1.54E-10	1.97E-09	cx28.1	connexin 28.1 [Source:ZFIN;Acc:ZDB-GENE-070320-1]
ENSDARG00000076590	845.4109051	1.911262122	0.107229821	17.82397946	4.60E-71	1.27E-68	atad2	ATPase family AAA domain containing 2 [Source:ZFIN;Acc:ZDB-GENE-030131-7003]
ENSDARG00000094537	310.0598391	1.909875759	0.395115517	4.833714886	1.34E-06	9.64E-06	si:ch211-137i24.12	si:ch211-137i24.12 [Source:ZFIN;Acc:ZDB-GENE-060526-36]
ENSDARG00000015065	18861.50315	1.909452607	0.140618069	13.57899888	5.34E-42	5.23E-40	c4	complement component 4 [Source:ZFIN;Acc:ZDB-GENE-030131-5697]
ENSDARG00000102068	882.3851107	1.908285093	0.167195046	11.41352654	3.58E-30	2.14E-28	shcbp1	SHC SH2-domain binding protein 1 [Source:ZFIN;Acc:ZDB-GENE-030131-5865]
ENSDARG00000095534	2.835649725	1.908064055	1.690558973	1.128658678	0.259041847	NA	BX005462.1
ENSDARG00000099088	1.897673422	1.90762241	1.982459172	0.962250541	0.335923767	NA	edar	ectodysplasin A receptor [Source:ZFIN;Acc:ZDB-GENE-070117-2062]
ENSDARG00000103717	1.897673422	1.90762241	1.982459172	0.962250541	0.335923767	NA	CT978957.2
ENSDARG00000109214	4.439356936	1.906593006	1.893499773	1.006914832	0.313975704	0.4723324	ighv8-4	immunoglobulin heavy variable 8-4 [Source:ZFIN;Acc:ZDB-GENE-040514-29]
ENSDARG00000099874	338.1363726	1.906244633	0.209427932	9.10215087	8.86E-20	2.87E-18	agap2	ArfGAP with GTPase domain, ankyrin repeat and PH domain 2 [Source:ZFIN;Acc:ZDB-GENE-061103-343]
ENSDARG00000097024	12.00654476	1.904494159	0.767650258	2.480939906	0.013103646	0.037064312	ugt1b4	UDP glucuronosyltransferase 1 family, polypeptide B4 [Source:ZFIN;Acc:ZDB-GENE-080227-13]
ENSDARG00000076716	81.67556887	1.904135618	0.324690288	5.86446743	4.51E-09	4.75E-08	palb2	partner and localizer of BRCA2 [Source:ZFIN;Acc:ZDB-GENE-090313-43]
ENSDARG00000035735	2.731990044	1.902522262	2.007048859	0.947920253	0.343170054	NA	gsx1	GS homeobox 1 [Source:ZFIN;Acc:ZDB-GENE-041008-135]
ENSDARG00000110724	1.829361691	1.902381953	1.889520289	1.006806841	0.314027607	NA	BX470214.1
ENSDARG00000075748	2094.272989	1.902068311	0.270661463	7.02748108	2.10E-12	3.35E-11		zgc:172352 [Source:ZFIN;Acc:ZDB-GENE-080204-117]
ENSDARG00000053124	133.1597182	1.901807188	0.283772505	6.701872647	2.06E-11	2.92E-10	si:dkey-148a17.6	si:dkey-148a17.6 [Source:ZFIN;Acc:ZDB-GENE-160728-65]
ENSDARG00000079315	203.1432525	1.901530865	0.255883044	7.431249979	1.08E-13	2.01E-12	lpxn	leupaxin [Source:ZFIN;Acc:ZDB-GENE-081105-159]
ENSDARG00000117249	6.543426331	1.901200264	0.975622695	1.948704427	0.051330733	0.115879996	CABZ01079872.1
ENSDARG00000006308	128.8789628	1.901150865	0.333842981	5.694745658	1.24E-08	1.24E-07	ptpn18	protein tyrosine phosphatase non-receptor type 18 [Source:ZFIN;Acc:ZDB-GENE-050320-12]
ENSDARG00000057881	117.4533139	1.899789525	0.381081086	4.985263235	6.19E-07	4.72E-06	si:dkey-33c12.3	si:dkey-33c12.3 [Source:ZFIN;Acc:ZDB-GENE-030131-7320]
ENSDARG00000098376	10.89293705	1.899147715	0.905437462	2.09749187	0.035950056	0.086294208	si:ch211-207l14.1	si:ch211-207l14.1 [Source:ZFIN;Acc:ZDB-GENE-120215-234]
ENSDARG00000101609	66.72554602	1.896984999	0.394827459	4.804592375	1.55E-06	1.10E-05	si:dkey-109a10.2	si:dkey-109a10.2 [Source:ZFIN;Acc:ZDB-GENE-141212-404]
ENSDARG00000091126	282.0997751	1.89694187	0.336578315	5.635959855	1.74E-08	1.70E-07	rnf207a	ring finger protein 207a [Source:ZFIN;Acc:ZDB-GENE-120813-7]
ENSDARG00000093042	7.334243225	1.896740939	0.884259827	2.145004083	0.031952521	0.078307976	si:dkey-104n9.1	si:dkey-104n9.1 [Source:ZFIN;Acc:ZDB-GENE-081104-300]
ENSDARG00000078446	1.788706763	1.895053582	1.963100031	0.965337248	0.334375921	NA	ftr07	finTRIM family, member 7 [Source:ZFIN;Acc:ZDB-GENE-070912-229]
ENSDARG00000105033	41.05979853	1.894880872	0.500818731	3.783566296	0.000154597	0.000735786	BX897691.1	B- and T-lymphocyte attenuator-like [Source:NCBI gene;Acc:103910066]
ENSDARG00000055713	746.4747676	1.894582362	0.171458447	11.04980477	2.20E-28	1.20E-26	fmnl1a	formin-like 1a [Source:ZFIN;Acc:ZDB-GENE-120215-83]
ENSDARG00000007856	3.710729592	1.893464796	1.236898788	1.530816276	0.125814806	0.237330031	rtn4rl1a	reticulon 4 receptor-like 1a [Source:ZFIN;Acc:ZDB-GENE-091118-38]
ENSDARG00000089636	66.51487501	1.892514708	0.396124996	4.777569521	1.77E-06	1.24E-05	BX322587.1	SLAM family member 6-like [Source:NCBI gene;Acc:100002141]
ENSDARG00000030449	208.841955	1.890710225	0.398450088	4.745162027	2.08E-06	1.44E-05	crabp2b	cellular retinoic acid binding protein 2, b [Source:ZFIN;Acc:ZDB-GENE-050208-52]
ENSDARG00000108525	1.847127993	1.890378731	1.814028028	1.042089043	0.297370398	NA	CR749167.2
ENSDARG00000058090	14.60114273	1.89037606	1.060224783	1.782995541	0.074587029	0.156907851	cfap57	cilia and flagella associated protein 57 [Source:ZFIN;Acc:ZDB-GENE-110411-266]
ENSDARG00000016363	6.443120662	1.890115646	1.128331226	1.675142549	0.093906266	0.188706841	her8a	hairy-related 8a [Source:ZFIN;Acc:ZDB-GENE-030131-2376]
ENSDARG00000054837	156.7278079	1.888189822	0.234017376	8.06858813	7.11E-16	1.63E-14	zgc:136870	zgc:136870 [Source:ZFIN;Acc:ZDB-GENE-060312-1]
ENSDARG00000117781	441.8212811	1.887748297	0.177858162	10.61378503	2.57E-26	1.27E-24	CABZ01073834.1
ENSDARG00000089821	107.0131423	1.886954026	0.266889192	7.070177758	1.55E-12	2.50E-11	si:dkey-9k7.3	si:dkey-9k7.3 [Source:ZFIN;Acc:ZDB-GENE-160728-12]
ENSDARG00000094558	4.542494255	1.885277723	1.200032173	1.571022649	0.116177388	0.223058159	si:dkeyp-53e4.1	si:dkeyp-53e4.1 [Source:ZFIN;Acc:ZDB-GENE-110913-59]
ENSDARG00000044694	974.6213663	1.884569634	0.191975117	9.816739086	9.54E-23	3.83E-21	fybb	FYN binding protein b [Source:ZFIN;Acc:ZDB-GENE-091204-85]
ENSDARG00000096603	158.1776164	1.882836737	0.264051172	7.130575201	1.00E-12	1.65E-11	bmb	brambleberry [Source:NCBI gene;Acc:559540]
ENSDARG00000091988	43.31416739	1.882549815	1.021843035	1.842308212	0.065430079	0.141141754	BX469885.1
ENSDARG00000056248	282.8706152	1.882260545	0.522051592	3.605506761	0.000311544	0.001382874	si:dkey-183i3.5	si:dkey-183i3.5 [Source:ZFIN;Acc:ZDB-GENE-030131-8568]
ENSDARG00000093403	9.256144718	1.88203511	0.900835223	2.089211282	0.036688708	0.087809449	si:ch73-376l24.4	si:ch73-376l24.4 [Source:ZFIN;Acc:ZDB-GENE-100921-79]
ENSDARG00000031885	709.6391515	1.881806209	0.317563416	5.9257651	3.11E-09	3.36E-08	psmb12	proteasome 20S subunit beta 12 [Source:ZFIN;Acc:ZDB-GENE-001208-1]
ENSDARG00000054906	805.4451029	1.88162652	0.159180075	11.8207415	3.05E-32	2.07E-30	ier5l	immediate early response 5-like [Source:NCBI gene;Acc:326935]
ENSDARG00000102080	45.77161906	1.880628117	0.505236607	3.72227208	0.000197438	0.000918493	mif4gda	MIF4G domain containing a [Source:NCBI gene;Acc:393355]
ENSDARG00000090277	40.96318893	1.880368682	0.578313876	3.251467342	0.00114811	0.00444153	BX248410.3	sialic acid-binding Ig-like lectin 7 [Source:NCBI gene;Acc:103910452]
ENSDARG00000006025	488.5458631	1.876183021	0.197924486	9.479287055	2.56E-21	9.31E-20	tp53i11b	tumor protein p53 inducible protein 11b [Source:ZFIN;Acc:ZDB-GENE-030131-6328]
ENSDARG00000070558	143.5275652	1.874618192	0.299581482	6.257456832	3.91E-10	4.77E-09	si:ch211-93g23.2	si:ch211-93g23.2 [Source:ZFIN;Acc:ZDB-GENE-090312-164]
ENSDARG00000103555	36.40048149	1.873965804	0.59387177	3.155505782	0.001602201	0.005997453	si:ch211-8c17.4	si:ch211-8c17.4 [Source:ZFIN;Acc:ZDB-GENE-091204-107]
ENSDARG00000008186	871.8210859	1.873901956	0.207625218	9.025406343	1.79E-19	5.67E-18	syk	spleen tyrosine kinase [Source:ZFIN;Acc:ZDB-GENE-040702-3]
ENSDARG00000014018	1.85844926	1.873532949	2.193542181	0.854113026	0.393042367	NA	lhx1a	LIM homeobox 1a [Source:NCBI gene;Acc:30463]
ENSDARG00000077103	230.549103	1.871425077	0.252982918	7.397436525	1.39E-13	2.54E-12	sema4aa	sema domain, immunoglobulin domain (Ig), transmembrane domain (TM) and short cytoplasmic domain, (semaphorin) 4Aa [Source:ZFIN;Acc:ZDB-GENE-110411-86]
ENSDARG00000067670	583.6390926	1.871044912	0.138744317	13.48556072	1.90E-41	1.82E-39	pomt1	protein-O-mannosyltransferase 1 [Source:NCBI gene;Acc:569769]
ENSDARG00000006456	2684.477552	1.870612314	0.126880636	14.74308742	3.41E-49	4.79E-47	pdgfrl	platelet-derived growth factor receptor-like [Source:ZFIN;Acc:ZDB-GENE-040426-901]
ENSDARG00000078841	4.648261835	1.869992066	1.312892778	1.424329617	0.154351078	0.277251664	si:ch211-195b13.6	si:ch211-195b13.6 [Source:ZFIN;Acc:ZDB-GENE-120215-27]
ENSDARG00000097063	2.725130963	1.868131335	1.567520851	1.191774472	0.233349688	NA	sparcl2	SPARC-like 2 [Source:ZFIN;Acc:ZDB-GENE-131127-575]
ENSDARG00000104243	1.859126393	1.867849488	2.249507182	0.830337197	0.406348163	NA	eomesb	eomesodermin homolog b [Source:ZFIN;Acc:ZDB-GENE-070318-1]
ENSDARG00000017111	52.354012	1.86565346	0.391754201	4.762306199	1.91E-06	1.33E-05	fam8a1a	family with sequence similarity 8 member A1a [Source:ZFIN;Acc:ZDB-GENE-141216-66]
ENSDARG00000094345	18.88859128	1.865566502	0.632882116	2.947731426	0.00320115	0.010960477	si:dkey-261l7.2	si:dkey-261l7.2 [Source:ZFIN;Acc:ZDB-GENE-090313-288]
ENSDARG00000070463	333.8535139	1.865059147	0.204153442	9.13557531	6.51E-20	2.12E-18	e2f3	E2F transcription factor 3 [Source:ZFIN;Acc:ZDB-GENE-070112-882]
ENSDARG00000093232	3.470847607	1.864051924	1.960026892	0.951033852	0.341587192	0.500377973	CR847566.1
ENSDARG00000112526	55.44675938	1.862652276	0.36857834	5.053612963	4.34E-07	3.38E-06	CABZ01114581.1
ENSDARG00000097323	88.87095727	1.861645444	0.405061639	4.595955937	4.31E-06	2.81E-05	si:ch211-14i3.2	si:ch211-14i3.2 [Source:ZFIN;Acc:ZDB-GENE-131121-318]
ENSDARG00000101774	18.96342468	1.861238129	0.669126934	2.781592002	0.0054093	0.017345276	si:ch211-241j8.2	si:ch211-241j8.2 [Source:ZFIN;Acc:ZDB-GENE-141222-75]
ENSDARG00000071709	172.3891456	1.861151809	0.832177283	2.236484759	0.025320035	0.064726629	ppp1r9bb	protein phosphatase 1, regulatory subunit 9Bb [Source:ZFIN;Acc:ZDB-GENE-121214-117]
ENSDARG00000044490	93.28328148	1.860676593	0.528078995	3.523481547	0.000425917	0.00183019	tlr9	toll-like receptor 9 [Source:ZFIN;Acc:ZDB-GENE-040219-10]
ENSDARG00000094839	2.63111569	1.860390697	1.871279154	0.994181276	0.320134622	NA	CR749748.1
ENSDARG00000117286	1.742899496	1.856760044	2.050080328	0.905701117	0.365094071	NA	CABZ01032351.1	uncharacterized LOC100150811 [Source:NCBI gene;Acc:100150811]
ENSDARG00000093345	87.39131722	1.856335626	0.305612473	6.074148759	1.25E-09	1.42E-08	si:ch73-27e22.7	si:ch73-27e22.7 [Source:ZFIN;Acc:ZDB-GENE-070705-235]
ENSDARG00000102791	8.912787869	1.855825449	0.899248358	2.063751834	0.039041252	0.092417865	zgc:174704	zgc:174704 [Source:ZFIN;Acc:ZDB-GENE-080218-5]
ENSDARG00000090380	13.50291964	1.855078885	0.769989509	2.409226183	0.015986387	0.043935944	gzma	granzyme A [Source:ZFIN;Acc:ZDB-GENE-091204-156]
ENSDARG00000013771	1077.74363	1.851738973	0.155320743	11.9220327	9.09E-33	6.33E-31	ctss2.2	cathepsin S, ortholog 2, tandem duplicate 2 [Source:ZFIN;Acc:ZDB-GENE-050626-55]
ENSDARG00000077665	1.737454318	1.850770479	1.999554929	0.925591217	0.35465846	NA	pimr140	Pim proto-oncogene, serine/threonine kinase, related 140 [Source:ZFIN;Acc:ZDB-GENE-070912-465]
ENSDARG00000060243	16.31688366	1.847997445	0.7737843	2.388259162	0.0169284	0.046076139	enox1	ecto-NOX disulfide-thiol exchanger 1 [Source:ZFIN;Acc:ZDB-GENE-081104-328]
ENSDARG00000114030	6.122975425	1.84707823	1.280789573	1.442140278	0.149262804	0.270185974	CR759843.2
ENSDARG00000044492	40.48040088	1.844312491	0.428199769	4.307130984	1.65E-05	9.69E-05	ublcp1	ubiquitin-like domain containing CTD phosphatase 1 [Source:NCBI gene;Acc:792145]
ENSDARG00000097470	99.85397635	1.844031194	0.346991945	5.314334296	1.07E-07	9.20E-07	FP015862.2
ENSDARG00000004954	3314.058452	1.842925724	0.138980601	13.26030906	3.93E-40	3.51E-38	grna	granulin a [Source:ZFIN;Acc:ZDB-GENE-030131-8434]
ENSDARG00000031731	62.04620591	1.842540273	0.423669218	4.349006709	1.37E-05	8.15E-05	si:ch73-27e22.6	si:ch73-27e22.6 [Source:ZFIN;Acc:ZDB-GENE-070705-234]
ENSDARG00000055560	10.63373703	1.842096977	0.901373768	2.043654965	0.040987645	0.096128483	p2ry8	P2Y receptor family member 8 [Source:ZFIN;Acc:ZDB-GENE-070912-447]
ENSDARG00000069945	47.46069166	1.838960157	0.381203303	4.824092928	1.41E-06	1.01E-05	p2ry12	purinergic receptor P2Y12 [Source:ZFIN;Acc:ZDB-GENE-110208-4]
ENSDARG00000068958	9.796605488	1.838699761	0.769629614	2.389070958	0.01689104	0.045997139	frmd7	FERM domain containing 7 [Source:ZFIN;Acc:ZDB-GENE-060825-67]
ENSDARG00000037427	3.554049154	1.838237747	1.405858052	1.307555727	0.191024042	0.326417766	si:ch211-39a7.1	si:ch211-39a7.1 [Source:ZFIN;Acc:ZDB-GENE-060503-606]
ENSDARG00000017294	708.6595583	1.836412725	0.138381151	13.27068546	3.42E-40	3.09E-38	gnai2b	guanine nucleotide binding protein (G protein), alpha inhibiting activity polypeptide 2b [Source:ZFIN;Acc:ZDB-GENE-030131-5861]
ENSDARG00000062531	323.4260047	1.836041184	0.181441367	10.11919835	4.54E-24	1.95E-22	mapk8ip3	mitogen-activated protein kinase 8 interacting protein 3 [Source:ZFIN;Acc:ZDB-GENE-090303-6]
ENSDARG00000117628	5.429803923	1.834993988	1.502376389	1.22139432	0.221936757	0.3658178	BX005011.1
ENSDARG00000005112	5.318453258	1.834092843	1.057725094	1.733997665	0.082918497	0.170725018	cdh17	cadherin 17, LI cadherin (liver-intestine) [Source:ZFIN;Acc:ZDB-GENE-030910-3]
ENSDARG00000101017	153.9262955	1.834045967	0.268471896	6.831426274	8.41E-12	1.25E-10	CT583642.1
ENSDARG00000076259	217.1574417	1.832974057	0.421782601	4.345779204	1.39E-05	8.26E-05	tbr1a	T-box brain transcription factor 1a [Source:ZFIN;Acc:ZDB-GENE-060810-93]
ENSDARG00000093546	73.16717118	1.832755841	0.916203269	2.000381251	0.045459111	0.104691124	si:ch73-56d11.5	si:ch73-56d11.5 [Source:ZFIN;Acc:ZDB-GENE-161017-12]
ENSDARG00000026225	388.8508011	1.832703284	0.183705091	9.97633369	1.93E-23	7.98E-22	nsd2	nuclear receptor binding SET domain protein 2 [Source:ZFIN;Acc:ZDB-GENE-030131-2581]
ENSDARG00000094112	267.1615218	1.83250808	0.228922588	8.0049247	1.20E-15	2.69E-14	slc22a21	solute carrier family 22 member 21 [Source:ZFIN;Acc:ZDB-GENE-091118-62]
ENSDARG00000054313	3.642050433	1.831992339	1.595531143	1.148202181	0.250885109	0.40118394	zp3f.2	zona pellucida glycoprotein 3f, tandem duplicate 2 [Source:ZFIN;Acc:ZDB-GENE-030616-589]
ENSDARG00000086130	224.8082911	1.83138161	0.300207088	6.100394304	1.06E-09	1.22E-08	si:ch211-42i6.2	si:ch211-42i6.2 [Source:ZFIN;Acc:ZDB-GENE-110913-9]
ENSDARG00000097704	6.188380787	1.831090983	0.940247074	1.947457252	0.05147994	0.116145564	ccdc36	coiled-coil domain containing 36 [Source:ZFIN;Acc:ZDB-GENE-131121-199]
ENSDARG00000071667	50.14793184	1.830909223	0.573957257	3.189974866	0.001422852	0.005391936	si:dkey-222f2.7	si:dkey-222f2.7 [Source:ZFIN;Acc:ZDB-GENE-050208-727]
ENSDARG00000105562	26.81262797	1.830270697	0.871771419	2.099484633	0.035774201	0.085909455	si:dkey-23i12.7	si:dkey-23i12.7 [Source:ZFIN;Acc:ZDB-GENE-160728-52]
ENSDARG00000043157	4.379368912	1.830027621	1.157911938	1.580454921	0.114002723	0.219948103	dnajb13	DnaJ heat shock protein family (Hsp40) member B13 [Source:ZFIN;Acc:ZDB-GENE-040910-4]
ENSDARG00000075225	44.41172377	1.828376341	0.39679496	4.607861803	4.07E-06	2.67E-05	si:ch211-223a10.1	si:ch211-223a10.1 [Source:ZFIN;Acc:ZDB-GENE-090313-86]
ENSDARG00000117607	120.8736944	1.827915243	0.342083221	5.343481144	9.12E-08	7.89E-07	FP102158.1
ENSDARG00000093021	1.79043037	1.827609002	2.247554014	0.813154652	0.416129396	NA	FAM163A	si:dkey-171o17.8 [Source:ZFIN;Acc:ZDB-GENE-070705-312]
ENSDARG00000039100	62.41300639	1.824761694	0.7728896	2.360960343	0.01822768	0.049127937	jac7	jacalin 7 [Source:ZFIN;Acc:ZDB-GENE-080219-24]
ENSDARG00000056591	11.668747	1.824576629	0.887866161	2.055013142	0.039877735	0.094055041	gucy1b2	guanylate cyclase 1, soluble, beta 2 [Source:ZFIN;Acc:ZDB-GENE-130530-664]
ENSDARG00000114661	10.61075904	1.824539664	1.0630251	1.716365553	0.086095157	0.176164674	BX321875.4
ENSDARG00000038669	1197.860241	1.824467934	0.141790788	12.86732343	6.87E-38	5.62E-36	gbp2	guanylate binding protein 2 [Source:ZFIN;Acc:ZDB-GENE-070912-618]
ENSDARG00000013839	40.75695846	1.822098383	0.876408143	2.079052319	0.037612542	0.089544785	aldh3b1	aldehyde dehydrogenase 3 family, member B1 [Source:ZFIN;Acc:ZDB-GENE-021120-3]
ENSDARG00000069548	31.79851223	1.821041368	0.527384228	3.452968955	0.000554453	0.002325036	zgc:162780	zgc:162780 [Source:ZFIN;Acc:ZDB-GENE-070410-92]
ENSDARG00000074691	164.5973066	1.820696989	0.223409504	8.149595049	3.65E-16	8.54E-15	mms22l	MMS22-like, DNA repair protein [Source:NCBI gene;Acc:563411]
ENSDARG00000094747	132.3928607	1.820643961	0.240077955	7.583553275	3.36E-14	6.60E-13	si:ch211-197g15.6	si:ch211-197g15.6 [Source:ZFIN;Acc:ZDB-GENE-050208-457]
ENSDARG00000092133	4.354773412	1.820641928	1.366194496	1.332637434	0.182650814	0.31560345	HTRA2	si:dkey-84o3.7 [Source:ZFIN;Acc:ZDB-GENE-091113-30]
ENSDARG00000054911	14.15271821	1.820258106	0.74145178	2.454991891	0.014088777	0.039376507	tmsb	thymosin, beta [Source:NCBI gene;Acc:402820]
ENSDARG00000063144	37.22787239	1.819715866	0.4536796	4.011015404	6.05E-05	0.000315348	shisa7b	shisa family member 7 [Source:ZFIN;Acc:ZDB-GENE-060503-31]
ENSDARG00000101032	7.895272064	1.818705232	0.859210785	2.116716018	0.034283957	0.08299696	iqcb1	IQ motif containing B1 [Source:ZFIN;Acc:ZDB-GENE-041212-47]
ENSDARG00000093763	4.390874833	1.815471189	1.359335445	1.335557898	0.181693819	0.314294285	si:ch211-271e10.6	si:ch211-271e10.6 [Source:ZFIN;Acc:ZDB-GENE-060526-149]
ENSDARG00000104446	2.695705849	1.814752732	1.609275005	1.127683414	0.259453645	NA	si:ch211-203c5.3	si:ch211-203c5.3 [Source:ZFIN;Acc:ZDB-GENE-131118-8]
ENSDARG00000024904	60.99982855	1.813592998	0.333837648	5.432559834	5.56E-08	5.01E-07	stil	STIL centriolar assembly protein [Source:NCBI gene;Acc:192317]
ENSDARG00000061692	31.48010417	1.812592875	0.590038805	3.071989267	0.002126374	0.007686589	yjefn3	YjeF N-terminal domain containing 3 [Source:ZFIN;Acc:ZDB-GENE-050208-755]
ENSDARG00000024654	56.24226214	1.81245417	0.355257584	5.1018029	3.36E-07	2.68E-06	pgm3	phosphoglucomutase 3 [Source:ZFIN;Acc:ZDB-GENE-041024-13]
ENSDARG00000104134	1.750883484	1.812153067	1.899904414	0.953812757	0.340178431	NA	BX323793.1	1-phosphatidylinositol phosphodiesterase-like [Source:NCBI gene;Acc:100331378]
ENSDARG00000098377	204.5499889	1.808978314	0.288514181	6.269980591	3.61E-10	4.42E-09	tnfrsf11b	tumor necrosis factor receptor superfamily, member 11b [Source:ZFIN;Acc:ZDB-GENE-081104-76]
ENSDARG00000000656	390.1008845	1.808750479	0.235139768	7.692235536	1.45E-14	2.94E-13	psmb9a	proteasome 20S subunit beta 9a [Source:ZFIN;Acc:ZDB-GENE-990415-140]
ENSDARG00000087012	165.2687358	1.808485632	0.410389751	4.406751453	1.05E-05	6.39E-05	BX004816.2
ENSDARG00000092596	4.443636347	1.808181929	1.40319692	1.288615948	0.197531636	0.334893498	si:dkeyp-44d3.1	si:dkeyp-44d3.1 [Source:ZFIN;Acc:ZDB-GENE-120709-22]
ENSDARG00000116593	47.41025822	1.808029974	0.353540382	5.114069183	3.15E-07	2.52E-06		docking protein 2-like [Source:NCBI gene;Acc:101882881]
ENSDARG00000041724	230.8941456	1.808020773	0.434106909	4.164920519	3.11E-05	0.00017283	glipr2	GLI pathogenesis-related 2 [Source:ZFIN;Acc:ZDB-GENE-030131-4424]
ENSDARG00000102583	684.9471214	1.806529351	0.165273777	10.9305262	8.24E-28	4.34E-26	il4r.1	interleukin 4 receptor, tandem duplicate 1 [Source:ZFIN;Acc:ZDB-GENE-050227-5]
ENSDARG00000035533	139.0064665	1.806267246	0.40757779	4.431711666	9.35E-06	5.75E-05	tacr1a	tachykinin receptor 1a [Source:ZFIN;Acc:ZDB-GENE-060526-185]
ENSDARG00000076789	350.3680964	1.806055096	0.233602526	7.731316647	1.06E-14	2.19E-13	cx32.2	connexin 32.2 [Source:NCBI gene;Acc:566647]
ENSDARG00000038681	6.224637141	1.805425585	1.134102824	1.591941707	0.111397803	0.215947581	MFAP4	wu:fj11g02 [Source:ZFIN;Acc:ZDB-GENE-030131-7370]
ENSDARG00000037961	295.3716717	1.804641955	0.262672165	6.870320474	6.41E-12	9.67E-11	rcn3	reticulocalbin 3, EF-hand calcium binding domain [Source:ZFIN;Acc:ZDB-GENE-040625-175]
ENSDARG00000068653	29.57332544	1.804101557	0.50170019	3.595975429	0.000323178	0.001428482	rhoga	ras homolog family member Ga [Source:ZFIN;Acc:ZDB-GENE-060503-820]
ENSDARG00000102758	64.24908876	1.802579797	0.366164375	4.922870491	8.53E-07	6.34E-06	FO704661.1	gamma-glutamyl hydrolase [Source:NCBI gene;Acc:553228]
ENSDARG00000089090	4.440328952	1.801800114	1.392855913	1.293601224	0.195803199	0.332755395	mmd2b	monocyte to macrophage differentiation-associated 2b [Source:ZFIN;Acc:ZDB-GENE-090313-336]
ENSDARG00000042577	7.993286927	1.801239111	1.060530668	1.698431894	0.089426277	0.181450099	batf3	basic leucine zipper transcription factor, ATF-like 3 [Source:ZFIN;Acc:ZDB-GENE-041014-356]
ENSDARG00000074906	121.7953693	1.801082255	0.333487232	5.400753255	6.64E-08	5.87E-07	znf831	zinc finger protein 831 [Source:ZFIN;Acc:ZDB-GENE-081022-210]
ENSDARG00000055595	2.720840575	1.798724406	2.463196967	0.730239778	0.465243632	NA	clul1	clusterin-like 1 (retinal) [Source:ZFIN;Acc:ZDB-GENE-031118-57]
ENSDARG00000059883	691.8907198	1.798517498	0.267220753	6.730455923	1.69E-11	2.43E-10	trpv1	transient receptor potential cation channel, subfamily V, member 1 [Source:ZFIN;Acc:ZDB-GENE-030912-8]
ENSDARG00000056934	2.624441132	1.797900424	1.986587375	0.905019556	0.365455027	NA	hepacama	hepatic and glial cell adhesion molecule a [Source:ZFIN;Acc:ZDB-GENE-050522-198]
ENSDARG00000052255	14.96642758	1.797662719	1.050908137	1.710580266	0.087158625	0.177862575	trim35-3	tripartite motif containing 35-3 [Source:ZFIN;Acc:ZDB-GENE-070912-56]
ENSDARG00000110697	24.45048585	1.796193235	0.521509086	3.444222325	0.000572705	0.002392936	BX284640.1
ENSDARG00000058570	7.059000641	1.795743364	1.900664989	0.944797412	0.344762313	0.50344877	ccl27a	chemokine (C-C motif) ligand 27a [Source:ZFIN;Acc:ZDB-GENE-000208-28]
ENSDARG00000093976	6.122546427	1.794898065	1.073122652	1.672593586	0.094407331	0.189535918	CR925803.1
ENSDARG00000076255	16.34649522	1.794125123	0.729984198	2.457758851	0.013980702	0.039116314	znf1084	zinc finger protein 1084 [Source:ZFIN;Acc:ZDB-GENE-110913-77]
ENSDARG00000101271	57.44791773	1.793757229	0.435794185	4.116065085	3.85E-05	0.000209692	si:ch211-227n13.3	si:ch211-227n13.3 [Source:ZFIN;Acc:ZDB-GENE-141222-2]
ENSDARG00000094861	81.58953578	1.792507226	0.301286821	5.949504257	2.69E-09	2.93E-08	si:dkey-163f12.11	si:dkey-163f12.11 [Source:ZFIN;Acc:ZDB-GENE-081104-323]
ENSDARG00000040469	197.2724958	1.792363856	0.478787758	3.743545709	0.000181442	0.000851252	enpp6	ectonucleotide pyrophosphatase/phosphodiesterase 6 [Source:NCBI gene;Acc:791915]
ENSDARG00000096311	21.91653816	1.792235121	0.840778095	2.131638694	0.03303656	0.080525275	si:dkey-211g8.8	si:dkey-211g8.8 [Source:ZFIN;Acc:ZDB-GENE-120215-226]
ENSDARG00000116052	463.0977908	1.790295325	0.163224563	10.96829605	5.43E-28	2.89E-26	il4r.2	interleukin 4 receptor, tandem duplicate 2 [Source:ZFIN;Acc:ZDB-GENE-140107-1]
ENSDARG00000105572	14.11212841	1.789203311	1.260486267	1.419454823	0.155766459	0.279180644	CU929416.1
ENSDARG00000116863	1118.620751	1.786460185	0.175136988	10.2003592	1.98E-24	8.76E-23	CU984579.1	leucine-rich repeat neuronal protein 4-like [Source:NCBI gene;Acc:564748]
ENSDARG00000100342	236.833546	1.786436943	0.325989163	5.480050094	4.25E-08	3.90E-07	zgc:158464	zgc:158464 [Source:ZFIN;Acc:ZDB-GENE-070112-432]
ENSDARG00000077918	81.89340393	1.785995606	0.393367508	4.540272318	5.62E-06	3.59E-05	dnase2b	deoxyribonuclease II beta [Source:ZFIN;Acc:ZDB-GENE-090824-2]
ENSDARG00000029051	3.411674655	1.78541353	1.437576562	1.241960656	0.214251079	0.355993851	gbe1a	glucan (1,4-alpha-), branching enzyme 1a [Source:ZFIN;Acc:ZDB-GENE-110411-171]
ENSDARG00000039335	1118.965896	1.783730476	0.126393508	14.11251654	3.18E-45	3.75E-43	st6gal2a	ST6 beta-galactosamide alpha-2,6-sialyltranferase 2a [Source:NCBI gene;Acc:403116]
ENSDARG00000101434	407.9205288	1.783119648	0.168758949	10.56607463	4.28E-26	2.09E-24	slc39a3	solute carrier family 39 member 3 [Source:NCBI gene;Acc:792986]
ENSDARG00000099161	10.39287409	1.781708911	0.755300004	2.35894201	0.018327119	0.049353768	dnaaf4	dynein axonemal assembly factor 4 [Source:ZFIN;Acc:ZDB-GENE-040426-1892]
ENSDARG00000087681	32.21026154	1.781629111	0.465746132	3.8253224	0.000130601	0.00063152	si:dkey-1c11.1	si:dkey-1c11.1 [Source:ZFIN;Acc:ZDB-GENE-081104-352]
ENSDARG00000029795	39.62053826	1.780603547	1.107768883	1.607378193	0.107971431	0.210972945	prxl2b	peroxiredoxin like 2B [Source:NCBI gene;Acc:406605]
ENSDARG00000044415	231.8541347	1.77896982	0.198575869	8.958640502	3.29E-19	1.02E-17	tlr5a	toll-like receptor 5a [Source:ZFIN;Acc:ZDB-GENE-040219-14]
ENSDARG00000084441	3.439654181	1.778967008	1.389854799	1.279966086	0.200557063	0.338696092	CR354381.1
ENSDARG00000068593	4.316134931	1.778569566	1.109898273	1.602461784	0.109053532	0.212447945	CU326366.2
ENSDARG00000058647	602.4772192	1.77802979	0.220455412	8.065258078	7.31E-16	1.67E-14	hck	HCK proto-oncogene, Src family tyrosine kinase [Source:ZFIN;Acc:ZDB-GENE-090313-72]
ENSDARG00000094461	4.308089374	1.777838405	1.337017342	1.329704821	0.183615546	0.316873548	BX465186.2
ENSDARG00000079826	69.65461427	1.776895474	0.412011489	4.31273283	1.61E-05	9.48E-05	gpr174	G protein-coupled receptor 174 [Source:ZFIN;Acc:ZDB-GENE-100930-1]
ENSDARG00000062880	97.97696745	1.776853665	0.304246946	5.840169263	5.21E-09	5.45E-08	cntn3a.1	contactin 3a, tandem duplicate 1 [Source:ZFIN;Acc:ZDB-GENE-081030-10]
ENSDARG00000079497	1363.325687	1.776180312	0.705741766	2.51675669	0.011844059	0.034077914	tcima	transcriptional and immune response regulator a [Source:ZFIN;Acc:ZDB-GENE-050320-36]
ENSDARG00000089043	655.1668716	1.775315968	0.195086296	9.100157254	9.02E-20	2.92E-18	ptpn6	protein tyrosine phosphatase non-receptor type 6 [Source:ZFIN;Acc:ZDB-GENE-030131-7513]
ENSDARG00000077962	15.42316277	1.774808109	0.616828738	2.877310995	0.004010801	0.013367722	gltpb	glycolipid transfer protein b [Source:ZFIN;Acc:ZDB-GENE-091118-80]
ENSDARG00000035695	236.871749	1.772444858	0.349529706	5.070941976	3.96E-07	3.12E-06	scxa	scleraxis bHLH transcription factor a [Source:ZFIN;Acc:ZDB-GENE-060503-414]
ENSDARG00000067916	723.823123	1.772429053	0.203882019	8.69340543	3.52E-18	9.88E-17	lyn	LYN proto-oncogene, Src family tyrosine kinase [Source:ZFIN;Acc:ZDB-GENE-040912-7]
ENSDARG00000113689	1.76794277	1.77136468	2.160178514	0.820008471	0.412211278	NA	FP102277.2
ENSDARG00000104106	12.73585508	1.769145936	0.794296763	2.227311023	0.025926494	0.065948541	CABZ01087953.1
ENSDARG00000075903	4.288616329	1.768912363	1.249386716	1.415824533	0.156826885	0.280716563	chadlb	chondroadherin-like b [Source:ZFIN;Acc:ZDB-GENE-121205-5]
ENSDARG00000101785	1083.51499	1.765387556	0.154307468	11.44071368	2.62E-30	1.58E-28	laptm5	lysosomal protein transmembrane 5 [Source:ZFIN;Acc:ZDB-GENE-170303-1]
ENSDARG00000113022	1.721842663	1.765028188	2.214975601	0.796861233	0.425531628	NA	si:ch211-207e19.15	si:ch211-207e19.15 [Source:ZFIN;Acc:ZDB-GENE-110914-27]
ENSDARG00000096387	15.23504061	1.764964255	0.885912445	1.992255855	0.046342993	0.106360493	ighv1-1	immunoglobulin heavy variable 1-1 [Source:ZFIN;Acc:ZDB-GENE-030924-1]
ENSDARG00000058533	333.0840451	1.764364884	0.172855934	10.20714095	1.84E-24	8.21E-23	pole	polymerase (DNA directed), epsilon [Source:ZFIN;Acc:ZDB-GENE-070705-557]
ENSDARG00000009430	41.14748079	1.763543299	0.404770359	4.356898323	1.32E-05	7.90E-05	tmem30c	transmembrane protein 30C [Source:ZFIN;Acc:ZDB-GENE-040426-1127]
ENSDARG00000095892	1.719919417	1.762985686	2.788641333	0.632202379	0.527254643	NA	CR339054.5
ENSDARG00000068086	1.727287842	1.762888171	1.795995317	0.981566129	0.326313641	NA	psmb11b	proteasome 20S subunit beta 11b [Source:ZFIN;Acc:ZDB-GENE-170530-2]
ENSDARG00000042616	45.65639962	1.761732892	0.398739447	4.418255844	9.95E-06	6.09E-05	sema3h	sema domain, immunoglobulin domain (Ig), short basic domain, secreted, (semaphorin) 3H [Source:ZFIN;Acc:ZDB-GENE-990715-8]
ENSDARG00000061201	1634.756236	1.761642711	0.179819204	9.796744023	1.16E-22	4.64E-21	acsf2	acyl-CoA synthetase family member 2 [Source:NCBI gene;Acc:751707]
ENSDARG00000097406	18.04037739	1.761605462	0.609441836	2.890522703	0.003846018	0.012888567	si:dkey-81e3.2	si:dkey-81e3.2 [Source:ZFIN;Acc:ZDB-GENE-131119-24]
ENSDARG00000110946	5.93574881	1.758369343	1.141002819	1.541073618	0.12329887	0.233742636	znf1110	zinc finger protein 1110 [Source:ZFIN;Acc:ZDB-GENE-110914-29]
ENSDARG00000030756	1250.495056	1.758267508	0.105648658	16.64259191	3.42E-62	6.87E-60	dnmt1	DNA (cytosine-5-)-methyltransferase 1 [Source:ZFIN;Acc:ZDB-GENE-990714-15]
ENSDARG00000010610	2.549622928	1.757438424	1.519988836	1.156217982	0.247592006	NA	sarm1	sterile alpha and TIR motif containing 1 [Source:ZFIN;Acc:ZDB-GENE-040219-1]
ENSDARG00000100771	4.305890152	1.757174427	2.343538253	0.749795496	0.453377882	0.61004958	si:ch211-160d14.15	si:ch211-160d14.15 [Source:ZFIN;Acc:ZDB-GENE-141216-220]
ENSDARG00000025162	5.226764136	1.756512714	1.204268487	1.458572348	0.144682849	0.264315916	asic4a	acid-sensing (proton-gated) ion channel family member 4a [Source:NCBI gene;Acc:407668]
ENSDARG00000093219	3.43368664	1.756115207	1.501925433	1.169242606	0.2423059	0.391122141	BX936308.2
ENSDARG00000017474	4903.056943	1.755519205	0.206064368	8.519275924	1.61E-17	4.29E-16	zgc:110699	zgc:110699 [Source:ZFIN;Acc:ZDB-GENE-050522-487]
ENSDARG00000075949	4.28527905	1.755092083	1.122150595	1.564043267	0.117807408	0.225520833	prkd1	protein kinase D1 [Source:ZFIN;Acc:ZDB-GENE-080131-1]
ENSDARG00000099493	582.3927316	1.754958877	0.319409329	5.494388281	3.92E-08	3.61E-07	CR847906.1	protein NLRC3-like [Source:NCBI gene;Acc:571651]
ENSDARG00000089582	60.29405206	1.754666192	0.34490435	5.087399418	3.63E-07	2.87E-06	si:dkey-265e15.2	si:dkey-265e15.2 [Source:ZFIN;Acc:ZDB-GENE-081103-3]
ENSDARG00000117648	4.367726964	1.753868818	1.384540991	1.266751096	0.205244304	0.344844174	AL954832.2
ENSDARG00000062748	310.8318628	1.752986816	0.215277948	8.142900075	3.86E-16	9.01E-15	pkn1b	protein kinase N1b [Source:ZFIN;Acc:ZDB-GENE-070424-87]
ENSDARG00000102753	45.39252455	1.752159102	0.403069111	4.347043853	1.38E-05	8.22E-05	si:dkey-109l4.3	si:dkey-109l4.3 [Source:ZFIN;Acc:ZDB-GENE-160113-11]
ENSDARG00000062964	45.22199915	1.751640996	0.386202562	4.535549907	5.75E-06	3.66E-05	si:dkey-246g23.2	si:dkey-246g23.2 [Source:ZFIN;Acc:ZDB-GENE-050419-100]
ENSDARG00000027063	3615.08989	1.75143563	0.114712586	15.26803377	1.25E-52	1.91E-50	arpc1b	actin related protein 2/3 complex, subunit 1B [Source:ZFIN;Acc:ZDB-GENE-030131-7414]
ENSDARG00000074283	1134.490407	1.751295363	0.175985189	9.951379269	2.49E-23	1.02E-21	inpp5d	inositol polyphosphate-5-phosphatase D [Source:ZFIN;Acc:ZDB-GENE-100922-30]
ENSDARG00000043436	684.3569452	1.751040671	0.207324155	8.445907693	3.02E-17	7.82E-16	si:dkey-5n18.1	si:dkey-5n18.1 [Source:ZFIN;Acc:ZDB-GENE-041014-144]
ENSDARG00000098665	3.385771473	1.750898255	1.41378905	1.23844378	0.215551556	NA	CT583690.1
ENSDARG00000070565	413.427038	1.75083047	0.162055454	10.80389723	3.30E-27	1.69E-25	adap2	ArfGAP with dual PH domains 2 [Source:ZFIN;Acc:ZDB-GENE-070912-21]
ENSDARG00000070461	76.72247399	1.750516074	0.418298271	4.184851327	2.85E-05	0.000159708	CDIN1	zgc:154061 [Source:NCBI gene;Acc:767755]
ENSDARG00000059485	85.88337927	1.750044911	0.818610821	2.13782284	0.032531125	0.079514123	emb	embigin [Source:ZFIN;Acc:ZDB-GENE-070705-158]
ENSDARG00000038010	943.2302909	1.748139128	0.182135339	9.598022734	8.15E-22	3.03E-20	rac2	Rac family small GTPase 2 [Source:ZFIN;Acc:ZDB-GENE-040625-27]
ENSDARG00000041220	14.660359	1.747975902	0.73868015	2.366350175	0.017964444	0.048513229	ftr53	finTRIM family, member 53 [Source:ZFIN;Acc:ZDB-GENE-030616-515]
ENSDARG00000092569	30.32957436	1.747532833	0.805241794	2.170196388	0.029991972	0.074321892	BX571681.1
ENSDARG00000035163	6.725412826	1.7471449	1.122464776	1.55652537	0.119583215	0.228168371	tlcd5b	TLC domain containing 5b [Source:NCBI gene;Acc:436974]
ENSDARG00000067566	1245.559621	1.747128582	0.201068638	8.689214801	3.65E-18	1.02E-16	sftpbb	surfactant protein Bb [Source:NCBI gene;Acc:100001978]
ENSDARG00000105115	54.69382023	1.746629517	0.442172037	3.950113016	7.81E-05	0.000397395	si:dkey-57c15.1	si:dkey-57c15.1 [Source:ZFIN;Acc:ZDB-GENE-050208-723]
ENSDARG00000026499	3493.150235	1.745377566	0.131259291	13.29717347	2.40E-40	2.18E-38	ppm1e	protein phosphatase, Mg2+/Mn2+ dependent, 1E [Source:ZFIN;Acc:ZDB-GENE-070326-2]
ENSDARG00000098319	3.362530109	1.744892553	1.559042893	1.119207535	0.263051612	NA	dre-mir-193a-1	dre-mir-193a-1 [Source:miRBase;Acc:MI0002029]
ENSDARG00000041323	41.74825832	1.74421772	0.415502068	4.197855691	2.69E-05	0.000151849	csdc2a	cold shock domain containing C2, RNA binding a [Source:ZFIN;Acc:ZDB-GENE-040718-442]
ENSDARG00000038106	75.33639303	1.74400849	0.335725715	5.194742048	2.05E-07	1.69E-06	slc37a4a	solute carrier family 37 member 4a [Source:ZFIN;Acc:ZDB-GENE-040426-2230]
ENSDARG00000071437	2294.986692	1.74366173	0.185057666	9.422261529	4.41E-21	1.58E-19	ptprc	protein tyrosine phosphatase receptor type C [Source:ZFIN;Acc:ZDB-GENE-050208-585]
ENSDARG00000020952	2.610644537	1.743530399	1.843824184	0.94560556	0.344349807	NA	si:ch211-214j8.1	si:ch211-214j8.1 [Source:ZFIN;Acc:ZDB-GENE-060526-100]
ENSDARG00000098087	5.915290677	1.741477481	1.256682811	1.385773296	0.165816139	0.292771193	si:dkey-30f3.2	si:dkey-30f3.2 [Source:ZFIN;Acc:ZDB-GENE-110913-70]
ENSDARG00000093360	15.04406095	1.741104102	0.825941515	2.108023474	0.035028959	0.084487461	CU469531.2
ENSDARG00000038672	12.80809349	1.740390397	0.771604097	2.255548413	0.024098927	0.062195688	tcf7	transcription factor 7 [Source:ZFIN;Acc:ZDB-GENE-050222-4]
ENSDARG00000101866	132.7672909	1.740055616	0.330326523	5.267683616	1.38E-07	1.17E-06	asic1b	acid-sensing (proton-gated) ion channel 1b [Source:NCBI gene;Acc:407672]
ENSDARG00000102624	493.3508507	1.73771463	0.147222291	11.80333915	3.75E-32	2.51E-30	kif22	kinesin family member 22 [Source:NCBI gene;Acc:561788]
ENSDARG00000040623	1506.640479	1.735354847	0.264574984	6.55902846	5.42E-11	7.30E-10	fosl2	fos-like antigen 2 [Source:ZFIN;Acc:ZDB-GENE-070209-164]
ENSDARG00000102986	2703.915421	1.735255254	0.204034968	8.504695393	1.82E-17	4.82E-16	csf1ra	colony stimulating factor 1 receptor, a [Source:NCBI gene;Acc:64274]
ENSDARG00000070157	59.93082985	1.735029211	0.615991437	2.816645014	0.004852813	0.015797227	tgm2a	transglutaminase 2, C polypeptide A [Source:ZFIN;Acc:ZDB-GENE-040912-78]
ENSDARG00000054609	5310.574811	1.732721283	0.139325394	12.43650732	1.66E-35	1.25E-33	slco2b1	solute carrier organic anion transporter family, member 2B1 [Source:ZFIN;Acc:ZDB-GENE-051023-6]
ENSDARG00000039041	3866.407327	1.732606266	0.229151744	7.56095607	4.00E-14	7.75E-13	sfrp5	secreted frizzled-related protein 5 [Source:ZFIN;Acc:ZDB-GENE-011108-2]
ENSDARG00000059899	23.18927726	1.731099371	0.857737982	2.01821466	0.04356891	0.101054967	CR847944.2	adenosine receptor A1-like [Source:NCBI gene;Acc:108179103]
ENSDARG00000068138	1.645455492	1.72990661	2.357872497	0.73367267	0.463148259	NA	ch25hl1.2	cholesterol 25-hydroxylase like 1, tandem duplicate 2 [Source:NCBI gene;Acc:798384]
ENSDARG00000058346	93.80071359	1.729885683	0.320789189	5.39259347	6.94E-08	6.12E-07	sass6	SAS-6 centriolar assembly protein [Source:NCBI gene;Acc:406747]
ENSDARG00000073675	193.8095653	1.728352004	0.246743616	7.004647298	2.48E-12	3.91E-11	tlr8b	toll-like receptor 8b [Source:ZFIN;Acc:ZDB-GENE-040219-12]
ENSDARG00000060248	311.1778522	1.727086911	0.17106013	10.09637316	5.73E-24	2.45E-22	fgd4b	FYVE, RhoGEF and PH domain containing 4b [Source:ZFIN;Acc:ZDB-GENE-110421-6]
ENSDARG00000019902	2.55283887	1.726956465	1.675308842	1.030828717	0.302621149	NA	rcvrn2	recoverin 2 [Source:ZFIN;Acc:ZDB-GENE-030131-7590]
ENSDARG00000019521	86.13171558	1.726630788	0.372465713	4.635677127	3.56E-06	2.36E-05	mpx	myeloid-specific peroxidase [Source:ZFIN;Acc:ZDB-GENE-030131-9460]
ENSDARG00000099572	10857.91354	1.726437949	0.09727614	17.74780489	1.79E-70	4.77E-68	hmgn2	high mobility group nucleosomal binding domain 2 [Source:ZFIN;Acc:ZDB-GENE-051030-81]
ENSDARG00000075725	52.97554604	1.726053167	0.360446964	4.78864671	1.68E-06	1.18E-05	cep152	centrosomal protein 152 [Source:ZFIN;Acc:ZDB-GENE-111005-1]
ENSDARG00000100048	5.02404516	1.725907894	1.258416888	1.371491364	0.170221834	0.298757793	tradv25.0.4	T-cell receptor alpha/delta variable 25.0.4 [Source:ZFIN;Acc:ZDB-GENE-141212-52]
ENSDARG00000037932	19.34377077	1.724247843	0.565411926	3.049542755	0.0022919	0.008179693	lin7b	lin-7 homolog B (C. elegans) [Source:ZFIN;Acc:ZDB-GENE-041011-1]
ENSDARG00000043475	858.146883	1.722965684	0.149361387	11.5355496	8.73E-31	5.48E-29		si:ch211-122h15.4 [Source:ZFIN;Acc:ZDB-GENE-121214-340]
ENSDARG00000101675	191.9366935	1.722575776	0.22986235	7.493944853	6.68E-14	1.27E-12	zgc:123107	zgc:123107 [Source:ZFIN;Acc:ZDB-GENE-051113-192]
ENSDARG00000105455	15.96499658	1.722527906	0.601154826	2.865364848	0.00416529	0.013815871	si:dkey-10h3.7	si:dkey-10h3.7 [Source:ZFIN;Acc:ZDB-GENE-160113-56]
ENSDARG00000080823	4.1838039	1.722215192	1.334218675	1.290804292	0.196771549	0.333963953	BX276180.1
ENSDARG00000074371	10.01961651	1.721193642	0.92055017	1.869744527	0.061519303	0.134213984	tirap	toll-interleukin 1 receptor (TIR) domain containing adaptor protein [Source:ZFIN;Acc:ZDB-GENE-040219-4]
ENSDARG00000059773	32.84728194	1.719678701	0.514965891	3.339403117	0.000839586	0.003361086	SRCIN1	si:ch211-278a6.1 [Source:ZFIN;Acc:ZDB-GENE-060503-699]
ENSDARG00000102472	2.504923704	1.719335621	1.443825945	1.190819175	0.23372458	NA	btbd17b	BTB (POZ) domain containing 17b [Source:ZFIN;Acc:ZDB-GENE-091204-214]
ENSDARG00000010555	188.6952103	1.718561562	0.374558297	4.588235201	4.47E-06	2.91E-05	pdha1b	pyruvate dehydrogenase E1 alpha 1 subunit b [Source:ZFIN;Acc:ZDB-GENE-040718-96]
ENSDARG00000078125	33.32606017	1.718453566	0.587842182	2.923324692	0.003463152	0.011751824	rusc1	RUN and SH3 domain containing 1 [Source:ZFIN;Acc:ZDB-GENE-100922-274]
ENSDARG00000097091	9.985731016	1.718108537	0.98210727	1.749410263	0.080220128	0.166207913	si:dkey-7j22.2	si:dkey-7j22.2 [Source:ZFIN;Acc:ZDB-GENE-131122-92]
ENSDARG00000079252	179.0865307	1.716642595	0.277727774	6.18102602	6.37E-10	7.57E-09	fam117ab	family with sequence similarity 117 member Ab [Source:ZFIN;Acc:ZDB-GENE-080515-7]
ENSDARG00000095483	1.674220337	1.716333657	1.872605063	0.916548658	0.359379199	NA	AL929457.1
ENSDARG00000028333	1.685433417	1.715963346	2.134739815	0.803827864	0.421496395	NA	nitr9	novel immune-type receptor 9 [Source:ZFIN;Acc:ZDB-GENE-041001-6]
ENSDARG00000055813	55.19361459	1.715605749	0.34171664	5.020550801	5.15E-07	3.98E-06	si:dkey-225f5.5	si:dkey-225f5.5 [Source:ZFIN;Acc:ZDB-GENE-141216-18]
ENSDARG00000102762	354.9263141	1.715385732	0.20262196	8.465941849	2.54E-17	6.65E-16	pik3r5	phosphoinositide-3-kinase, regulatory subunit 5 [Source:ZFIN;Acc:ZDB-GENE-030131-2308]
ENSDARG00000098918	63.03948576	1.71406096	0.432255067	3.965392406	7.33E-05	0.000375285	mcoln2	mucolipin 2 [Source:ZFIN;Acc:ZDB-GENE-040426-692]
ENSDARG00000115540	10.86418176	1.711978318	0.844828978	2.026419977	0.042721765	0.099422055	cacng4a	calcium channel, voltage-dependent, gamma subunit 4a [Source:ZFIN;Acc:ZDB-GENE-120215-100]
ENSDARG00000117263	33.49005173	1.711845267	0.487898457	3.508609714	0.000450455	0.001928127	CABZ01056054.1
ENSDARG00000037498	30.43414234	1.711594645	0.932278773	1.835925792	0.066368633	0.14281743	gria3b	glutamate receptor, ionotropic, AMPA 3b [Source:ZFIN;Acc:ZDB-GENE-030616-53]
ENSDARG00000045153	122.2325648	1.711070671	0.609084556	2.809249808	0.00496571	0.016112462	slc16a8	solute carrier family 16 member 8 [Source:ZFIN;Acc:ZDB-GENE-121128-1]
ENSDARG00000004498	2.510691606	1.710823767	1.825950018	0.936949944	0.348784307	NA	xkr8.1	XK, Kell blood group complex subunit-related family, member 8, tandem duplicate 1 [Source:ZFIN;Acc:ZDB-GENE-110106-1]
ENSDARG00000061800	52.10749651	1.710446002	0.397171711	4.306565532	1.66E-05	9.71E-05	si:dkey-208k22.6	si:dkey-208k22.6 [Source:ZFIN;Acc:ZDB-GENE-070912-433]
ENSDARG00000017984	152.68856	1.709614523	1.806819466	0.946201076	0.344046037	0.502806519	zgc:172106	zgc:172106 [Source:ZFIN;Acc:ZDB-GENE-080204-42]
ENSDARG00000104274	342.7982158	1.707563239	0.254180763	6.717909006	1.84E-11	2.64E-10	tmem200b	transmembrane protein 200B [Source:ZFIN;Acc:ZDB-GENE-060503-303]
ENSDARG00000070873	3463.383855	1.707540639	0.276584724	6.173662143	6.67E-10	7.90E-09	ccl25b	chemokine (C-C motif) ligand 25b [Source:ZFIN;Acc:ZDB-GENE-110222-2]
ENSDARG00000095798	65.6170738	1.706418941	0.343756914	4.964027988	6.90E-07	5.21E-06	BX666064.1
ENSDARG00000058820	239.2721076	1.706412305	0.325777592	5.237967095	1.62E-07	1.36E-06	bin1b	bridging integrator 1b [Source:ZFIN;Acc:ZDB-GENE-030425-1]
ENSDARG00000078731	240.4325286	1.705772476	0.337126079	5.059746431	4.20E-07	3.28E-06	si:dkey-85k7.12	si:dkey-85k7.12 [Source:ZFIN;Acc:ZDB-GENE-130530-855]
ENSDARG00000077497	67.1708762	1.705760729	0.564080964	3.023964355	0.002494858	0.008826976	igsf10	immunoglobulin superfamily, member 10 [Source:ZFIN;Acc:ZDB-GENE-130530-827]
ENSDARG00000018491	2139.738969	1.705165997	0.106582195	15.99860083	1.31E-57	2.29E-55	pdia4	protein disulfide isomerase family A, member 4 [Source:ZFIN;Acc:ZDB-GENE-030131-5493]
ENSDARG00000040198	4.218306764	1.704561464	1.405387931	1.212876122	0.225177186	0.370246644	fstl5	follistatin-like 5 [Source:ZFIN;Acc:ZDB-GENE-070127-1]
ENSDARG00000101050	276.0758713	1.704082873	0.232638811	7.32501539	2.39E-13	4.26E-12	tmc8	transmembrane channel-like 8 [Source:ZFIN;Acc:ZDB-GENE-081114-2]
ENSDARG00000097530	21.56611328	1.703504413	0.522173672	3.262333023	0.001104992	0.004294297	xkr5b	XK related 5b [Source:ZFIN;Acc:ZDB-GENE-170829-1]
ENSDARG00000030954	214.3454638	1.70296783	0.23925324	7.117846481	1.10E-12	1.81E-11	ftr56	finTRIM family, member 56 [Source:ZFIN;Acc:ZDB-GENE-030131-2801]
ENSDARG00000036787	353.3433073	1.702602665	0.201605037	8.445238715	3.03E-17	7.85E-16	tap2a	transporter associated with antigen processing, subunit type a [Source:ZFIN;Acc:ZDB-GENE-030616-245]
ENSDARG00000088283	357.2949834	1.702583722	0.184690253	9.218590005	3.01E-20	1.01E-18	si:ch73-248e21.5	si:ch73-248e21.5 [Source:ZFIN;Acc:ZDB-GENE-120215-255]
ENSDARG00000097706	47.5235515	1.700631795	0.430340631	3.951827164	7.76E-05	0.000394922	birc6-as2	birc6 antisense RNA 2 [Source:ZFIN;Acc:ZDB-GENE-131127-227]
ENSDARG00000062377	115.5694698	1.699526789	0.302276224	5.622429594	1.88E-08	1.82E-07	CRHR2	corticotropin-releasing factor receptor 2 [Source:NCBI gene;Acc:100335005]
ENSDARG00000088672	397.9262926	1.699222844	0.244821901	6.940648854	3.90E-12	6.05E-11	zmp:0000000936	zmp:0000000936 [Source:ZFIN;Acc:ZDB-GENE-130530-939]
ENSDARG00000079155	1.68654146	1.698152594	1.788332417	0.949573233	0.342329145	NA	si:ch211-67f13.8	si:ch211-67f13.8 [Source:ZFIN;Acc:ZDB-GENE-090312-114]
ENSDARG00000063007	17.35895802	1.698147273	0.583188212	2.911834017	0.003593135	0.012144368	apc2	APC regulator of WNT signaling pathway 2 [Source:ZFIN;Acc:ZDB-GENE-090422-1]
ENSDARG00000074796	70.89776826	1.697817563	0.476635857	3.562085262	0.000367921	0.001600923	dbf4	DBF4 zinc finger [Source:ZFIN;Acc:ZDB-GENE-091020-13]
ENSDARG00000036106	313.480079	1.696851316	0.215674763	7.86763965	3.61E-15	7.82E-14	rgs18	regulator of G protein signaling 18 [Source:ZFIN;Acc:ZDB-GENE-061013-722]
ENSDARG00000073893	1201.37814	1.696765802	0.123829996	13.70238115	9.82E-43	1.02E-40	dnase2	deoxyribonuclease II, lysosomal [Source:ZFIN;Acc:ZDB-GENE-010724-16]
ENSDARG00000075265	54.06647177	1.695793859	0.49662698	3.414622899	0.000638704	0.002640709	plaua	plasminogen activator, urokinase a [Source:ZFIN;Acc:ZDB-GENE-090313-278]
ENSDARG00000088207	5.75438142	1.695686754	1.028603171	1.648533469	0.099243248	0.197324398	rce1b	Ras converting CAAX endopeptidase 1b [Source:ZFIN;Acc:ZDB-GENE-091204-277]
ENSDARG00000034493	9.248459284	1.69546072	1.044918561	1.6225769	0.104679882	0.205963429	grin2aa	glutamate receptor, ionotropic, N-methyl D-aspartate 2A, a [Source:ZFIN;Acc:ZDB-GENE-070424-129]
ENSDARG00000058666	159.9554112	1.694973273	0.253929902	6.674965268	2.47E-11	3.47E-10	dennd2da	DENN/MADD domain containing 2Da [Source:ZFIN;Acc:ZDB-GENE-061013-542]
ENSDARG00000100364	18.10779916	1.694638167	0.611794595	2.769946287	0.005606554	0.017876508	FO907110.1	ecto-ADP-ribosyltransferase 5-like [Source:NCBI gene;Acc:100537553]
ENSDARG00000042231	12.64094071	1.69396793	1.119932311	1.51256278	0.130390755	0.243898442	stx11b.2	syntaxin 11b, tandem duplicate 2 [Source:ZFIN;Acc:ZDB-GENE-050417-148]
ENSDARG00000041617	7.364381069	1.693406614	1.096307691	1.544645384	0.122432062	0.232549448	nme5	NME/NM23 family member 5 [Source:ZFIN;Acc:ZDB-GENE-040718-221]
ENSDARG00000058386	2.547824732	1.69335167	1.619672003	1.045490486	0.295796335	NA	pimr57	Pim proto-oncogene, serine/threonine kinase, related 57 [Source:ZFIN;Acc:ZDB-GENE-141211-43]
ENSDARG00000075963	1264.485885	1.693222148	2.664671301	0.635433777	0.525145545	0.673330783	mhc1uba	major histocompatibility complex class I UBA [Source:ZFIN;Acc:ZDB-GENE-990415-145]
ENSDARG00000060638	3.385081321	1.692619603	1.420151933	1.191858113	0.233316885	NA	CLSTN2	si:ch211-276c2.2 [Source:ZFIN;Acc:ZDB-GENE-121214-77]
ENSDARG00000116302	26.55101252	1.692301394	0.55634124	3.041840642	0.002351363	0.008375665	ANGPTL2	angiopoietin like 2 [Source:HGNC Symbol;Acc:HGNC:490]
ENSDARG00000000857	2178.069015	1.691974633	0.139327173	12.14389556	6.18E-34	4.42E-32	mapk14a	mitogen-activated protein kinase 14a [Source:NCBI gene;Acc:65237]
ENSDARG00000091111	1434.87763	1.691614737	0.117942376	14.34272217	1.18E-46	1.48E-44	si:ch211-15b10.6	si:ch211-15b10.6 [Source:ZFIN;Acc:ZDB-GENE-160728-113]
ENSDARG00000077176	1058.686356	1.690416832	0.321658122	5.255321458	1.48E-07	1.24E-06	zgc:174888	zgc:174888 [Source:ZFIN;Acc:ZDB-GENE-030328-33]
ENSDARG00000105281	566.1196004	1.690044626	0.366785702	4.607716758	4.07E-06	2.67E-05	p2ry1	purinergic receptor P2Y1 [Source:ZFIN;Acc:ZDB-GENE-121004-2]
ENSDARG00000079997	574.9011822	1.688854779	0.168144793	10.04405044	9.76E-24	4.13E-22	si:zfos-223e1.2	si:zfos-223e1.2 [Source:ZFIN;Acc:ZDB-GENE-110411-269]
ENSDARG00000091287	33.83391608	1.687267456	0.47092597	3.582871967	0.000339837	0.001492849	ebf3b	EBF transcription factor 3b [Source:ZFIN;Acc:ZDB-GENE-131126-3]
ENSDARG00000104561	23.7891011	1.686859646	0.506028162	3.333529181	0.000857517	0.00342046	znf1081	zinc finger protein 1081 [Source:ZFIN;Acc:ZDB-GENE-110913-119]
ENSDARG00000074782	164.4755062	1.685517805	0.262911615	6.410967441	1.45E-10	1.86E-09	adgrg3	adhesion G protein-coupled receptor G3 [Source:ZFIN;Acc:ZDB-GENE-140106-110]
ENSDARG00000075931	4.862734747	1.684408927	1.274973204	1.321132806	0.186457086	0.320649246	acsl5	acyl-CoA synthetase long chain family member 5 [Source:ZFIN;Acc:ZDB-GENE-040912-169]
ENSDARG00000055463	1.620044789	1.684223887	1.817803901	0.926515718	0.354178032	NA	lrit3a	info leucine-rich repeat, immunoglobulin-like and transmembrane domains 3a [Source:ZFIN;Acc:ZDB-GENE-080723-63]
ENSDARG00000109729	8.331894093	1.683771543	1.512862289	1.112970794	0.265720973	0.418529646	CABZ01073197.1
ENSDARG00000078119	176.4043357	1.683293868	0.281626171	5.977050577	2.27E-09	2.50E-08	sh3bp1	SH3-domain binding protein 1 [Source:ZFIN;Acc:ZDB-GENE-121128-2]
ENSDARG00000101776	4.954827068	1.682879237	1.423143666	1.182508328	0.237004063	0.384596946	syt12	synaptotagmin XII [Source:ZFIN;Acc:ZDB-GENE-081022-147]
ENSDARG00000023484	416.3057221	1.682857101	0.235959728	7.131967461	9.89E-13	1.64E-11	rflna	refilin A [Source:ZFIN;Acc:ZDB-GENE-030616-80]
ENSDARG00000079290	26.47591847	1.682819082	0.558393059	3.013681947	0.002580982	0.009090889	si:ch211-162k9.5	si:ch211-162k9.5 [Source:ZFIN;Acc:ZDB-GENE-131121-243]
ENSDARG00000075829	1.693094682	1.682686292	2.037021991	0.826052099	0.408774538	NA	kiss1	KiSS-1 metastasis suppressor [Source:ZFIN;Acc:ZDB-GENE-080128-1]
ENSDARG00000095424	11.58548947	1.682179662	0.867400252	1.939334994	0.05246056	0.11788806	si:ch211-133n4.7	si:ch211-133n4.7 [Source:ZFIN;Acc:ZDB-GENE-060503-665]
ENSDARG00000117790	17.02464659	1.681913464	0.639017212	2.632031553	0.008487598	0.02565595	AL935269.1
ENSDARG00000042908	323.6995874	1.681717179	0.392751245	4.281888857	1.85E-05	0.000107591	hsh2d	hematopoietic SH2 domain containing [Source:NCBI gene;Acc:548337]
ENSDARG00000061345	13350.54643	1.680480133	0.109479908	15.34966708	3.56E-53	5.53E-51	wwp2	WW domain containing E3 ubiquitin protein ligase 2 [Source:ZFIN;Acc:ZDB-GENE-000607-82]
ENSDARG00000000606	60.49686457	1.679670353	0.334728888	5.018002376	5.22E-07	4.03E-06	dnah6	dynein, axonemal, heavy chain 6 [Source:ZFIN;Acc:ZDB-GENE-030616-623]
ENSDARG00000117742	4.153917862	1.6794948	1.969926081	0.852567422	0.393899235	0.552018346	FO904898.6
ENSDARG00000086880	1.691279622	1.679481051	2.13509189	0.786608323	0.431511186	NA	AL831726.1
ENSDARG00000079165	3.321507752	1.678433598	1.421551055	1.180705816	0.23771961	NA	galr1b	galanin receptor 1b [Source:ZFIN;Acc:ZDB-GENE-140624-1]
ENSDARG00000095090	649.3952081	1.677397156	0.118720021	14.12901663	2.52E-45	2.99E-43	tspan37	tetraspanin 37 [Source:ZFIN;Acc:ZDB-GENE-070912-550]
ENSDARG00000005595	5.747552223	1.67739675	0.980435973	1.710868222	0.087105442	0.177827513	adgb	androglobin [Source:ZFIN;Acc:ZDB-GENE-041001-205]
ENSDARG00000094557	578.2427024	1.677145445	0.19773314	8.481863202	2.22E-17	5.81E-16	nupr1b	nuclear protein 1b [Source:ZFIN;Acc:ZDB-GENE-030131-4653]
ENSDARG00000026049	24.82829335	1.675545802	0.818488026	2.047123169	0.040645993	0.095499696	mxf	myxovirus (influenza virus) resistance F [Source:ZFIN;Acc:ZDB-GENE-030721-9]
ENSDARG00000115281	1.679958356	1.675519654	2.643990898	0.633708556	0.52627104	NA	hist1h4l	histone 1, H4, like [Source:ZFIN;Acc:ZDB-GENE-070927-10]
ENSDARG00000079188	30.26319193	1.675411666	0.545301196	3.072451846	0.002123081	0.00768025	nxph2b	neurexophilin 2b [Source:ZFIN;Acc:ZDB-GENE-090708-1]
ENSDARG00000091027	12.34525294	1.675273307	1.004385938	1.667957747	0.095324115	0.191046351	aqp1a.2	aquaporin 1a (Colton blood group), tandem duplicate 2 [Source:ZFIN;Acc:ZDB-GENE-100409-1]
ENSDARG00000006468	232.0361744	1.67516298	0.188893311	8.868302298	7.43E-19	2.23E-17	grap2a	GRB2 related adaptor protein 2a [Source:ZFIN;Acc:ZDB-GENE-050417-275]
ENSDARG00000099689	16.25747392	1.673807207	1.33059244	1.257941318	0.20841298	0.34881402	spink2.3	serine peptidase inhibitor, Kazal type 2, tandem duplicate 3 [Source:ZFIN;Acc:ZDB-GENE-141216-190]
ENSDARG00000112942	2.400988047	1.672634395	1.665322753	1.004390525	0.315190415	NA	BX908770.1
ENSDARG00000071543	24.77210494	1.671268885	0.649005846	2.575121464	0.010020489	0.029605272	si:dkey-42i9.7	si:dkey-42i9.7 [Source:ZFIN;Acc:ZDB-GENE-050208-731]
ENSDARG00000074846	414.8920545	1.670640507	0.237084789	7.046595067	1.83E-12	2.94E-11	si:dkeyp-68b7.12	si:dkeyp-68b7.12 [Source:ZFIN;Acc:ZDB-GENE-141212-333]
ENSDARG00000026350	906.5479599	1.670329382	0.248097405	6.73255483	1.67E-11	2.40E-10	wasb	WASP actin nucleation promoting factor b [Source:ZFIN;Acc:ZDB-GENE-030131-7098]
ENSDARG00000117542	24.07014484	1.670137017	0.745592398	2.240013474	0.025090048	0.06428959	CU463284.2
ENSDARG00000078912	441.7438918	1.669243356	0.195218455	8.550643185	1.22E-17	3.30E-16	si:ch73-24k9.2	si:ch73-24k9.2 [Source:ZFIN;Acc:ZDB-GENE-121214-29]
ENSDARG00000069560	5.712773383	1.667899376	1.076942358	1.548735978	0.121445201	0.230962469	kcnh3	potassium voltage-gated channel, subfamily H (eag-related), member 3 [Source:ZFIN;Acc:ZDB-GENE-070912-23]
ENSDARG00000095898	13.25482085	1.66627827	0.813029061	2.049469509	0.040416226	0.09508816	BX664742.1
ENSDARG00000045843	1090.560727	1.665931496	0.141043648	11.81146064	3.41E-32	2.29E-30	apex1	APEX nuclease (multifunctional DNA repair enzyme) 1 [Source:NCBI gene;Acc:406730]
ENSDARG00000099409	41.38333317	1.664710135	0.42001696	3.963435513	7.39E-05	0.000378025	zgc:162182	zgc:162182 [Source:ZFIN;Acc:ZDB-GENE-070424-58]
ENSDARG00000003961	1598.306386	1.663239422	0.180949923	9.19171111	3.87E-20	1.29E-18	parp3	poly (ADP-ribose) polymerase family, member 3 [Source:ZFIN;Acc:ZDB-GENE-030131-7435]
ENSDARG00000020136	883.6831217	1.662296502	0.196376861	8.46482877	2.57E-17	6.70E-16	ptges	prostaglandin E synthase [Source:ZFIN;Acc:ZDB-GENE-050407-2]
ENSDARG00000096469	1.561916399	1.661866797	2.126060449	0.781664885	0.434411544	NA	BX571825.13
ENSDARG00000090694	4.841276887	1.661582965	1.067435936	1.556611416	0.119562772	0.228168371	BX005329.1
ENSDARG00000042816	365.9663772	1.659245542	0.577343435	2.873931598	0.004053968	0.013485123	mmp9	matrix metallopeptidase 9 [Source:ZFIN;Acc:ZDB-GENE-040426-2132]
ENSDARG00000078389	527.6995471	1.657948951	0.293084484	5.656897737	1.54E-08	1.52E-07	ifi46	interferon alpha inducible protein 46 [Source:ZFIN;Acc:ZDB-GENE-090312-190]
ENSDARG00000004049	95.24451349	1.657669685	0.405691621	4.086033827	4.39E-05	0.000235466	marcksa	myristoylated alanine-rich protein kinase C substrate a [Source:ZFIN;Acc:ZDB-GENE-050522-145]
ENSDARG00000092136	67.59711531	1.656718334	0.428164004	3.869354543	0.000109124	0.000537799	cenpw	centromere protein W [Source:ZFIN;Acc:ZDB-GENE-100922-200]
ENSDARG00000100558	283.2308713	1.656704276	0.157180666	10.54012763	5.64E-26	2.72E-24	slbp	stem-loop binding protein [Source:ZFIN;Acc:ZDB-GENE-030131-9686]
ENSDARG00000099752	18.74872241	1.656404896	0.746042288	2.22025604	0.026401392	0.066886759	si:dkey-19b23.7	si:dkey-19b23.7 [Source:ZFIN;Acc:ZDB-GENE-141216-311]
ENSDARG00000039970	19.54201851	1.656280079	0.603390875	2.744953805	0.006051942	0.019098007	cnr2	cannabinoid receptor 2 [Source:ZFIN;Acc:ZDB-GENE-040702-7]
ENSDARG00000104588	16.12232794	1.655580226	0.662170549	2.500232347	0.012411188	0.035395938	zgc:112234	zgc:112234 [Source:NCBI gene;Acc:554097]
ENSDARG00000062973	59.14863827	1.65234594	0.521275284	3.169814471	0.001525363	0.005738048	ttll7	tubulin tyrosine ligase-like family, member 7 [Source:ZFIN;Acc:ZDB-GENE-070112-2112]
ENSDARG00000055520	5.591147761	1.651728538	1.486609368	1.111070987	0.266537795	0.419452042	ftr61	finTRIM family, member 61 [Source:ZFIN;Acc:ZDB-GENE-070424-55]
ENSDARG00000098809	127.3772853	1.651353696	0.537556835	3.071961117	0.002126574	0.007686589	snap91a	synaptosome associated protein 91a [Source:ZFIN;Acc:ZDB-GENE-100422-6]
ENSDARG00000114409	135.0757005	1.650928856	0.229219743	7.202385091	5.92E-13	1.01E-11	CR450686.6	si:dkey-182g1.4 [Source:NCBI gene;Acc:560083]
ENSDARG00000070368	4.858336173	1.650666858	1.037308875	1.591297345	0.111542674	0.216152488	casp6b.2	caspase 6b.2, apoptosis-related cysteine peptidase [Source:ZFIN;Acc:ZDB-GENE-060312-12]
ENSDARG00000068152	297.9505612	1.650486445	0.193593732	8.525515925	1.52E-17	4.07E-16	malt3	MALT paracaspase 3 [Source:ZFIN;Acc:ZDB-GENE-050419-182]
ENSDARG00000087352	282.8841221	1.649358684	0.213111735	7.739408072	9.99E-15	2.07E-13	dnah2	dynein, axonemal, heavy chain 2 [Source:ZFIN;Acc:ZDB-GENE-130530-910]
ENSDARG00000117661	7.293149951	1.648148265	0.889774117	1.852322104	0.063979583	0.138584	CABZ01062797.1
ENSDARG00000038847	118.187858	1.64675714	0.314321039	5.239092948	1.61E-07	1.35E-06	gins3	GINS complex subunit 3 [Source:ZFIN;Acc:ZDB-GENE-040721-1]
ENSDARG00000040725	81.75976308	1.646067621	0.300600438	5.475932215	4.35E-08	3.98E-07		zgc:114130 [Source:ZFIN;Acc:ZDB-GENE-050913-48]
ENSDARG00000098301	3.103867274	1.645980077	1.804484543	0.912160807	0.361684072	NA	CABZ01093428.1
ENSDARG00000074360	20.04610143	1.645600458	0.653285445	2.518960848	0.011770174	0.033913958	ftr57	finTRIM family, member 57 [Source:ZFIN;Acc:ZDB-GENE-090312-35]
ENSDARG00000098929	106.927325	1.644342409	0.336163959	4.891489298	1.00E-06	7.35E-06	tex15	testis expressed 15 [Source:ZFIN;Acc:ZDB-GENE-091204-395]
ENSDARG00000074633	278.8611806	1.643589769	0.987788472	1.663908635	0.096130689	0.192365953	gpr35.1	G protein-coupled receptor 35, tandem duplicate 1 [Source:ZFIN;Acc:ZDB-GENE-080204-17]
ENSDARG00000033437	768.4054163	1.642977086	0.149596578	10.98271839	4.63E-28	2.49E-26	rps6ka1	ribosomal protein S6 kinase a, polypeptide 1 [Source:ZFIN;Acc:ZDB-GENE-060929-516]
ENSDARG00000069848	8.72588778	1.642919668	0.945032054	1.738480362	0.082126207	0.169457273	nitr1b	novel immune-type receptor 1b [Source:ZFIN;Acc:ZDB-GENE-020225-16]
ENSDARG00000087978	30.22493937	1.642847191	0.601389897	2.731750565	0.006299882	0.019789894	CU657980.2
ENSDARG00000091888	40.73313921	1.642435004	0.441645967	3.718895054	0.000200096	0.000929683	si:dkeyp-69c1.9	si:dkeyp-69c1.9 [Source:ZFIN;Acc:ZDB-GENE-030131-1774]
ENSDARG00000112047	7.961957191	1.64136623	1.414567085	1.160331134	0.245914013	0.395245808	CT583728.14
ENSDARG00000089485	20.87097378	1.641052715	0.725033311	2.263416991	0.023609996	0.061171386	tecrl2a	trans-2,3-enoyl-CoA reductase-like 2a [Source:ZFIN;Acc:ZDB-GENE-131121-138]
ENSDARG00000094534	9.708350518	1.640794548	1.16289574	1.410955851	0.158257632	0.28263584	CR786571.2
ENSDARG00000098057	11.45157688	1.640164419	0.87373244	1.877192998	0.060491647	0.132443227	dscaml1	Down syndrome cell adhesion molecule like 1 [Source:ZFIN;Acc:ZDB-GENE-110601-1]
ENSDARG00000068370	9.545454698	1.639059206	0.843584949	1.942968766	0.052019932	0.117100549	ralgps1	Ral GEF with PH domain and SH3 binding motif 1 [Source:NCBI gene;Acc:100101642]
ENSDARG00000015890	69.94134846	1.637630706	0.311479379	5.257589472	1.46E-07	1.23E-06	mafa	v-maf avian musculoaponeurotic fibrosarcoma oncogene homolog a (paralog a) [Source:ZFIN;Acc:ZDB-GENE-010605-2]
ENSDARG00000068784	1963.761618	1.637286802	0.132467454	12.35991748	4.31E-35	3.22E-33	vsir	V-set immunoregulatory receptor [Source:ZFIN;Acc:ZDB-GENE-060929-716]
ENSDARG00000063223	14.4586304	1.636890101	0.715262669	2.288516053	0.022107486	0.057867977	arl14	ADP-ribosylation factor-like 14 [Source:ZFIN;Acc:ZDB-GENE-070705-288]
ENSDARG00000036427	1563.534034	1.636126994	0.1527183	10.71336565	8.81E-27	4.46E-25	slc3a2a	solute carrier family 3 member 2a [Source:ZFIN;Acc:ZDB-GENE-000831-3]
ENSDARG00000077883	409.6094226	1.633246038	0.218777105	7.465342587	8.31E-14	1.56E-12	fam83d	family with sequence similarity 83 member D [Source:NCBI gene;Acc:492689]
ENSDARG00000105499	3.945369546	1.63296244	1.359420793	1.201219261	0.22966616	0.375863791	zgc:175135	zgc:175135 [Source:ZFIN;Acc:ZDB-GENE-080214-1]
ENSDARG00000093597	41.81760397	1.632664541	0.525650404	3.105989323	0.001896436	0.006961903	oip5	opa interacting protein 5 [Source:ZFIN;Acc:ZDB-GENE-090313-328]
ENSDARG00000078266	7.322069436	1.632268636	1.201511407	1.358512808	0.174301021	0.304248042	twist2	twist2 [Source:ZFIN;Acc:ZDB-GENE-980526-235]
ENSDARG00000078135	122.7303007	1.632217491	0.358170511	4.557096248	5.19E-06	3.34E-05	mrc2	mannose receptor, C type 2 [Source:ZFIN;Acc:ZDB-GENE-090915-5]
ENSDARG00000059015	10.29258909	1.631568434	0.767293025	2.126395498	0.033470342	0.081377281	lim2.2	lens intrinsic membrane protein 2.2 [Source:ZFIN;Acc:ZDB-GENE-060124-1]
ENSDARG00000054755	72.70373909	1.631124073	0.287423115	5.67499267	1.39E-08	1.38E-07	alox5ap	arachidonate 5-lipoxygenase-activating protein [Source:ZFIN;Acc:ZDB-GENE-030131-9322]
ENSDARG00000045552	2.375900068	1.629550107	1.543703963	1.055610497	0.291146203	NA	si:dkey-202b22.6	si:dkey-202b22.6 [Source:ZFIN;Acc:ZDB-GENE-041210-176]
ENSDARG00000113965	4.772196701	1.62903817	1.242929726	1.310643825	0.189978126	0.324957547	LO018597.2
ENSDARG00000038569	2.390528731	1.628248124	1.616914285	1.007009548	0.313930186	NA	fzd8b	frizzled class receptor 8b [Source:ZFIN;Acc:ZDB-GENE-000328-4]
ENSDARG00000100829	13.66118198	1.627007574	0.746560849	2.179336858	0.029306653	0.072895987	pcdh1g32	protocadherin 1 gamma 32 [Source:ZFIN;Acc:ZDB-GENE-050609-25]
ENSDARG00000022841	206.5013438	1.62668851	0.219204583	7.420869072	1.16E-13	2.16E-12	ptk2ba	protein tyrosine kinase 2 beta, a [Source:ZFIN;Acc:ZDB-GENE-080207-1]
ENSDARG00000017739	2.469346525	1.626434978	1.746882557	0.931049985	0.351827709	NA	ak5l	adenylate kinase 5, like [Source:ZFIN;Acc:ZDB-GENE-050410-2]
ENSDARG00000113893	3.239399426	1.624582626	1.548315162	1.049258359	0.294059226	NA	si:dkey-30g5.1	si:dkey-30g5.1 [Source:ZFIN;Acc:ZDB-GENE-091116-100]
ENSDARG00000116023	9.418600401	1.624013575	0.862758506	1.882350118	0.059788494	0.131137839	CR318589.2
ENSDARG00000032714	5.540404659	1.623956471	1.037154174	1.565781166	0.117399857	0.22489668	gria1b	glutamate receptor, ionotropic, AMPA 1b [Source:ZFIN;Acc:ZDB-GENE-020125-2]
ENSDARG00000038278	42.02761236	1.623724189	0.395567053	4.104801386	4.05E-05	0.000218827	ptgir	prostaglandin I2 receptor [Source:ZFIN;Acc:ZDB-GENE-120511-1]
ENSDARG00000097634	170.6010637	1.622831839	0.331962234	4.888603808	1.02E-06	7.45E-06	CU306817.1
ENSDARG00000103520	11.83066375	1.622713394	0.805634395	2.014205704	0.043987941	0.101802245	si:dkey-148a17.5	si:dkey-148a17.5 [Source:ZFIN;Acc:ZDB-GENE-160728-121]
ENSDARG00000061439	1252.900455	1.621520327	0.214021249	7.576445507	3.55E-14	6.94E-13	ugt5c3	UDP glucuronosyltransferase 5 family, polypeptide C3 [Source:ZFIN;Acc:ZDB-GENE-050419-23]
ENSDARG00000037278	1.521554311	1.621437339	2.822093143	0.574551319	0.565594783	NA	lrata	lecithin retinol acyltransferase a [Source:ZFIN;Acc:ZDB-GENE-060720-1]
ENSDARG00000089383	327.3484893	1.620780474	0.182585787	8.876816201	6.88E-19	2.07E-17	il1fma	interleukin-1 family member A [Source:ZFIN;Acc:ZDB-GENE-140106-231]
ENSDARG00000097904	15.85917495	1.619741194	0.628979366	2.575189713	0.010018512	0.029604904	BX927184.1	uncharacterized LOC108190093 [Source:NCBI gene;Acc:108190093]
ENSDARG00000044808	131.4449885	1.61884356	0.252469499	6.412036171	1.44E-10	1.85E-09	slc4a4b	solute carrier family 4 member 4b [Source:ZFIN;Acc:ZDB-GENE-091030-1]
ENSDARG00000071084	1111.669115	1.618220962	0.172551233	9.378205732	6.71E-21	2.37E-19	wipf1b	WAS/WASL interacting protein family, member 1b [Source:ZFIN;Acc:ZDB-GENE-110815-1]
ENSDARG00000058140	3.170272493	1.617965276	1.327414201	1.218885013	0.222887839	NA	ttc25	tetratricopeptide repeat domain 25 [Source:NCBI gene;Acc:393286]
ENSDARG00000090769	11.15802659	1.617923828	0.853471519	1.895697504	0.058000056	0.127920452	si:dkey-51d8.6	si:dkey-51d8.6 [Source:ZFIN;Acc:ZDB-GENE-110914-115]
ENSDARG00000115716	11.21550966	1.617529316	1.131588884	1.42943196	0.152880118	0.275169253	CT583728.23
ENSDARG00000059049	1011.466356	1.617364485	0.209453244	7.721840211	1.15E-14	2.35E-13	zgc:174904	zgc:174904 [Source:ZFIN;Acc:ZDB-GENE-080204-76]
ENSDARG00000032077	29.8968451	1.616928994	0.547067362	2.955630522	0.003120306	0.010733621	BX323082.1	major facilitator superfamily domain containing 12b [Source:NCBI gene;Acc:564425]
ENSDARG00000012247	141.4885527	1.616635369	0.22788293	7.094148594	1.30E-12	2.13E-11	def6a	DEF6 guanine nucleotide exchange factor a [Source:NCBI gene;Acc:394015]
ENSDARG00000103400	13.3149636	1.615116997	0.719566322	2.244570024	0.024795749	0.063693912	si:ch211-161m3.1	si:ch211-161m3.1 [Source:ZFIN;Acc:ZDB-GENE-110914-33]
ENSDARG00000099772	42.55838205	1.614837706	0.451978366	3.572820794	0.000353156	0.001544902	CU928046.1
ENSDARG00000003963	320.3916265	1.613158474	0.237052773	6.805060545	1.01E-11	1.49E-10	traf4a	tnf receptor-associated factor 4a [Source:ZFIN;Acc:ZDB-GENE-040308-1]
ENSDARG00000024602	214.7799779	1.613132243	0.435635546	3.702939896	0.000213115	0.000983548	ACBD3	zgc:162964 [Source:ZFIN;Acc:ZDB-GENE-030131-9798]
ENSDARG00000061752	1989.974949	1.612594018	0.172513003	9.347666491	8.96E-21	3.12E-19	ripor2	RHO family interacting cell polarization regulator 2 [Source:NCBI gene;Acc:563800]
ENSDARG00000060322	14.38244295	1.61242394	0.924945517	1.743263695	0.081287564	0.16804099	zgc:153654	zgc:153654 [Source:ZFIN;Acc:ZDB-GENE-060929-1102]
ENSDARG00000028899	1.594926927	1.611298999	1.903956235	0.846289935	0.397391021	NA	tekt4	tektin 4 [Source:ZFIN;Acc:ZDB-GENE-070410-98]
ENSDARG00000114437	8.710184673	1.611243322	0.971841635	1.65792786	0.097332028	0.194452637	zgc:173705	zgc:173705 [Source:ZFIN;Acc:ZDB-GENE-080212-6]
ENSDARG00000058985	4.740202894	1.611182514	1.263694627	1.274977736	0.202317123	0.341042242	KCNJ6	potassium inwardly rectifying channel subfamily J member 6 [Source:NCBI gene;Acc:569498]
ENSDARG00000089310	64.27260852	1.611087347	0.946382777	1.702363341	0.088687278	0.180315277	gc	GC vitamin D binding protein [Source:ZFIN;Acc:ZDB-GENE-040718-307]
ENSDARG00000025320	110.4576135	1.610440039	0.324328563	4.965458558	6.85E-07	5.18E-06	col21a1	collagen, type XXI, alpha 1 [Source:ZFIN;Acc:ZDB-GENE-110607-3]
ENSDARG00000076443	22.94300632	1.610053465	0.627025269	2.567764878	0.010235656	0.030109523	si:dkey-183c6.8	si:dkey-183c6.8 [Source:ZFIN;Acc:ZDB-GENE-160728-23]
ENSDARG00000067672	203.0901697	1.609940407	0.208397485	7.725335097	1.12E-14	2.29E-13	card9	caspase recruitment domain family, member 9 [Source:ZFIN;Acc:ZDB-GENE-060531-94]
ENSDARG00000105744	54.80828395	1.609145831	0.399578658	4.027106551	5.65E-05	0.000296424	ptprr	protein tyrosine phosphatase receptor type R [Source:ZFIN;Acc:ZDB-GENE-101029-2]
ENSDARG00000100942	13.253636	1.608592819	0.72849616	2.208100615	0.02723726	0.06862633	zgc:194655	zgc:194655 [Source:ZFIN;Acc:ZDB-GENE-081022-137]
ENSDARG00000093608	82.7563108	1.608395827	0.501831385	3.205052282	0.001350379	0.005139358	ccl34b.1	chemokine (C-C motif) ligand 34b, duplicate 1 [Source:ZFIN;Acc:ZDB-GENE-091204-276]
ENSDARG00000074183	491.5276116	1.607596011	0.255367245	6.295231832	3.07E-10	3.78E-09	si:dkey-172j4.3	si:dkey-172j4.3 [Source:ZFIN;Acc:ZDB-GENE-081104-24]
ENSDARG00000077791	20.45226351	1.607529567	0.656866875	2.447268432	0.014394359	0.040109088	brsk2b	BR serine/threonine kinase 2b [Source:ZFIN;Acc:ZDB-GENE-100422-3]
ENSDARG00000093629	194.3510582	1.607505867	0.216432462	7.427286343	1.11E-13	2.06E-12	si:ch211-106h4.4	si:ch211-106h4.4 [Source:ZFIN;Acc:ZDB-GENE-070705-14]
ENSDARG00000100086	22.62740504	1.607211537	0.885958466	1.814093548	0.069663325	0.148589065	adipoqb	adiponectin, C1Q and collagen domain containing, b [Source:ZFIN;Acc:ZDB-GENE-060825-220]
ENSDARG00000096424	5.451342085	1.60714023	1.186303892	1.354745813	0.175498556	0.30587881	ighv2-2	immunoglobulin heavy variable 2-2 [Source:ZFIN;Acc:ZDB-GENE-030924-5]
ENSDARG00000075960	4.723544635	1.606530461	1.065155877	1.508258552	0.131488367	0.24528642	cdh24a	cadherin 24, type 2a [Source:ZFIN;Acc:ZDB-GENE-090312-96]
ENSDARG00000092348	4.75217128	1.606366683	1.349315494	1.190504883	0.233848012	0.380956533	CT027702.1
ENSDARG00000044622	107.266908	1.604917062	0.31290742	5.129047626	2.91E-07	2.34E-06	polq	polymerase (DNA directed), theta [Source:ZFIN;Acc:ZDB-GENE-040724-232]
ENSDARG00000097726	24.00921148	1.604788562	0.747753551	2.146146361	0.031861303	0.078136475	si:ch211-149e23.4	si:ch211-149e23.4 [Source:ZFIN;Acc:ZDB-GENE-131121-606]
ENSDARG00000080675	102.0932476	1.60464422	0.27910733	5.749201275	8.97E-09	9.12E-08	si:dkey-71b5.7	si:dkey-71b5.7 [Source:ZFIN;Acc:ZDB-GENE-100922-124]
ENSDARG00000089119	39.56468507	1.603996226	0.389383089	4.11932688	3.80E-05	0.000207001	BX663516.1
ENSDARG00000042440	494.9701307	1.603610758	0.249635725	6.423803153	1.33E-10	1.72E-09	p2rx7	purinergic receptor P2X, ligand-gated ion channel, 7 [Source:ZFIN;Acc:ZDB-GENE-030319-6]
ENSDARG00000015025	103.3593476	1.603285635	0.404689348	3.961768802	7.44E-05	0.00038041	l1camb	L1 cell adhesion molecule, paralog b [Source:NCBI gene;Acc:30656]
ENSDARG00000098719	13.48358137	1.600679653	2.214169	0.722925691	0.469725539	0.624809976	METTL23	methyltransferase-like protein 23 [Source:NCBI gene;Acc:103909942]
ENSDARG00000054846	2.404957754	1.600341181	1.64675512	0.971814911	0.331142636	NA	CU657980.1
ENSDARG00000056196	2.330092802	1.599442092	1.601910798	0.998458899	0.318056885	NA	slc2a2	solute carrier family 2 member 2 [Source:ZFIN;Acc:ZDB-GENE-030131-1213]
ENSDARG00000091058	100.9895693	1.599063356	0.470444195	3.399050031	0.000676203	0.002775477	sting1	stimulator of interferon response cGAMP interactor 1 [Source:NCBI gene;Acc:101243556]
ENSDARG00000004539	212.5718191	1.597439305	0.602030404	2.653419654	0.007968074	0.024260312	ptgs2a	prostaglandin-endoperoxide synthase 2a [Source:ZFIN;Acc:ZDB-GENE-020530-2]
ENSDARG00000078204	5.601749123	1.597217439	1.705207094	0.936670651	0.348927997	0.507728188	BX072576.1	beta-2 adrenergic receptor-like [Source:NCBI gene;Acc:101885642]
ENSDARG00000089434	24.32975565	1.597017771	0.621411929	2.569982481	0.010170366	0.029933421	etv7	ETS variant transcription factor 7 [Source:ZFIN;Acc:ZDB-GENE-070209-53]
ENSDARG00000088701	82.0014722	1.596803252	0.513383339	3.110352698	0.001868641	0.006870149	tlr20.2	toll-like receptor 20, tandem duplicate 2 [Source:ZFIN;Acc:ZDB-GENE-040220-6]
ENSDARG00000115971	18.75380195	1.596355616	0.618272513	2.581961162	0.009824064	0.029104333	CU856344.1
ENSDARG00000007219	10807.49282	1.595072806	0.13919258	11.45946723	2.11E-30	1.29E-28	actn1	actinin, alpha 1 [Source:ZFIN;Acc:ZDB-GENE-081113-4]
ENSDARG00000000631	5657.567188	1.594975653	0.121105507	13.17013311	1.30E-39	1.14E-37	ptpn4a	protein tyrosine phosphatase non-receptor type 4a [Source:ZFIN;Acc:ZDB-GENE-030616-449]
ENSDARG00000101611	151.5624277	1.593797793	0.219723738	7.253644075	4.06E-13	7.08E-12	HUS1B	zgc:162895 [Source:NCBI gene;Acc:100037341]
ENSDARG00000105352	16.59128366	1.592646233	0.724342259	2.198748194	0.027895832	0.069998022	hist1h4l	histone 1, H4, like [Source:ZFIN;Acc:ZDB-GENE-070927-10]
ENSDARG00000013576	462.7032368	1.591886012	0.216817045	7.342070405	2.10E-13	3.77E-12	gadd45bb	growth arrest and DNA-damage-inducible, beta b [Source:ZFIN;Acc:ZDB-GENE-050223-1]
ENSDARG00000095111	35.10986165	1.591789835	0.533256178	2.985037777	0.002835433	0.009859696	si:dkey-192k22.2	si:dkey-192k22.2 [Source:ZFIN;Acc:ZDB-GENE-090313-219]
ENSDARG00000098131	6.915491756	1.59178324	1.006953335	1.580791468	0.113925726	0.219863304	BX511136.1
ENSDARG00000036105	18.39414564	1.591227532	0.937368076	1.697548245	0.089593058	0.181704995	si:dkeyp-92c9.2	si:dkeyp-92c9.2 [Source:ZFIN;Acc:ZDB-GENE-060503-468]
ENSDARG00000008060	1317.690735	1.590342304	0.343128568	4.634829191	3.57E-06	2.36E-05	scara3	scavenger receptor class A, member 3 [Source:ZFIN;Acc:ZDB-GENE-041014-317]
ENSDARG00000027131	9.360565506	1.589885983	0.821734759	1.934792176	0.053015804	0.118893716	tmem169a	transmembrane protein 169a [Source:ZFIN;Acc:ZDB-GENE-090107-1]
ENSDARG00000003519	331.2279309	1.589328498	0.14853987	10.69967612	1.02E-26	5.16E-25	aprt	adenine phosphoribosyltransferase [Source:ZFIN;Acc:ZDB-GENE-040426-1492]
ENSDARG00000100608	3.937449039	1.588532842	1.19622051	1.327959877	0.184191362	0.317544527	CR812468.1
ENSDARG00000096625	13.09037259	1.588277877	0.798456908	1.989184213	0.046680874	0.106980233	si:ch211-286b5.8	si:ch211-286b5.8 [Source:ZFIN;Acc:ZDB-GENE-121214-73]
ENSDARG00000027161	4.613055757	1.58804224	1.129667145	1.405761199	0.159795047	0.284667571	igl3v2	immunoglobulin light 3 variable 2 [Source:ZFIN;Acc:ZDB-GENE-060503-410]
ENSDARG00000025859	1506.439993	1.588011498	0.092377189	17.19051544	3.13E-66	7.19E-64	lmf2b	lipase maturation factor 2b [Source:ZFIN;Acc:ZDB-GENE-070206-11]
ENSDARG00000063436	10.89505818	1.586755486	0.968797636	1.63786061	0.101450775	0.200888765	rph3aa	rabphilin 3A homolog (mouse), a [Source:ZFIN;Acc:ZDB-GENE-090706-2]
ENSDARG00000061710	169.6572553	1.586690122	0.23471005	6.760213798	1.38E-11	2.00E-10	map3k8	mitogen-activated protein kinase kinase kinase 8 [Source:ZFIN;Acc:ZDB-GENE-100316-8]
ENSDARG00000104451	550.203551	1.585843672	0.138431474	11.45580286	2.20E-30	1.34E-28	slc39a7	solute carrier family 39 member 7 [Source:NCBI gene;Acc:30094]
ENSDARG00000025335	3.137601553	1.585842276	1.298763349	1.221040213	0.222070795	NA	nek10	NIMA-related kinase 10 [Source:ZFIN;Acc:ZDB-GENE-130530-570]
ENSDARG00000026246	17.23375684	1.585134667	0.615138453	2.57687462	0.009969811	0.029490108	CR847944.1	adenosine receptor A1-like [Source:NCBI gene;Acc:571410]
ENSDARG00000093748	188.4413682	1.585058015	0.397414044	3.988429796	6.65E-05	0.000343516	si:ch211-217k17.11	si:ch211-217k17.11 [Source:ZFIN;Acc:ZDB-GENE-030131-8636]
ENSDARG00000098913	10.06046186	1.584751792	0.850671691	1.86294173	0.062470465	0.135818272	faslg	Fas ligand (TNF superfamily, member 6) [Source:ZFIN;Acc:ZDB-GENE-070410-16]
ENSDARG00000103500	1.59603497	1.584692943	2.128253281	0.744597909	0.456514832	NA		small Cajal body-specific RNA 8 [Source:HGNC Symbol;Acc:HGNC:32564]
ENSDARG00000100900	42.0966013	1.583403637	0.839179133	1.886848199	0.059180746	0.130037407	si:ch211-183d5.2	si:ch211-183d5.2 [Source:ZFIN;Acc:ZDB-GENE-141216-406]
ENSDARG00000101348	56.378256	1.583400486	0.341548064	4.635952167	3.55E-06	2.35E-05	plppr5b	phospholipid phosphatase related 5b [Source:ZFIN;Acc:ZDB-GENE-070620-15]
ENSDARG00000100670	6.204968129	1.583303502	1.015691904	1.558842298	0.11903371	0.227414759	pcdh1g31	protocadherin 1 gamma 31 [Source:ZFIN;Acc:ZDB-GENE-050609-24]
ENSDARG00000054560	134.8417719	1.583128731	0.306305647	5.168460811	2.36E-07	1.93E-06	her15.2	hairy and enhancer of split-related 15, tandem duplicate 2 [Source:NCBI gene;Acc:359836]
ENSDARG00000078114	1143.524365	1.58255407	0.150804644	10.49406719	9.20E-26	4.39E-24	si:ch73-237c6.1	si:ch73-237c6.1 [Source:ZFIN;Acc:ZDB-GENE-081105-55]
ENSDARG00000038668	886.3602553	1.582003295	0.167933748	9.420401304	4.49E-21	1.61E-19	gbp1	guanylate binding protein 1 [Source:ZFIN;Acc:ZDB-GENE-040718-32]
ENSDARG00000105683	10.09891744	1.581788759	0.744434647	2.124818836	0.033601732	0.081642779	si:ch1073-22e3.1	si:ch1073-22e3.1 [Source:ZFIN;Acc:ZDB-GENE-161017-94]
ENSDARG00000012729	926.5168885	1.581481915	0.175596747	9.006328086	2.13E-19	6.72E-18	hcls1	hematopoietic cell-specific Lyn substrate 1 [Source:ZFIN;Acc:ZDB-GENE-030131-7191]
ENSDARG00000090767	2024.772433	1.581279848	0.219209359	7.213559924	5.45E-13	9.33E-12	si:ch211-136m16.8	si:ch211-136m16.8 [Source:ZFIN;Acc:ZDB-GENE-121214-301]
ENSDARG00000010619	46.68311581	1.580921096	0.363247808	4.352183437	1.35E-05	8.05E-05	themis	thymocyte selection associated [Source:NCBI gene;Acc:555433]
ENSDARG00000117598	3.880350389	1.580800844	1.369404762	1.15437078	0.248348189	0.398062179	CABZ01094390.1
ENSDARG00000100555	96.5730665	1.58063454	0.250713963	6.304533348	2.89E-10	3.57E-09	aqp11	aquaporin 11 [Source:ZFIN;Acc:ZDB-GENE-080418-1]
ENSDARG00000099363	5.513225645	1.579790129	1.020540078	1.547994207	0.121623691	0.231281992	lhb	luteinizing hormone subunit beta [Source:ZFIN;Acc:ZDB-GENE-040806-2]
ENSDARG00000079122	103.9582565	1.579401891	0.397595401	3.972384704	7.12E-05	0.000365452	tmx2a	thioredoxin-related transmembrane protein 2a [Source:NCBI gene;Acc:561718]
ENSDARG00000070440	4.584583752	1.57918016	1.527499476	1.03383352	0.301213998	0.458192532	atp6v1c2	ATPase H+ transporting V1 subunit C2 [Source:ZFIN;Acc:ZDB-GENE-131127-65]
ENSDARG00000104497	3.937419155	1.578317522	1.420637476	1.110992458	0.266571595	0.419452042	pcdh1g29	protocadherin 1 gamma 29 [Source:ZFIN;Acc:ZDB-GENE-050609-22]
ENSDARG00000027391	2.353412469	1.577325233	1.448530813	1.088913828	0.276191888	NA	ccnd3	cyclin D3 [Source:ZFIN;Acc:ZDB-GENE-041010-110]
ENSDARG00000114793	2.353412469	1.577325233	1.448530813	1.088913828	0.276191888	NA	CU182823.4
ENSDARG00000055565	22.66841266	1.577043567	0.578036306	2.728277704	0.006366598	0.019965378	cacnb2b	calcium channel, voltage-dependent, beta 2b [Source:ZFIN;Acc:ZDB-GENE-050208-129]
ENSDARG00000042856	764.9386108	1.576831395	0.296462432	5.31882365	1.04E-07	8.99E-07	itpka	inositol-trisphosphate 3-kinase A [Source:ZFIN;Acc:ZDB-GENE-030616-116]
ENSDARG00000101925	85.5378178	1.576143527	0.336225655	4.687755092	2.76E-06	1.87E-05	si:ch1073-204b8.1	si:ch1073-204b8.1 [Source:ZFIN;Acc:ZDB-GENE-120215-135]
ENSDARG00000035514	177.9961523	1.574766803	0.288783438	5.453106357	4.95E-08	4.49E-07	adam28	ADAM metallopeptidase domain 28 [Source:ZFIN;Acc:ZDB-GENE-060929-532]
ENSDARG00000092150	37.28820058	1.574478015	0.447954985	3.514813024	0.000440064	0.001885298	FP085398.2
ENSDARG00000103286	222.0209117	1.574244788	0.229323398	6.864736871	6.66E-12	1.00E-10	kcnk4a	potassium channel, subfamily K, member 4a [Source:ZFIN;Acc:ZDB-GENE-141211-80]
ENSDARG00000036291	423.152051	1.573880343	0.197175157	7.98214322	1.44E-15	3.22E-14	nucb2b	nucleobindin 2b [Source:ZFIN;Acc:ZDB-GENE-030131-4775]
ENSDARG00000112015	1060.139425	1.573437761	0.21625023	7.276005032	3.44E-13	6.06E-12	LIMD2	LIM domain containing 2 [Source:HGNC Symbol;Acc:HGNC:28142]
ENSDARG00000079972	33.26630584	1.573338356	0.452263176	3.478811542	0.000503643	0.002131405	nfatc2b	nuclear factor of activated T cells 2b [Source:ZFIN;Acc:ZDB-GENE-120913-5]
ENSDARG00000010276	895.8557776	1.5726715	0.22434883	7.009938508	2.38E-12	3.77E-11	ptgs2b	prostaglandin-endoperoxide synthase 2b [Source:ZFIN;Acc:ZDB-GENE-041014-323]
ENSDARG00000098963	117.9053231	1.572650836	0.290540427	5.412846848	6.20E-08	5.54E-07	pcdh1g13	protocadherin 1 gamma 13 [Source:ZFIN;Acc:ZDB-GENE-050609-8]
ENSDARG00000113769	9.307298362	1.572233291	0.90958962	1.72850839	0.083897118	0.172498601	znf1139	zinc finger protein 1139 [Source:ZFIN;Acc:ZDB-GENE-120214-40]
ENSDARG00000055750	32.78386886	1.571147645	0.558593708	2.81268411	0.004912989	0.015971849	foxp3a	forkhead box P3a [Source:ZFIN;Acc:ZDB-GENE-061116-2]
ENSDARG00000112540	23.90542174	1.570143257	0.943108514	1.664859593	0.095940771	0.192055553	cst14b.2	cystatin 14b, tandem duplicate 2 [Source:ZFIN;Acc:ZDB-GENE-140912-1]
ENSDARG00000006560	231.3597832	1.570120456	0.253532908	6.192965127	5.90E-10	7.07E-09	irf4a	interferon regulatory factor 4a [Source:ZFIN;Acc:ZDB-GENE-070912-330]
ENSDARG00000035459	59.08577202	1.569906182	0.583478297	2.690599103	0.007132385	0.022022697	spns3	spinster homolog 3 (Drosophila) [Source:NCBI gene;Acc:568387]
ENSDARG00000105061	4.630407882	1.568905368	1.158234856	1.354565837	0.175555924	0.305930486	si:ch73-261i21.5	si:ch73-261i21.5 [Source:ZFIN;Acc:ZDB-GENE-110411-258]
ENSDARG00000045681	311.3050906	1.568349911	0.200026213	7.840721896	4.48E-15	9.63E-14	irf5	interferon regulatory factor 5 [Source:ZFIN;Acc:ZDB-GENE-040426-2587]
ENSDARG00000097744	6.825938669	1.566989204	1.10246207	1.4213543	0.155213785	0.278393523	CU861501.1
ENSDARG00000015623	96.61634054	1.565883636	0.277334728	5.646186641	1.64E-08	1.61E-07	ada2b	adenosine deaminase 2b [Source:ZFIN;Acc:ZDB-GENE-041210-77]
ENSDARG00000093124	10.85200439	1.565658064	0.997073839	1.570252876	0.116356293	0.223362797	scpp8	secretory calcium-binding phosphoprotein 8 [Source:ZFIN;Acc:ZDB-GENE-090424-2]
ENSDARG00000024681	239.3799775	1.564975378	0.184343669	8.489444664	2.08E-17	5.47E-16	pane1	proliferation associated nuclear element [Source:NCBI gene;Acc:402852]
ENSDARG00000088900	49.98595073	1.564551028	0.372087737	4.204790621	2.61E-05	0.000147682	si:dkey-21o19.2	si:dkey-21o19.2 [Source:ZFIN;Acc:ZDB-GENE-090313-241]
ENSDARG00000090783	210.423635	1.562856301	0.374885627	4.16888829	3.06E-05	0.000170363	mfap4	microfibril associated protein 4 [Source:ZFIN;Acc:ZDB-GENE-040426-2246]
ENSDARG00000007467	3.834112212	1.562319792	2.178552373	0.717136669	0.473289772	0.627697574	ifit10	interferon-induced protein with tetratricopeptide repeats 10 [Source:ZFIN;Acc:ZDB-GENE-121214-248]
ENSDARG00000115315	7.604867228	1.560948766	0.891210822	1.75149216	0.079861171	0.165635204	CU633857.1	multiciliate differentiation and DNA synthesis associated cell cycle protein [Source:NCBI gene;Acc:100537904]
ENSDARG00000027495	2.290838757	1.56086329	1.575986827	0.990403766	0.321976805	NA	elovl4b	ELOVL fatty acid elongase 4b [Source:ZFIN;Acc:ZDB-GENE-030131-7672]
ENSDARG00000102673	14.41728528	1.559155673	0.697617733	2.234971389	0.025419227	0.064950112	si:dkey-26i24.1	si:dkey-26i24.1 [Source:ZFIN;Acc:ZDB-GENE-110913-88]
ENSDARG00000008098	10.32562033	1.557742485	1.924858759	0.809276253	0.418356262	0.576778223	ifit9	interferon-induced protein with tetratricopeptide repeats 9 [Source:ZFIN;Acc:ZDB-GENE-121214-233]
ENSDARG00000008849	447.1927796	1.556852909	0.557905331	2.790532412	0.005262143	0.016940911	ptprq	protein tyrosine phosphatase receptor type Q [Source:ZFIN;Acc:ZDB-GENE-050419-183]
ENSDARG00000114678	105.8651991	1.556166746	0.485552752	3.204938575	0.001350913	0.005140503	BX248410.4
ENSDARG00000076264	24.52883504	1.555909277	1.685971319	0.922856314	0.356082089	0.514846141	zgc:195170	zgc:195170 [Source:ZFIN;Acc:ZDB-GENE-080723-62]
ENSDARG00000095634	33.1436955	1.555841968	0.619437146	2.511702728	0.012015025	0.034470973	si:ch211-66k16.2	si:ch211-66k16.2 [Source:ZFIN;Acc:ZDB-GENE-070912-303]
ENSDARG00000061611	8.372720907	1.554936187	0.881264238	1.764438087	0.07765825	0.16211729	si:dkey-85k7.11	si:dkey-85k7.11 [Source:ZFIN;Acc:ZDB-GENE-160728-145]
ENSDARG00000105008	13.86114974	1.554935865	1.052164946	1.477844202	0.139449484	0.256795521	gpr171	G protein-coupled receptor 171 [Source:ZFIN;Acc:ZDB-GENE-131121-339]
ENSDARG00000070851	1.535306201	1.554660719	2.656019708	0.585334783	0.558322631	NA	si:dkey-88n24.6	si:dkey-88n24.6 [Source:ZFIN;Acc:ZDB-GENE-041014-88]
ENSDARG00000094485	118.0948239	1.55386753	0.290658407	5.346026447	8.99E-08	7.79E-07	si:dkey-27h10.2	si:dkey-27h10.2 [Source:ZFIN;Acc:ZDB-GENE-090313-296]
ENSDARG00000117827	3.853909946	1.553125332	1.153759446	1.346143112	0.178256367	0.30968291	CR388164.3
ENSDARG00000092023	6.149486865	1.553087557	0.970127981	1.600909971	0.109396861	0.213022787	ftr10	finTRIM family, member 10 [Source:ZFIN;Acc:ZDB-GENE-070912-585]
ENSDARG00000057863	149.1334674	1.552864786	0.351454847	4.418390579	9.94E-06	6.09E-05	dnmt3bb.3	DNA (cytosine-5-)-methyltransferase beta, duplicate b.3 [Source:ZFIN;Acc:ZDB-GENE-050314-2]
ENSDARG00000062811	58.69939096	1.552669795	0.359842044	4.314864866	1.60E-05	9.40E-05	p2ry10	P2Y receptor family member 10 [Source:ZFIN;Acc:ZDB-GENE-070410-105]
ENSDARG00000088475	99.73000838	1.551277497	0.428162073	3.623108155	0.000291084	0.001302268	pcdh1gb9	protocadherin 1 gamma b 9 [Source:ZFIN;Acc:ZDB-GENE-041118-18]
ENSDARG00000112136	11.40852459	1.551267723	0.751868001	2.063218173	0.039091904	0.092527846	CABZ01079748.1
ENSDARG00000100387	15.29889039	1.550840938	0.727337324	2.132216906	0.032989019	0.080419615	si:dkey-78o7.3	si:dkey-78o7.3 [Source:ZFIN;Acc:ZDB-GENE-120709-79]
ENSDARG00000078754	28.37660439	1.55047334	0.61425622	2.52414756	0.011597923	0.033491963	gra	granulito [Source:ZFIN;Acc:ZDB-GENE-081022-203]
ENSDARG00000100199	47.3941375	1.549950291	0.388958427	3.984873918	6.75E-05	0.000348212	si:ch1073-185p12.2	si:ch1073-185p12.2 [Source:ZFIN;Acc:ZDB-GENE-110411-196]
ENSDARG00000053500	402.4643107	1.549848097	0.230505181	6.72370179	1.77E-11	2.54E-10	cbsa	cystathionine beta-synthase a [Source:ZFIN;Acc:ZDB-GENE-050417-367]
ENSDARG00000099956	7.805189309	1.549838844	1.034844127	1.497654384	0.134223069	0.249418304	CT955967.1
ENSDARG00000105068	89.65861687	1.549160239	0.463771028	3.340355787	0.000836711	0.003352008	SMIM22	si:ch1073-443f11.2 [Source:ZFIN;Acc:ZDB-GENE-120215-185]
ENSDARG00000057519	32.45513692	1.548196753	0.535147533	2.893027918	0.003815474	0.012797868	pcdh1g9	protocadherin 1 gamma 9 [Source:ZFIN;Acc:ZDB-GENE-050609-5]
ENSDARG00000041616	8.31505331	1.547950692	0.927867625	1.668288288	0.095258512	0.190932206	b3gnt9	UDP-GlcNAc:betaGal beta-1,3-N-acetylglucosaminyltransferase 9 [Source:ZFIN;Acc:ZDB-GENE-060503-611]
ENSDARG00000097243	1257.821801	1.546168883	0.296778004	5.209849992	1.89E-07	1.57E-06	CR457447.1	uncharacterized LOC110437905 [Source:NCBI gene;Acc:110437905]
ENSDARG00000109460	11.36420785	1.54531665	1.044706804	1.479186929	0.139090362	0.256390868	CR762420.1
ENSDARG00000016454	254.1161076	1.545307454	0.347099703	4.452056407	8.51E-06	5.26E-05	esr2a	estrogen receptor 2a [Source:ZFIN;Acc:ZDB-GENE-030116-2]
ENSDARG00000079917	292.3886509	1.544770955	0.275759526	5.601877035	2.12E-08	2.03E-07	rassf7a	Ras association domain family member 7a [Source:ZFIN;Acc:ZDB-GENE-091013-3]
ENSDARG00000006636	23.21352373	1.544506629	0.715708858	2.158009659	0.030927081	0.076226483	slitrk2	SLIT and NTRK-like family, member 2 [Source:ZFIN;Acc:ZDB-GENE-080327-7]
ENSDARG00000033635	135.609952	1.544264811	0.33808009	4.567748463	4.93E-06	3.19E-05	NPFFR2	neuropeptide FF receptor 2a [Source:NCBI gene;Acc:560955]
ENSDARG00000062314	2.302160023	1.544188236	1.439835051	1.072475791	0.283506382	NA	rasl10a	RAS-like, family 10, member A [Source:ZFIN;Acc:ZDB-GENE-060526-273]
ENSDARG00000077473	1707.579639	1.543144714	0.110922571	13.91190898	5.36E-44	5.98E-42	mych	myelocytomatosis oncogene homolog [Source:ZFIN;Acc:ZDB-GENE-030219-51]
ENSDARG00000036940	25.01610548	1.541370728	0.529553984	2.910696123	0.003606246	0.012184948	ctss1	cathepsin S, ortholog 1 [Source:ZFIN;Acc:ZDB-GENE-040426-1583]
ENSDARG00000057276	3.052247401	1.541252829	1.389551124	1.109173173	0.267355483	NA	iqca1	IQ motif containing with AAA domain 1 [Source:ZFIN;Acc:ZDB-GENE-050208-768]
ENSDARG00000079402	600.6448597	1.539750614	0.40170469	3.833041163	0.000126569	0.000614444	tapbp.1	TAP binding protein (tapasin), tandem duplicate 1 [Source:ZFIN;Acc:ZDB-GENE-010110-2]
ENSDARG00000098991	24.35284989	1.538605235	0.486308897	3.163843488	0.001557005	0.00584115	znf1095	zinc finger protein 1095 [Source:ZFIN;Acc:ZDB-GENE-110913-124]
ENSDARG00000055731	567.8127108	1.538355319	0.115296648	13.34258491	1.31E-40	1.19E-38	si:dkeyp-69e1.8	si:dkeyp-69e1.8 [Source:ZFIN;Acc:ZDB-GENE-070912-676]
ENSDARG00000099390	676.2650785	1.53820815	0.200547488	7.670044451	1.72E-14	3.46E-13	lama2	laminin, alpha 2 [Source:ZFIN;Acc:ZDB-GENE-060119-1]
ENSDARG00000095348	11.31886318	1.537829633	0.70942578	2.167710389	0.030180729	0.074687153	sh2d1aa	SH2 domain containing 1A duplicate a [Source:ZFIN;Acc:ZDB-GENE-060526-212]
ENSDARG00000052045	16.35286821	1.536871633	0.891108786	1.724673416	0.084586344	0.173640748	ggt5a	gamma-glutamyltransferase 5a [Source:ZFIN;Acc:ZDB-GENE-080226-1]
ENSDARG00000100336	277.5431977	1.536247957	0.227512074	6.75237991	1.45E-11	2.10E-10	pik3r6a	phosphoinositide-3-kinase, regulatory subunit 6a [Source:ZFIN;Acc:ZDB-GENE-170330-1]
ENSDARG00000117156	8.194351208	1.535463217	0.946485955	1.622277868	0.104743865	0.20604929	si:dkey-7j22.4	si:dkey-7j22.4 [Source:ZFIN;Acc:ZDB-GENE-131125-95]
ENSDARG00000095398	5.243810229	1.535374215	1.25675248	1.221699769	0.221821184	0.365709225	si:ch73-256j6.6	si:ch73-256j6.6 [Source:ZFIN;Acc:ZDB-GENE-070705-226]
ENSDARG00000056400	3.142386462	1.53476799	2.017033058	0.760903736	0.446714567	NA	helt	helt bHLH transcription factor [Source:NCBI gene;Acc:404275]
ENSDARG00000074794	685.7307004	1.534594144	0.245172245	6.259249067	3.87E-10	4.72E-09	necab3	N-terminal EF-hand calcium binding protein 3 [Source:ZFIN;Acc:ZDB-GENE-131121-74]
ENSDARG00000115014	3.79639712	1.532760634	1.192315287	1.285532988	0.198606097	0.336147139	AL845326.1
ENSDARG00000098602	14.98302102	1.531067199	0.961480344	1.592406135	0.111293479	0.2158022	CABZ01001434.1
ENSDARG00000091734	34.81168323	1.529572685	0.802899652	1.905060838	0.056772163	0.12570857	traf3ip2l	TRAF3 interacting protein 2-like [Source:ZFIN;Acc:ZDB-GENE-110919-1]
ENSDARG00000077847	23.57427736	1.528473644	0.596978024	2.560351611	0.010456631	0.030653342	olfm2a	olfactomedin 2a [Source:ZFIN;Acc:ZDB-GENE-040426-2882]
ENSDARG00000111026	15.13648697	1.528106324	0.797262487	1.916691616	0.055277121	0.122952213	BX927193.2
ENSDARG00000077120	74.92861466	1.527919452	0.397164834	3.847066307	0.000119541	0.000583921	arid5a	AT rich interactive domain 5A (MRF1-like) [Source:ZFIN;Acc:ZDB-GENE-100525-3]
ENSDARG00000104826	2.986073453	1.527219228	1.460962798	1.045351209	0.295860678	NA	pcdh1gc5	protocadherin 1 gamma c 5 [Source:ZFIN;Acc:ZDB-GENE-041118-16]
ENSDARG00000096967	11.37226818	1.526345369	1.456258213	1.048128248	0.294579523	0.451002108	CR383662.5
ENSDARG00000071588	5.328996722	1.526208083	1.052053683	1.450694112	0.146865056	0.267130788	BX539307.1
ENSDARG00000105274	19.92997789	1.526122812	1.746737315	0.873699095	0.382282144	0.540305804	CABZ01074130.1
ENSDARG00000095673	12.09437629	1.526018142	1.135048426	1.344452014	0.178802264	0.310362599	si:dkey-79f11.8	si:dkey-79f11.8 [Source:ZFIN;Acc:ZDB-GENE-030131-4806]
ENSDARG00000068858	309.0233196	1.525424267	0.213587179	7.141928069	9.20E-13	1.53E-11	il2rga	interleukin 2 receptor, gamma a [Source:ZFIN;Acc:ZDB-GENE-080402-1]
ENSDARG00000057173	6.84038259	1.525037175	1.844926797	0.826611212	0.408457461	0.566206634	ifit8	interferon-induced protein with tetratricopeptide repeats 8 [Source:ZFIN;Acc:ZDB-GENE-051127-17]
ENSDARG00000113564	83.73307682	1.523561923	1.772266384	0.859668691	NA	NA	znf1107	zinc finger protein 1107 [Source:ZFIN;Acc:ZDB-GENE-131122-103]
ENSDARG00000088571	9.608386491	1.523462634	0.923526925	1.649613662	0.099021979	0.197026425	si:ch211-151o1.4	si:ch211-151o1.4 [Source:ZFIN;Acc:ZDB-GENE-131122-8]
ENSDARG00000101872	10.70763222	1.522956364	0.782240398	1.946916023	0.051544803	0.116252753	BX842701.1
ENSDARG00000078519	2.319219309	1.522880443	1.580778604	0.963373643	0.335360048	NA	si:ch73-256j6.4	si:ch73-256j6.4 [Source:ZFIN;Acc:ZDB-GENE-030131-3779]
ENSDARG00000014058	8.974141718	1.522704017	0.823239931	1.849647909	0.064364313	0.139264639	rab36	RAB36, member RAS oncogene family [Source:ZFIN;Acc:ZDB-GENE-040910-5]
ENSDARG00000090787	24.08641944	1.522662287	0.508211865	2.996117152	0.002734414	0.009553568	klhdc8b	kelch domain containing 8B [Source:ZFIN;Acc:ZDB-GENE-090313-174]
ENSDARG00000079204	94.39226102	1.52107698	0.34262008	4.439544174	9.01E-06	5.55E-05	adam11	ADAM metallopeptidase domain 11 [Source:ZFIN;Acc:ZDB-GENE-070808-3]
ENSDARG00000056804	9.933764379	1.521040999	1.003401406	1.515884859	0.12954847	0.24269311	si:dkey-40g16.6	si:dkey-40g16.6 [Source:ZFIN;Acc:ZDB-GENE-030131-9110]
ENSDARG00000092894	117.5099647	1.520527729	0.501354879	3.032837204	0.002422663	0.008601874	si:ch211-114l13.9	si:ch211-114l13.9 [Source:ZFIN;Acc:ZDB-GENE-070424-116]
ENSDARG00000110917	2.994441734	1.520477001	1.298666169	1.170798961	0.241679596	NA	si:ch211-223a21.6	si:ch211-223a21.6 [Source:ZFIN;Acc:ZDB-GENE-110913-177]
ENSDARG00000115416	2.341430933	1.520054934	1.781595865	0.853198508	0.393549231	NA	BX649556.2	uncharacterized LOC101883274 [Source:NCBI gene;Acc:101883274]
ENSDARG00000031894	95.81089876	1.519789206	0.276541325	5.495703786	3.89E-08	3.59E-07	lef1	lymphoid enhancer-binding factor 1 [Source:ZFIN;Acc:ZDB-GENE-990714-26]
ENSDARG00000078503	162.3262252	1.519747492	0.293154815	5.18411234	2.17E-07	1.79E-06	si:dkey-76b14.2	si:dkey-76b14.2 [Source:ZFIN;Acc:ZDB-GENE-090313-329]
ENSDARG00000045420	516.6458717	1.517254679	0.200719118	7.559093984	4.06E-14	7.85E-13	epdr1	ependymin related 1 [Source:ZFIN;Acc:ZDB-GENE-040718-113]
ENSDARG00000099809	22.01816085	1.516943272	0.552483722	2.745679576	0.006038571	0.019058538	BX572620.1
ENSDARG00000076182	332.8779151	1.516245896	0.40202086	3.771560252	0.00016223	0.000767974	stat1b	signal transducer and activator of transcription 1b [Source:ZFIN;Acc:ZDB-GENE-030616-23]
ENSDARG00000079553	72.94620307	1.515697405	0.37718155	4.018482359	5.86E-05	0.000306173	cd83	CD83 molecule [Source:ZFIN;Acc:ZDB-GENE-060503-762]
ENSDARG00000040178	312.3286922	1.515343024	0.294957165	5.137502004	2.78E-07	2.24E-06	havcr1	hepatitis A virus cellular receptor 1 [Source:ZFIN;Acc:ZDB-GENE-040718-131]
ENSDARG00000078249	268.7572366	1.514354914	0.165494359	9.150492636	5.67E-20	1.86E-18	unc13d	unc-13 homolog D (C. elegans) [Source:ZFIN;Acc:ZDB-GENE-110411-188]
ENSDARG00000045557	290.886511	1.513337833	0.288482539	5.245855905	1.56E-07	1.30E-06	socs2	suppressor of cytokine signaling 2 [Source:ZFIN;Acc:ZDB-GENE-041210-171]
ENSDARG00000058162	17.36210889	1.513260511	0.594895752	2.543740657	0.010967248	0.031900254	pcyt1ba	phosphate cytidylyltransferase 1, choline, beta a [Source:ZFIN;Acc:ZDB-GENE-061220-4]
ENSDARG00000102544	4.548592397	1.513092167	1.362955819	1.110154963	0.266932256	0.41988617	AL928951.1
ENSDARG00000097827	4089.105121	1.5124559	0.184224004	8.209874221	2.21E-16	5.30E-15	lrp1aa	low density lipoprotein receptor-related protein 1Aa [Source:ZFIN;Acc:ZDB-GENE-030131-7889]
ENSDARG00000036295	35.47050742	1.510862109	0.640257952	2.35977094	0.018286222	0.049261728	golga7ba	golgin A7 family, member Ba [Source:ZFIN;Acc:ZDB-GENE-050417-14]
ENSDARG00000075362	13.40807618	1.509274758	0.670623232	2.250555432	0.024413709	0.062890443	whrna	whirlin a [Source:ZFIN;Acc:ZDB-GENE-091118-27]
ENSDARG00000110325	252.0049004	1.509003849	0.203554472	7.413267985	1.23E-13	2.27E-12	zgc:153733	zgc:153733 [Source:ZFIN;Acc:ZDB-GENE-060825-273]
ENSDARG00000035650	239.7630146	1.508956235	0.191806717	7.867066698	3.63E-15	7.84E-14	evla	Enah/Vasp-like a [Source:ZFIN;Acc:ZDB-GENE-000607-65]
ENSDARG00000093921	3.77361668	1.506372184	1.204644847	1.250469953	0.211127925	0.352129793	BX276103.2
ENSDARG00000070052	63.0575161	1.505152704	0.668447861	2.25171295	0.024340418	0.062708962	tdrd6	tudor domain containing 6 [Source:ZFIN;Acc:ZDB-GENE-041001-210]
ENSDARG00000096700	9.851794253	1.504961622	1.148174961	1.310742415	0.189944803	0.324925728	FP565451.1
ENSDARG00000093214	160.9577042	1.50260895	0.242757564	6.189751308	6.03E-10	7.21E-09	si:ch211-284e13.9	si:ch211-284e13.9 [Source:ZFIN;Acc:ZDB-GENE-060526-164]
ENSDARG00000112234	1723.569859	1.502596611	0.431811643	3.479750105	0.000501882	0.002125175	endouc	endonuclease, polyU-specific C [Source:NCBI gene;Acc:562040]
ENSDARG00000079399	105.4723968	1.502167649	0.482980543	3.110203236	0.001869587	0.006872482	F2RL3	si:ch211-132p1.2 [Source:ZFIN;Acc:ZDB-GENE-130530-869]
ENSDARG00000071012	10.25753794	1.502027655	0.930518536	1.614183486	0.106487633	0.208720299	ifit14	interferon-induced protein with tetratricopeptide repeats 14 [Source:ZFIN;Acc:ZDB-GENE-131120-20]
ENSDARG00000104390	2.235387376	1.501281647	2.187782046	0.686211704	0.492579618	NA	sumo2a	small ubiquitin like modifier 2a [Source:ZFIN;Acc:ZDB-GENE-120215-155]
ENSDARG00000037188	972.5838268	1.501092861	0.107631866	13.94654683	3.30E-44	3.72E-42	rpa2	replication protein A2 [Source:ZFIN;Acc:ZDB-GENE-010131-3]
ENSDARG00000053186	16.40645774	1.500309108	0.565883114	2.651270326	0.008018963	0.024398428	vstm4b	V-set and transmembrane domain containing 4b [Source:ZFIN;Acc:ZDB-GENE-080303-17]
ENSDARG00000092000	9.767851907	1.498943269	1.520294075	0.985956134	0.324154639	0.482983745	znf1020	zinc finger protein 1020 [Source:ZFIN;Acc:ZDB-GENE-110913-31]
ENSDARG00000102689	175.2713149	1.498162524	0.261135135	5.737115862	9.63E-09	9.74E-08	BX663516.2
ENSDARG00000053574	663.8751013	1.497586332	0.170606726	8.778002881	1.66E-18	4.80E-17	fancd2	FA complementation group D2 [Source:ZFIN;Acc:ZDB-GENE-040116-5]
ENSDARG00000099026	328.5201765	1.49683935	0.266136096	5.624337981	1.86E-08	1.81E-07	si:dkey-185m8.2	si:dkey-185m8.2 [Source:ZFIN;Acc:ZDB-GENE-160114-60]
ENSDARG00000097229	3.85784977	1.494697468	1.954798104	0.764630099	0.444491841	0.601760987	si:ch211-226h8.15	si:ch211-226h8.15 [Source:ZFIN;Acc:ZDB-GENE-131121-380]
ENSDARG00000045605	269.6697083	1.493715889	0.16991575	8.790920734	1.48E-18	4.31E-17	ticrr	TopBP1-interacting, checkpoint, and replication regulator [Source:NCBI gene;Acc:445411]
ENSDARG00000117779	3.580679888	1.49323775	1.742341682	0.85702923	0.391428731	0.549364051	BX897662.3
ENSDARG00000014274	529.4490585	1.493228716	0.153714892	9.714274911	2.62E-22	1.01E-20	rfc2	replication factor C (activator 1) 2 [Source:ZFIN;Acc:ZDB-GENE-050306-29]
ENSDARG00000086786	278.9290999	1.492852553	0.178305814	8.372427787	5.64E-17	1.44E-15	mfsd10	major facilitator superfamily domain containing 10 [Source:ZFIN;Acc:ZDB-GENE-050417-154]
ENSDARG00000104007	42.5133023	1.49262174	0.520384519	2.868305428	0.004126769	0.013704575	pcdh1g1	protocadherin 1 gamma 1 [Source:ZFIN;Acc:ZDB-GENE-050608-1]
ENSDARG00000068233	1207.405943	1.492313533	0.106919826	13.95731358	2.84E-44	3.21E-42	zgc:64051	zgc:64051 [Source:ZFIN;Acc:ZDB-GENE-040426-1349]
ENSDARG00000020929	348.2225774	1.491940161	0.158994587	9.383590913	6.38E-21	2.26E-19	fam49ba	family with sequence similarity 49 member Ba [Source:ZFIN;Acc:ZDB-GENE-030131-9537]
ENSDARG00000028389	1216.449847	1.491922527	0.178983284	8.335541114	7.71E-17	1.93E-15	rab44	RAB44, member RAS oncogene family [Source:ZFIN;Acc:ZDB-GENE-040724-117]
ENSDARG00000101482	455.225358	1.490491915	0.472288146	3.155895248	0.001600063	0.005990467	hk2	hexokinase 2 [Source:ZFIN;Acc:ZDB-GENE-040426-2017]
ENSDARG00000060072	277.4330985	1.489696715	0.195786725	7.608772854	2.77E-14	5.48E-13	abi3a	ABI family, member 3a [Source:ZFIN;Acc:ZDB-GENE-060929-958]
ENSDARG00000079387	497.556661	1.485247443	0.215716324	6.885187979	5.77E-12	8.78E-11	si:ch211-102c2.4	si:ch211-102c2.4 [Source:ZFIN;Acc:ZDB-GENE-030131-8862]
ENSDARG00000098477	221.6617631	1.484709021	0.172137621	8.62512803	6.40E-18	1.76E-16	tec	tec protein tyrosine kinase [Source:ZFIN;Acc:ZDB-GENE-030131-7499]
ENSDARG00000017905	1677.422368	1.484464896	0.106532343	13.93440576	3.91E-44	4.39E-42	casp3a	caspase 3, apoptosis-related cysteine peptidase a [Source:ZFIN;Acc:ZDB-GENE-011210-1]
ENSDARG00000101446	38.48429898	1.484022384	0.60589297	2.44931441	0.014312845	0.039916834	si:dkey-46i9.1	si:dkey-46i9.1 [Source:ZFIN;Acc:ZDB-GENE-141216-493]
ENSDARG00000091233	77.72133745	1.483428208	0.346225639	4.284570643	1.83E-05	0.000106441	FP236356.1
ENSDARG00000096638	9.482332705	1.483252268	0.893213466	1.660579833	0.096797862	0.193508061	BX510992.2
ENSDARG00000018327	27.09737094	1.483249766	0.944249157	1.57082456	0.116223406	0.223127105	illr3	immune-related, lectin-like receptor 3 [Source:ZFIN;Acc:ZDB-GENE-050311-4]
ENSDARG00000075468	1260.030309	1.483233367	0.284406365	5.215190484	1.84E-07	1.52E-06	vwa1	von Willebrand factor A domain containing 1 [Source:ZFIN;Acc:ZDB-GENE-030131-5921]
ENSDARG00000068247	75.9848196	1.483156634	0.299312793	4.955206286	7.23E-07	5.44E-06	luzp2	leucine zipper protein 2 [Source:NCBI gene;Acc:100137118]
ENSDARG00000098220	3.654729637	1.483102254	1.374313099	1.079158931	0.280516884	0.434973462	si:ch211-209j12.6	si:ch211-209j12.6 [Source:ZFIN;Acc:ZDB-GENE-120703-12]
ENSDARG00000045628	190.7651689	1.481843866	0.190440406	7.781142124	7.19E-15	1.51E-13	rab34a	RAB34, member RAS oncogene family a [Source:ZFIN;Acc:ZDB-GENE-041010-197]
ENSDARG00000097815	19.27681552	1.480777959	0.615746632	2.404849464	0.016179129	0.044372385	CU928129.2
ENSDARG00000117503	7.356128491	1.480759975	1.128413924	1.312248939	0.189436154	0.324206363	BX248410.5
ENSDARG00000054152	2.831269644	1.479974036	1.978864028	0.747890717	0.454526078	NA	nmbr	neuromedin B receptor [Source:ZFIN;Acc:ZDB-GENE-041014-369]
ENSDARG00000031693	11.00170453	1.479791365	0.744806903	1.986812096	0.046943224	0.107503343	kif9	kinesin family member 9 [Source:ZFIN;Acc:ZDB-GENE-160728-129]
ENSDARG00000117370	3.657682623	1.478662368	1.232285969	1.199934435	0.230164805	0.376405182	CABZ01113830.1
ENSDARG00000013393	64.65395898	1.478454494	0.4200527	3.519688113	0.000432055	0.001854038	guca1b	guanylate cyclase activator 1B [Source:ZFIN;Acc:ZDB-GENE-011128-6]
ENSDARG00000078620	66.59196152	1.478312922	0.50463433	2.929473547	0.003395367	0.011553774	si:dkey-156m2.3	si:dkey-156m2.3 [Source:ZFIN;Acc:ZDB-GENE-121213-8]
ENSDARG00000102431	136.1046111	1.477134187	0.23336459	6.329727169	2.46E-10	3.06E-09	CT027744.2	chemokine like factor [Source:NCBI gene;Acc:100329541]
ENSDARG00000100258	15.40629022	1.475632994	0.675767767	2.183639213	0.02898877	0.072272205	si:dkeyp-104b3.2	si:dkeyp-104b3.2 [Source:ZFIN;Acc:ZDB-GENE-070912-625]
ENSDARG00000058231	3919.259763	1.474998718	0.142534808	10.34834041	4.26E-25	1.95E-23	nt5c2b	5'-nucleotidase, cytosolic IIb [Source:ZFIN;Acc:ZDB-GENE-061013-522]
ENSDARG00000019726	265.9385099	1.473804103	0.361259689	4.079625123	4.51E-05	0.000241428	celsr2	cadherin, EGF LAG seven-pass G-type receptor 2 [Source:ZFIN;Acc:ZDB-GENE-070122-2]
ENSDARG00000093501	4.464590578	1.473637516	2.58416172	0.570257467	0.568503084	0.709792822	BX649448.3
ENSDARG00000078659	2470.228249	1.473563193	0.139642402	10.55240507	4.95E-26	2.40E-24	tmem176	transmembrane protein 176 [Source:ZFIN;Acc:ZDB-GENE-080902-2]
ENSDARG00000054619	2240.180038	1.472786669	0.38581666	3.817322637	0.000134908	0.000650919	fras1	Fraser extracellular matrix complex subunit 1 [Source:ZFIN;Acc:ZDB-GENE-060526-68]
ENSDARG00000086259	16.14496487	1.472777856	0.676375998	2.177454346	0.029446685	0.073163084	CU469420.1
ENSDARG00000078541	184.6573409	1.472300335	0.738566753	1.993456014	0.046211535	0.106102916	cers3a	ceramide synthase 3a [Source:ZFIN;Acc:ZDB-GENE-130320-1]
ENSDARG00000096406	11.98053703	1.472258646	1.576482458	0.933888378	0.350361474	0.509343993	ighv2-1	immunoglobulin heavy variable 2-1 [Source:ZFIN;Acc:ZDB-GENE-040514-2]
ENSDARG00000058389	95.60555709	1.471486197	0.489754091	3.004540899	0.00265982	0.009330655	ccl19a.1	chemokine (C-C motif) ligand 19a, tandem duplicate 1 [Source:ZFIN;Acc:ZDB-GENE-060526-181]
ENSDARG00000055253	35.12597121	1.471139063	0.511396315	2.87671033	0.004018443	0.013389149	slc12a10.3	solute carrier family 12 member 10, tandem duplicate 3 [Source:ZFIN;Acc:ZDB-GENE-060503-518]
ENSDARG00000086296	31.02174205	1.470697191	1.149093568	1.279875923	0.200588777	0.338697824	znf1137	zinc finger protein 1137 [Source:ZFIN;Acc:ZDB-GENE-071004-87]
ENSDARG00000091961	28.19138301	1.470290906	0.609393775	2.41271074	0.015834381	0.04358206	pth1b	parathyroid hormone 1b [Source:ZFIN;Acc:ZDB-GENE-040623-2]
ENSDARG00000078058	3091.339524	1.46893918	0.205800686	7.137678729	9.49E-13	1.57E-11	dip2a	disco-interacting protein 2 homolog A [Source:ZFIN;Acc:ZDB-GENE-091204-2]
ENSDARG00000026895	202.693773	1.468147679	0.187457163	7.831910269	4.81E-15	1.03E-13	tor1l3	torsin family 1 like 3 [Source:ZFIN;Acc:ZDB-GENE-040426-1859]
ENSDARG00000076965	91.68506913	1.468006231	0.313962388	4.67573916	2.93E-06	1.97E-05	cep70	centrosomal protein 70 [Source:ZFIN;Acc:ZDB-GENE-070705-311]
ENSDARG00000090851	283.3243462	1.46737423	0.254110676	5.774547747	7.72E-09	7.91E-08	ciita	class II, major histocompatibility complex, transactivator [Source:ZFIN;Acc:ZDB-GENE-071116-6]
ENSDARG00000076225	608.0008763	1.467365603	0.182678363	8.032509029	9.55E-16	2.17E-14	tha1	threonine aldolase 1 [Source:ZFIN;Acc:ZDB-GENE-040704-14]
ENSDARG00000062017	16.86381208	1.466748172	0.653244782	2.245327037	0.024747146	0.063615755	fsd1	fibronectin type III and SPRY domain containing 1 [Source:NCBI gene;Acc:566722]
ENSDARG00000101633	17.55198631	1.466215839	0.592996167	2.472555341	0.013415094	0.0378096	LO017682.1
ENSDARG00000075217	10.22583931	1.465934799	1.434363093	1.022010958	0.306775714	0.464551493	tdrd12	tudor domain containing 12 [Source:ZFIN;Acc:ZDB-GENE-121214-348]
ENSDARG00000086712	125.4037208	1.465249428	0.268576688	5.455609114	4.88E-08	4.43E-07	si:dkeyp-97b10.3	si:dkeyp-97b10.3 [Source:ZFIN;Acc:ZDB-GENE-131121-429]
ENSDARG00000099485	39.5202842	1.46517097	0.471061989	3.11035703	0.001868613	0.006870149	m1ap	meiosis 1 associated protein [Source:ZFIN;Acc:ZDB-GENE-070410-19]
ENSDARG00000093252	5.227861159	1.465096402	1.285244481	1.139935961	0.254312982	0.405087658	CR753837.1
ENSDARG00000030650	65.75812143	1.464857979	0.647191501	2.263407319	0.023610592	0.061171386	r3hdml	R3H domain containing-like [Source:ZFIN;Acc:ZDB-GENE-090313-275]
ENSDARG00000074919	10.08015508	1.464730352	0.92550794	1.582623215	0.113507369	0.219228424	BFSP1	beaded filament structural protein 1 [Source:HGNC Symbol;Acc:HGNC:1040]
ENSDARG00000017504	345.6972838	1.464579041	0.28523643	5.134614253	2.83E-07	2.28E-06	si:ch211-1o7.3	si:ch211-1o7.3 [Source:ZFIN;Acc:ZDB-GENE-130530-561]
ENSDARG00000101041	16.72568151	1.464391304	0.642452545	2.279376609	0.022644688	0.059030234	ccl39.1	chemokine (C-C motif) ligand 39, duplicate 1 [Source:ZFIN;Acc:ZDB-GENE-131127-149]
ENSDARG00000079161	145.6299196	1.463749315	0.757867275	1.931405885	0.053432878	0.119658857	bsnb	bassoon (presynaptic cytomatrix protein) b [Source:ZFIN;Acc:ZDB-GENE-120628-1]
ENSDARG00000100807	2.901334865	1.462527661	1.537746441	0.951085057	0.3415612	NA	si:ch211-213c4.5	si:ch211-213c4.5 [Source:ZFIN;Acc:ZDB-GENE-060503-34]
ENSDARG00000109646	164.1122376	1.462145772	0.217104782	6.734746979	1.64E-11	2.36E-10	si:ch211-153a8.4	si:ch211-153a8.4 [Source:ZFIN;Acc:ZDB-GENE-030131-6830]
ENSDARG00000036420	285.0216533	1.462099157	0.17502748	8.35354056	6.62E-17	1.68E-15	si:dkey-33c9.6	si:dkey-33c9.6 [Source:ZFIN;Acc:ZDB-GENE-130530-592]
ENSDARG00000019062	770.8191781	1.462039599	0.151680929	9.638915095	5.48E-22	2.07E-20	arpc5b	actin related protein 2/3 complex, subunit 5B [Source:ZFIN;Acc:ZDB-GENE-040120-7]
ENSDARG00000069463	386.2472775	1.461045823	0.199872131	7.30990266	2.67E-13	4.76E-12	alox12	arachidonate 12-lipoxygenase [Source:ZFIN;Acc:ZDB-GENE-030131-1452]
ENSDARG00000056203	70.35171143	1.460981824	0.291577776	5.010607609	5.43E-07	4.17E-06	si:ch211-201h21.5	si:ch211-201h21.5 [Source:ZFIN;Acc:ZDB-GENE-030131-9599]
ENSDARG00000026829	3619.825917	1.460460115	0.194936862	7.491964837	6.79E-14	1.29E-12	cotl1	coactosin-like F-actin binding protein 1 [Source:ZFIN;Acc:ZDB-GENE-030131-8325]
ENSDARG00000040076	84.56233988	1.459947722	0.47250132	3.089827819	0.002002726	0.007302307	pycard	PYD and CARD domain containing [Source:NCBI gene;Acc:57923]
ENSDARG00000086720	3.584218554	1.45943897	1.402360383	1.040701796	0.298013969	0.454777764	znf1023	zinc finger protein 1023 [Source:ZFIN;Acc:ZDB-GENE-080218-24]
ENSDARG00000102130	2.921731429	1.458927754	1.472345867	0.990886575	0.321740968	NA	BX666065.2
ENSDARG00000059294	2205.3934	1.45828313	0.285853803	5.101499831	3.37E-07	2.68E-06	marco	macrophage receptor with collagenous structure [Source:ZFIN;Acc:ZDB-GENE-120514-2]
ENSDARG00000052958	44064.60259	1.457782442	0.230291493	6.330161918	2.45E-10	3.06E-09	nppb	natriuretic peptide B [Source:ZFIN;Acc:ZDB-GENE-130530-642]
ENSDARG00000104693	18123.75345	1.456906759	0.08565727	17.00855933	7.10E-65	1.57E-62	il6st	interleukin 6 signal transducer [Source:ZFIN;Acc:ZDB-GENE-080104-6]
ENSDARG00000071168	65.42782756	1.456631977	0.343300307	4.243025564	2.21E-05	0.000126505	zmp:0000001138	zmp:0000001138 [Source:ZFIN;Acc:ZDB-GENE-140106-98]
ENSDARG00000098901	6.632653061	1.456592413	1.10353399	1.319934344	0.18685694	0.321007149	CABZ01002768.1
ENSDARG00000093418	96.6808436	1.456006889	0.313113927	4.65008665	3.32E-06	2.21E-05	si:dkey-216e24.9	si:dkey-216e24.9 [Source:ZFIN;Acc:ZDB-GENE-070912-441]
ENSDARG00000054827	151.0465966	1.455695076	0.202425992	7.19124584	6.42E-13	1.09E-11	ssuh2.4	ssu-2 homolog, tandem duplicate 4 [Source:ZFIN;Acc:ZDB-GENE-070424-72]
ENSDARG00000074221	1019.894513	1.454847693	0.197207405	7.377246761	1.62E-13	2.94E-12	ABCA7	zgc:172302 [Source:ZFIN;Acc:ZDB-GENE-081205-5]
ENSDARG00000020976	1330.955299	1.454157558	0.143106003	10.16140154	2.95E-24	1.29E-22	ubald1b	UBA-like domain containing 1b [Source:ZFIN;Acc:ZDB-GENE-050522-446]
ENSDARG00000038956	3.711089715	1.453761073	1.264732667	1.149461156	0.250365875	0.400592659	fdx1b	ferredoxin 1b [Source:ZFIN;Acc:ZDB-GENE-060526-382]
ENSDARG00000078285	398.7628739	1.452514758	0.195136718	7.443574816	9.80E-14	1.83E-12	pik3ap1	phosphoinositide-3-kinase adaptor protein 1 [Source:ZFIN;Acc:ZDB-GENE-090313-250]
ENSDARG00000091003	542.2275912	1.452350003	0.24829024	5.849404326	4.93E-09	5.17E-08	il34	interleukin 34 [Source:ZFIN;Acc:ZDB-GENE-050419-150]
ENSDARG00000044039	460.7024401	1.451995692	0.253001019	5.739090281	9.52E-09	9.63E-08	stx11a	syntaxin 11a [Source:ZFIN;Acc:ZDB-GENE-040426-2564]
ENSDARG00000103518	16.14364434	1.451905796	0.691273055	2.100336165	0.03569928	0.085748195	abhd8a	abhydrolase domain containing 8a [Source:ZFIN;Acc:ZDB-GENE-080204-70]
ENSDARG00000015425	2.141526743	1.451654137	1.79153957	0.810283044	0.417777518	NA	slc24a4a	solute carrier family 24 member 4a [Source:ZFIN;Acc:ZDB-GENE-050417-291]
ENSDARG00000069787	46.72854812	1.4513358	0.482541371	3.007691954	0.002632398	0.009248378	tmc6a	transmembrane channel-like 6a [Source:ZFIN;Acc:ZDB-GENE-081114-3]
ENSDARG00000093864	1045.388075	1.450550455	0.097191234	14.92470462	2.28E-50	3.31E-48	wee1	WEE1 G2 checkpoint kinase [Source:ZFIN;Acc:ZDB-GENE-030131-5268]
ENSDARG00000075975	19.39338559	1.448567431	0.937094827	1.545806667	0.122151267	0.232145248	slc45a3	solute carrier family 45 member 3 [Source:ZFIN;Acc:ZDB-GENE-070509-3]
ENSDARG00000075284	49.81613372	1.447580963	0.885602947	1.634571079	0.102138995	0.202008437	kansl1l	KAT8 regulatory NSL complex subunit 1-like [Source:ZFIN;Acc:ZDB-GENE-081104-473]
ENSDARG00000097269	5.088577552	1.445613546	1.170765566	1.234759193	0.216920139	0.359535601	si:ch211-222n22.1	si:ch211-222n22.1 [Source:ZFIN;Acc:ZDB-GENE-131121-417]
ENSDARG00000117714	6.347223215	1.445186516	1.223525558	1.181165776	0.237536874	0.385288335	FQ311907.1
ENSDARG00000025903	95.95356783	1.443865363	0.451566972	3.197455642	0.001386457	0.005263959	lgals9l1	lectin, galactoside-binding, soluble, 9 (galectin 9)-like 1 [Source:ZFIN;Acc:ZDB-GENE-030131-9543]
ENSDARG00000011876	3547.256456	1.443372991	0.100899238	14.30509307	2.03E-46	2.51E-44	ednraa	endothelin receptor type Aa [Source:ZFIN;Acc:ZDB-GENE-010906-2]
ENSDARG00000076844	43.71895395	1.443251233	0.429376939	3.361268625	0.000775853	0.003136664	plin6	perilipin 6 [Source:ZFIN;Acc:ZDB-GENE-070410-23]
ENSDARG00000103846	10932.97316	1.44242113	0.140792213	10.24503485	1.25E-24	5.59E-23	hspa5	heat shock protein 5 [Source:NCBI gene;Acc:378848]
ENSDARG00000113702	39.63674052	1.441899125	0.452354323	3.187543592	0.001434868	0.005433742	RIMS2	regulating synaptic membrane exocytosis 2 [Source:HGNC Symbol;Acc:HGNC:17283]
ENSDARG00000076213	31.3309925	1.441761348	0.533897614	2.700445387	0.00692467	0.021471439	DOCK4	si:dkey-81e3.1 [Source:ZFIN;Acc:ZDB-GENE-120703-34]
ENSDARG00000099313	556.7716247	1.441168561	0.132809733	10.85137756	1.96E-27	1.02E-25	naga	N-acetylgalactosaminidase, alpha [Source:ZFIN;Acc:ZDB-GENE-051113-256]
ENSDARG00000069766	2.076845131	1.440843009	2.561834578	0.562426248	0.57382564	NA	caln2	calneuron 2 [Source:ZFIN;Acc:ZDB-GENE-091204-251]
ENSDARG00000088745	136.0173556	1.440293064	0.566958632	2.540384752	0.011073058	0.032174106	MFAP4	zgc:173915 [Source:ZFIN;Acc:ZDB-GENE-071004-112]
ENSDARG00000080775	6.506673864	1.440068522	0.887742093	1.622169922	0.10476697	0.20604929	CR847523.2
ENSDARG00000062998	48.8288037	1.440001642	0.681440829	2.113171946	0.034586054	0.083583594	pglyrp2	peptidoglycan recognition protein 2 [Source:ZFIN;Acc:ZDB-GENE-071227-1]
ENSDARG00000071384	13.20882513	1.43991132	0.870056289	1.654963406	0.097931921	0.195263084	slc7a11	solute carrier family 7 member 11 [Source:ZFIN;Acc:ZDB-GENE-150416-1]
ENSDARG00000055186	275.597558	1.439175606	0.207248571	6.944200393	3.81E-12	5.90E-11	ccr9a	chemokine (C-C motif) receptor 9a [Source:ZFIN;Acc:ZDB-GENE-060130-125]
ENSDARG00000090646	7.944998656	1.439170362	0.89643163	1.605443532	0.108396231	0.211615671	tnk2a	tyrosine kinase, non-receptor, 2a [Source:ZFIN;Acc:ZDB-GENE-091118-85]
ENSDARG00000074030	10.19955322	1.439010591	0.812993117	1.770015712	0.076724523	0.160562868	myt1a	myelin transcription factor 1a [Source:ZFIN;Acc:ZDB-GENE-030131-3885]
ENSDARG00000014973	3.701169332	1.439004696	1.482924763	0.970382809	0.331855715	0.490812934	ntng1a	netrin g1a [Source:ZFIN;Acc:ZDB-GENE-091118-13]
ENSDARG00000015278	866.9351184	1.438785789	0.140256461	10.25824963	1.09E-24	4.90E-23	plxnc1	plexin C1 [Source:ZFIN;Acc:ZDB-GENE-030131-1620]
ENSDARG00000082911	7.220137458	1.436905842	0.920555883	1.560911042	0.118544742	0.226598253	CT863714.5
ENSDARG00000102808	3397.076319	1.435364248	0.11066127	12.97079135	1.79E-38	1.49E-36	calr3b	calreticulin 3b [Source:ZFIN;Acc:ZDB-GENE-030131-9907]
ENSDARG00000004251	259.1584749	1.434928272	0.18043082	7.952789191	1.82E-15	4.05E-14	dhfr	dihydrofolate reductase [Source:ZFIN;Acc:ZDB-GENE-010406-5]
ENSDARG00000058678	6.561250568	1.434857207	1.314487261	1.091571786	0.275021363	0.429215326	aqp10b	aquaporin 10b [Source:ZFIN;Acc:ZDB-GENE-060503-57]
ENSDARG00000093022	864.6470093	1.434270253	0.122802109	11.6795246	1.62E-31	1.05E-29	selenoh	selenoprotein H [Source:ZFIN;Acc:ZDB-GENE-030411-2]
ENSDARG00000095607	9.259465301	1.432998931	0.822337561	1.742592093	0.081404892	0.16822052	si:ch211-209f23.3	si:ch211-209f23.3 [Source:ZFIN;Acc:ZDB-GENE-100921-45]
ENSDARG00000075299	677.678485	1.432740661	0.121491444	11.79293464	4.24E-32	2.82E-30	prxl2c	peroxiredoxin like 2C [Source:ZFIN;Acc:ZDB-GENE-110914-194]
ENSDARG00000090977	119.8161258	1.431712772	0.289736507	4.941430365	7.76E-07	5.80E-06	ifit12	interferon-induced protein with tetratricopeptide repeats 12 [Source:ZFIN;Acc:ZDB-GENE-120406-2]
ENSDARG00000104002	2.162216148	1.43039682	1.708353103	0.837295766	0.402426339	NA	ccl39.4	chemokine (C-C motif) ligand 39, duplicate 4 [Source:ZFIN;Acc:ZDB-GENE-131127-181]
ENSDARG00000054337	380.582809	1.429980678	0.27995371	5.107918293	3.26E-07	2.60E-06	ap1g2	adaptor related protein complex 1 subunit gamma 2 [Source:ZFIN;Acc:ZDB-GENE-030616-587]
[truncated: 21,737 more rows]
