# Supplementary material for: Harnessing the regenerative potential of interleukin11 to enhance heart repair
Source: Nat Commun. 2024 Nov 8;15:9666. doi: 10.1038/s41467-024-54060-0 (PMC11549343; doi:10.1038/s41467-024-54060-0)
Supplement: Supplementary file 4 — Supplementary Data 2 [file 41467_2024_54060_MOESM4_ESM.csv]

	ensembl_gene_id	baseMean	log2FoldChange	lfcSE	stat	pvalue	padj	external_gene_name	description
1	ENSDARG00000000001	473.970206699076	0.483632248620312	0.294147480890544	1.6441828675741	0.100138434739018	0.240629357410782	slc35a5	solute carrier family 35 member A5 [Source:NCBI gene;Acc:368418]
2	ENSDARG00000000002	1831.14719270283	0.603713461382037	0.196767216016176	3.06816081258377	0.00215380679537003	0.0104059419342369	ccdc80	coiled-coil domain containing 80 [Source:NCBI gene;Acc:368419]
3	ENSDARG00000000018	2034.78494278259	-0.0596854759529699	0.214288913367728	-0.278528062954649	0.780607025850815	0.900576861574325	nrf1	nuclear respiratory factor 1 [Source:NCBI gene;Acc:64604]
4	ENSDARG00000000019	8892.95295277147	-0.191957183847278	0.202734806113949	-0.946838816317444	0.343720918930746	0.570268993494584	ube2h	ubiquitin-conjugating enzyme E2H (UBC8 homolog, yeast) [Source:ZFIN;Acc:ZDB-GENE-030616-67]
5	ENSDARG00000000068	1569.10989147661	0.522240764632508	0.285010407648343	1.83235682142832	0.0668982766082722	0.177188058938116	slc9a3r1a	SLC9A3 regulator 1a [Source:ZFIN;Acc:ZDB-GENE-031006-7]
6	ENSDARG00000000069	2386.60305468022	0.507822527669386	0.146316214863118	3.47071941510012	0.000519066075853217	0.00298931205706671	dap	death-associated protein [Source:ZFIN;Acc:ZDB-GENE-000511-3]
7	ENSDARG00000000086	735.478928399189	-0.166423912504169	0.204377531102697	-0.814296520788007	0.415475102394285	0.642393480670007	itsn1	intersectin 1 (SH3 domain protein) [Source:ZFIN;Acc:ZDB-GENE-030616-226]
8	ENSDARG00000000103	24311.1859196872	-0.692816500978678	0.158336979606968	-4.37558239836596	1.21108681015537e-05	0.000106828702209228	myh10	myosin, heavy chain 10, non-muscle [Source:ZFIN;Acc:ZDB-GENE-030616-162]
9	ENSDARG00000000142	28.4546989562278	0.260032899237353	0.645273826428812	0.402980701505394	0.686962421554572	0.848162569710001	tmem267	transmembrane protein 267 [Source:NCBI gene;Acc:368645]
10	ENSDARG00000000151	484.967310931788	-0.0507949912253699	0.347992691729567	-0.145965683856498	0.883948478546301	0.952632370094773	thraa	thyroid hormone receptor alpha a [Source:NCBI gene;Acc:30670]
11	ENSDARG00000000161	13.921220821875	0.169764557853779	1.16405344198045	0.145839144262099	0.884048373597601	0.952632370094773	itsn2a	intersectin 2a [Source:ZFIN;Acc:ZDB-GENE-041014-84]
12	ENSDARG00000000175	36.9537635435712	0.17915213721119	0.611617606632378	0.292915271353319	0.769586915719641	0.895231252582263	hoxb2a	homeobox B2a [Source:NCBI gene;Acc:30338]
13	ENSDARG00000000183	2206.66417976006	-0.901357882928436	0.190391267026989	-4.73423963716079	2.19877820710168e-06	2.25413422666162e-05	ptpn4b	protein tyrosine phosphatase non-receptor type 4b [Source:ZFIN;Acc:ZDB-GENE-030131-6259]
14	ENSDARG00000000189	1580.6634260306	0.741873182094127	0.341529251470767	2.17220978554344	0.0298398429224869	0.0950069663928396	sema6e	sema domain, transmembrane domain (TM), and cytoplasmic domain, (semaphorin) 6E [Source:ZFIN;Acc:ZDB-GENE-040724-119]
15	ENSDARG00000000212	272.890021420693	-3.9120470471753	1.6797204067857	-2.32898703342025	NA	NA	krt97	keratin 97 [Source:ZFIN;Acc:ZDB-GENE-040718-78]
16	ENSDARG00000000229	457.978963301032	-0.181371699860912	0.237533202689051	-0.763563568409174	0.445127366738764	0.669667821489146	usp49	ubiquitin specific peptidase 49 [Source:ZFIN;Acc:ZDB-GENE-050208-484]
17	ENSDARG00000000241	4239.71324815715	0.292274060902609	0.294871119668715	0.991192563147507	0.32159156127003	0.546931738366184	slc40a1	solute carrier family 40 member 1 [Source:NCBI gene;Acc:58153]
18	ENSDARG00000000324	2107.70193993575	-0.208015440267895	0.154654291426105	-1.3450350349139	0.178613920831229	0.366461869658143	dcaf8	DDB1 and CUL4 associated factor 8 [Source:ZFIN;Acc:ZDB-GENE-070912-578]
19	ENSDARG00000000349	4.28653313478401	1.85405207856178	2.05051656446084	0.904187808426353	0.365895823694867	0.594034002281956	cfap300	cilia and flagella associated protein 300 [Source:ZFIN;Acc:ZDB-GENE-040724-203]
20	ENSDARG00000000369	828.192260568797	-0.589459703858514	0.287336396110714	-2.05146202095257	0.0402219745427748	0.120154906738642	prkag3b	protein kinase, AMP-activated, gamma 3b non-catalytic subunit [Source:ZFIN;Acc:ZDB-GENE-060421-6938]
21	ENSDARG00000000370	401.983247480657	-0.155791988651198	0.256080189955314	-0.608371888033914	0.542940851994619	0.750468497158634	triob	trio Rho guanine nucleotide exchange factor b [Source:ZFIN;Acc:ZDB-GENE-030616-399]
22	ENSDARG00000000380	10.7306171118682	-0.903719025847811	1.62981510094034	-0.554491748988213	0.579242350901073	0.77757733526205	pde6a	phosphodiesterase 6A, cGMP-specific, rod, alpha [Source:ZFIN;Acc:ZDB-GENE-030616-42]
23	ENSDARG00000000394	6386.54847371185	-0.194704917106715	0.210250874550348	-0.926059962999537	0.354414819147943	0.581699981258581	matr3l1.1	matrin 3-like 1.1 [Source:ZFIN;Acc:ZDB-GENE-030616-40]
24	ENSDARG00000000423	586.957558687006	-0.147122698395567	0.222016819096997	-0.662664653038248	0.507545352710707	0.723594616490092	si:ch73-314g15.3	si:ch73-314g15.3 [Source:ZFIN;Acc:ZDB-GENE-030616-19]
25	ENSDARG00000000442	4878.30280911513	0.819358394514794	0.178173677037802	4.59865008197006	4.2523732164697e-06	4.13273978331302e-05	slc39a13	solute carrier family 39 member 13 [Source:NCBI gene;Acc:368686]
26	ENSDARG00000000460	8.40948922665054	1.11897152864494	1.65877080558002	0.674578745225549	0.499943440626715	0.71820650598996	nitr2b	novel immune-type receptor 2b [Source:ZFIN;Acc:ZDB-GENE-001106-6]
27	ENSDARG00000000472	7.51441948308907	1.08931584222532	1.63480185609059	0.666328973243448	0.505200850358513	0.721516202771018	cntn2	contactin 2 [Source:ZFIN;Acc:ZDB-GENE-990630-12]
28	ENSDARG00000000474	3.33085051176822	0.0305964051159888	2.64961463283013	0.0115474925058472	0.990786638772688	0.996702765813017	tnni1a	troponin I type 1a (skeletal, slow) [Source:ZFIN;Acc:ZDB-GENE-030616-266]
29	ENSDARG00000000476	368.83179096734	-0.431335688972409	0.281229756202349	-1.53374840129668	0.125091561374851	0.284206866072963	pms1	PMS1 homolog 1, mismatch repair system component [Source:ZFIN;Acc:ZDB-GENE-030616-528]
30	ENSDARG00000000489	5542.92476985915	-0.102267924260393	0.16108457063302	-0.634871011286228	0.525512544896204	0.736579887138343	upf3b	UPF3B regulator of nonsense mediated mRNA decay [Source:ZFIN;Acc:ZDB-GENE-040426-1630]
31	ENSDARG00000000503	33.4126670388299	4.90327234184702	1.48707432054174	3.29726112146216	0.000976326857701097	0.0052237189619158	stx1b	syntaxin 1B [Source:ZFIN;Acc:ZDB-GENE-000330-4]
32	ENSDARG00000000516	32.0462961376201	0.549922133118736	0.692319804296027	0.794318073390829	0.427010285015513	0.65260231356124	ankar	ankyrin and armadillo repeat containing [Source:ZFIN;Acc:ZDB-GENE-030616-533]
33	ENSDARG00000000529	713.592756103275	-0.104924808584194	0.27705164789729	-0.378719308766187	0.704896313295697	0.858601103587321	ofd1	OFD1 centriole and centriolar satellite protein [Source:NCBI gene;Acc:327216]
34	ENSDARG00000000540	2224.79626956478	-0.214903193056856	0.149181837657908	-1.44054528641519	0.149713187234085	0.323240350044208	asdurf	asnsd1 upstream reading frame [Source:ZFIN;Acc:ZDB-GENE-170731-1]
35	ENSDARG00000000542	1326.82978934144	-0.150492840959778	0.171135383366541	-0.879378875363544	0.379195882078965	0.606265787029609	gtf2e1	general transcription factor IIE, polypeptide 1, alpha [Source:ZFIN;Acc:ZDB-GENE-041210-221]
36	ENSDARG00000000551	192.5951423038	0.190311792265346	0.426576327757113	0.446137724673993	0.655497763947641	0.828116043182445	slc1a4	solute carrier family 1 member 4 [Source:ZFIN;Acc:ZDB-GENE-030616-566]
37	ENSDARG00000000563	115225.42642161	-0.78811454514634	0.198901450656351	-3.96233683839739	7.42197273960691e-05	0.000544070660063642	ttn.1	titin, tandem duplicate 1 [Source:ZFIN;Acc:ZDB-GENE-030616-413]
38	ENSDARG00000000567	871.713449300815	0.300943906286309	0.176335879235897	1.70665157647081	0.0878868326148284	0.218415043303045	znf281a	zinc finger protein 281a [Source:ZFIN;Acc:ZDB-GENE-131126-34]
39	ENSDARG00000000568	3666.91235731058	-0.621405406238518	0.145904948994052	-4.25897415079356	2.05367214744887e-05	0.000171994059166084	ell	elongation factor RNA polymerase II [Source:ZFIN;Acc:ZDB-GENE-030131-3946]
40	ENSDARG00000000588	1879.61517134993	0.452147126193994	0.256217692146412	1.76469908227735	0.0776143529133533	0.198915141837783	grasp	GRP1 (general receptor for phosphoinositides 1)-associated scaffold protein [Source:ZFIN;Acc:ZDB-GENE-060312-30]
41	ENSDARG00000000606	46.7981403206324	1.97807120709324	1.23101223447099	1.60686559540433	0.108083855027366	0.254794055399246	dnah6	dynein, axonemal, heavy chain 6 [Source:ZFIN;Acc:ZDB-GENE-030616-623]
42	ENSDARG00000000631	2413.4523730587	0.0455859170580082	0.139091147754915	0.327741324978732	0.743107254766637	0.88101964541217	ptpn4a	protein tyrosine phosphatase non-receptor type 4a [Source:ZFIN;Acc:ZDB-GENE-030616-449]
43	ENSDARG00000000651	327.618073496712	-0.674254147617326	0.384947449533478	-1.75154855145673	0.079851465836392	0.203130758893018	osgepl1	O-sialoglycoprotein endopeptidase-like 1 [Source:NCBI gene;Acc:368635]
44	ENSDARG00000000656	1128.30751366414	2.12109593133445	0.26854291663699	7.89853613678329	2.8219796883909e-15	1.23663787266621e-13	psmb9a	proteasome 20S subunit beta 9a [Source:ZFIN;Acc:ZDB-GENE-990415-140]
45	ENSDARG00000000666	3976.8714335608	0.109267770861594	0.157472022623054	0.693886882517232	0.487753150509328	0.707696778063	creg2	cellular repressor of E1A-stimulated genes 2 [Source:ZFIN;Acc:ZDB-GENE-041114-173]
46	ENSDARG00000000690	1146.85879948749	1.17464325772635	0.157836948847384	7.44213104918881	9.90738630777174e-14	3.49427123212975e-12	sypl2b	synaptophysin-like 2b [Source:ZFIN;Acc:ZDB-GENE-050417-309]
47	ENSDARG00000000729	770.66278960512	0.153832801693423	0.231793013719141	0.663664530803416	0.506905045535347	0.72296455979138	daxx	death-domain associated protein [Source:ZFIN;Acc:ZDB-GENE-010110-3]
48	ENSDARG00000000730	750.850546892859	0.00973026364670251	0.288977448554269	0.0336713598081173	0.973139217579302	0.989750477711935	slc6a22.1	solute carrier family 6 member 22, tandem duplicate 1 [Source:ZFIN;Acc:ZDB-GENE-030616-629]
49	ENSDARG00000000747	94.9596451565703	0.821080659524292	0.432578473049119	1.89810799815519	0.0576818567816696	0.158558034223101	lcmt2	leucine carboxyl methyltransferase 2 [Source:ZFIN;Acc:ZDB-GENE-110714-2]
50	ENSDARG00000000760	434.422068443966	-0.0694767262875597	0.256077851477327	-0.271310954409937	0.786151881939423	0.903969248691663	znf511	zinc finger protein 511 [Source:NCBI gene;Acc:368916]
51	ENSDARG00000000767	3122.82820742081	3.01567370754984	0.393632726529847	7.66113563304339	1.84296094592333e-14	7.23519335807996e-13	spi1b	Spi-1 proto-oncogene b [Source:ZFIN;Acc:ZDB-GENE-980526-164]
52	ENSDARG00000000779	2552.71853119822	-0.0632970753824019	0.148830094671444	-0.42529755505522	0.670619775661639	0.838016037167442	scfd1	sec1 family domain containing 1 [Source:ZFIN;Acc:ZDB-GENE-030116-3]
53	ENSDARG00000000796	19115.2846859921	-0.989197079938965	0.348249182052553	-2.84048644165858	0.00450447877308907	0.0196841401541045	nr4a1	nuclear receptor subfamily 4, group A, member 1 [Source:ZFIN;Acc:ZDB-GENE-040704-11]
54	ENSDARG00000000804	62.0481910576795	3.83618481445535	1.92465917460653	1.99317617636879	0.0462421588698409	0.133930766623419	rassf6	Ras association domain family member 6 [Source:ZFIN;Acc:ZDB-GENE-030616-513]
55	ENSDARG00000000830	502.84564668089	0.0413200966642533	0.210315772923981	0.196466941541225	0.844244705233859	0.932516185796894	telo2	TEL2, telomere maintenance 2, homolog (S. cerevisiae) [Source:NCBI gene;Acc:777634]
56	ENSDARG00000000837	811.942126301373	-0.489004507899543	0.283048629200771	-1.72763425592386	0.0840538172139841	0.211167833297127	snx9a	sorting nexin 9a [Source:ZFIN;Acc:ZDB-GENE-030616-66]
57	ENSDARG00000000853	2386.93329528316	0.0516667907212606	0.192075363368982	0.268992284148422	0.787935620272672	0.904593280227989	dstyk	dual serine/threonine and tyrosine protein kinase [Source:NCBI gene;Acc:402922]
58	ENSDARG00000000857	2351.16035650466	0.995764865888984	0.197203043457611	5.04943964570723	4.4310790065523e-07	5.26313984987937e-06	mapk14a	mitogen-activated protein kinase 14a [Source:NCBI gene;Acc:65237]
59	ENSDARG00000000861	6209.47457624553	0.0126775486509323	0.216312710034576	0.0586075069232218	0.953264731303096	0.982450633234022	scrib	scribble planar cell polarity protein [Source:NCBI gene;Acc:368473]
60	ENSDARG00000000887	34.6203653667171	0.123649188906617	0.717804655990173	0.172260221321705	0.86323295561306	0.942162399245684	zgc:56699	zgc:56699 [Source:ZFIN;Acc:ZDB-GENE-040426-2099]
61	ENSDARG00000000906	1044.75322007726	2.38878732479277	0.28872116899461	8.27368264374605	1.29883590550864e-16	6.86030066322643e-15	skap2	src kinase associated phosphoprotein 2 [Source:NCBI gene;Acc:368564]
62	ENSDARG00000000935	94.7769553121211	0.232706824477895	0.384248824149218	0.60561492931863	0.544770486285209	0.751954095233623	unk	unk zinc finger [Source:ZFIN;Acc:ZDB-GENE-040426-707]
63	ENSDARG00000000943	299.458534264349	1.40476040740072	0.468365720542785	2.99928100154886	0.00270617592519118	0.0127123413439647	dzip1	DAZ interacting zinc finger protein 1 [Source:NCBI gene;Acc:402875]
64	ENSDARG00000000966	6125.80458578326	0.279231116624475	0.176393640016266	1.58299991200774	0.113421484445189	0.263793618417671	ncor2	nuclear receptor corepressor 2 [Source:ZFIN;Acc:ZDB-GENE-030616-81]
65	ENSDARG00000001014	12904.2019421354	-0.0082631544575885	0.25738528515447	-0.0321042224796548	0.974388936095714	0.990284572671732	myh9b	myosin, heavy chain 9b, non-muscle [Source:ZFIN;Acc:ZDB-GENE-030131-998]
66	ENSDARG00000001015	1005.35501312907	0.145486045820631	0.190740189464731	0.762744580619872	0.445615737922641	0.670186475173339	znf384l	zinc finger protein 384 like [Source:ZFIN;Acc:ZDB-GENE-030616-498]
67	ENSDARG00000001057	2616.51435133634	-0.268859005999507	0.206328274051797	-1.30306429031637	0.19255281366929	0.385758348740849	bysl	bystin-like [Source:ZFIN;Acc:ZDB-GENE-040426-1287]
68	ENSDARG00000001129	2270.51624636056	-0.279963549213106	0.17305683585933	-1.61775492902618	0.105715423098683	0.25064874251028	dicer1	dicer 1, ribonuclease type III [Source:NCBI gene;Acc:324724]
69	ENSDARG00000001154	48.1134332681038	1.6608581459144	0.585336293869695	2.83744261770335	0.00454765203887804	0.0198331685548756	rimbp2	RIMS binding protein 2 [Source:ZFIN;Acc:ZDB-GENE-040724-96]
70	ENSDARG00000001162	4565.65606528052	-0.0231955587385985	0.150458622312946	-0.154165699393106	0.877479086740828	0.950006161252499	matr3l1.1	matrin 3-like 1.1 [Source:ZFIN;Acc:ZDB-GENE-030616-40]
71	ENSDARG00000001169	797.391613922791	-1.66412541547044	0.392360437755906	-4.24131807220003	2.22210966688047e-05	0.000184685944833429	hsd17b8	hydroxysteroid (17-beta) dehydrogenase 8 [Source:ZFIN;Acc:ZDB-GENE-010110-1]
72	ENSDARG00000001210	820.964381584311	-0.263975148136915	0.166639711044257	-1.58410709237732	0.113169350687259	0.263375286449372	arl14ep	ADP-ribosylation factor-like 14 effector protein [Source:ZFIN;Acc:ZDB-GENE-060825-216]
73	ENSDARG00000001220	5307.44019652206	-0.048630420739146	0.130828095773269	-0.371712363859708	0.710107018562197	0.861417406795716	mycbp2	MYC binding protein 2 [Source:NCBI gene;Acc:368439]
74	ENSDARG00000001234	2102.70657981652	-0.15541564056795	0.231180325640395	-0.672270186216891	0.501411706159668	0.719824696598835	map4k2	mitogen-activated protein kinase kinase kinase kinase 2 [Source:ZFIN;Acc:ZDB-GENE-030616-163]
75	ENSDARG00000001241	4407.00955614247	-0.103768899820955	0.127723509998797	-0.81244948421737	0.41653376167675	0.643219115214215	puf60b	poly-U binding splicing factor b [Source:NCBI gene;Acc:415211]
76	ENSDARG00000001244	15926.4530507604	-0.11518486777381	0.191920284028712	-0.600170369467449	0.548392698707485	0.75476480001489	srrm1	serine/arginine repetitive matrix 1 [Source:ZFIN;Acc:ZDB-GENE-040426-2789]
77	ENSDARG00000001249	345.107196872959	-0.250683651740596	0.279604250333674	-0.896565955064827	0.369950571483167	0.597643997238653	pcgf1	polycomb group ring finger 1 [Source:NCBI gene;Acc:368900]
78	ENSDARG00000001259	7.52100190783972	0.0761558909429904	1.40787243136309	0.0540928916899501	0.95686115556733	0.983698210492541	gas2a	growth arrest-specific 2a [Source:ZFIN;Acc:ZDB-GENE-091013-1]
79	ENSDARG00000001303	5264.10893031423	0.91991503826275	0.274259098482664	3.35418238939809	0.000795998761457455	0.00436462008946594	psmb8a	proteasome 20S subunit beta 8A [Source:ZFIN;Acc:ZDB-GENE-990415-141]
80	ENSDARG00000001313	77.6046303216408	2.43465636040726	1.09081554878098	2.23195971411304	0.0256176256387333	0.0838342741457919	g2e3	G2/M-phase specific E3 ubiquitin protein ligase [Source:ZFIN;Acc:ZDB-GENE-030616-400]
81	ENSDARG00000001354	967.761375230066	-0.181549086128796	0.505518217437246	-0.359134606561104	0.719494393871514	0.867812472096668	slc6a22.2	solute carrier family 6 member 22, tandem duplicate 2 [Source:ZFIN;Acc:ZDB-GENE-030616-628]
82	ENSDARG00000001414	30.6816817566478	1.42514204221305	0.758914757694236	1.87786840058687	0.0603991701461307	0.164027403574943	mctp2a	multiple C2 domains, transmembrane 2a [Source:ZFIN;Acc:ZDB-GENE-040724-63]
83	ENSDARG00000001431	61.5062575500834	1.50041853254642	0.610787125358953	2.45653267767333	0.0140285042988941	0.0511255207023372	actn3b	actinin alpha 3b [Source:ZFIN;Acc:ZDB-GENE-030131-2040]
84	ENSDARG00000001437	325.85172418521	-1.37905566562629	1.36690001346262	-1.00889286125097	0.313026019217522	0.537363790408977	slc2a1a	solute carrier family 2 member 1a [Source:ZFIN;Acc:ZDB-GENE-030131-3158]
85	ENSDARG00000001442	806.212961963193	1.74998974288984	0.326429712292577	5.36100016937593	8.27624401909085e-08	1.1462337504688e-06	inppl1b	inositol polyphosphate phosphatase-like 1b [Source:NCBI gene;Acc:368433]
86	ENSDARG00000001447	659.421680496369	0.187474145948606	0.227965234105467	0.822380424296945	0.410860417054746	0.637810628828201	mier1b	mesoderm induction early response 1b, transcriptional regulator [Source:ZFIN;Acc:ZDB-GENE-070705-170]
87	ENSDARG00000001452	2303.43719674578	3.91131597046127	0.375638791657	10.4124389102836	2.17574886160105e-25	2.61412639322144e-23	adam8a	ADAM metallopeptidase domain 8a [Source:ZFIN;Acc:ZDB-GENE-030616-622]
88	ENSDARG00000001463	406.782117830976	-0.837925042198902	0.343560370055101	-2.4389455689098	0.0147301867985058	0.0531088202346128	tdh2	L-threonine dehydrogenase 2 [Source:ZFIN;Acc:ZDB-GENE-070620-14]
89	ENSDARG00000001470	993.414320183948	0.466659150029902	0.394701887235689	1.18230787620036	0.237083561528761	0.4450822228209	mhc1zea	major histocompatibility complex class I ZEA [Source:ZFIN;Acc:ZDB-GENE-070705-176]
90	ENSDARG00000001498	48.5068096541752	1.92501122008094	0.79761493880292	2.41345933536556	0.0158018910766937	0.0563135515277153	skap1	src kinase associated phosphoprotein 1 [Source:ZFIN;Acc:ZDB-GENE-090721-1]
91	ENSDARG00000001549	75.4890944820606	-0.0695383758625298	0.468509824971632	-0.148424583981222	0.882007699731668	0.952038208060538	sp3a	sp3a transcription factor [Source:ZFIN;Acc:ZDB-GENE-070410-111]
92	ENSDARG00000001557	1259.64815292833	-0.358998754460658	0.217984329519236	-1.64690166147461	0.0995782603505668	0.239791564346255	tomm34	translocase of outer mitochondrial membrane 34 [Source:ZFIN;Acc:ZDB-GENE-030131-2081]
93	ENSDARG00000001558	317.060704994877	1.99395147345923	0.504970573468603	3.94864884851198	7.85935407054719e-05	0.000572105510854379	kifc1	kinesin family member C1 [Source:ZFIN;Acc:ZDB-GENE-000208-21]
94	ENSDARG00000001559	9.28503239396507	2.57195458415266	1.72242333962444	1.49321860949321	0.135379972367368	0.301063140013956	csmd2	CUB and Sushi multiple domains 2 [Source:ZFIN;Acc:ZDB-GENE-030616-39]
95	ENSDARG00000001572	92.9883021447462	6.49640085515725	1.8308767877349	3.54824579058341	NA	NA	prf1.3	perforin 1.3 [Source:ZFIN;Acc:ZDB-GENE-060503-461]
96	ENSDARG00000001578	16703.8343943254	-1.3063808475512	0.158121932167524	-8.26185735048531	1.43423043098882e-16	7.50294661110824e-15	echs1	enoyl CoA hydratase, short chain, 1, mitochondrial [Source:ZFIN;Acc:ZDB-GENE-030616-617]
97	ENSDARG00000001621	323.711842605456	-0.0594421170119214	0.288416433669317	-0.206098231836798	0.836714179914228	0.929041022504158	nfyal	nuclear transcription factor Y, alpha, like [Source:ZFIN;Acc:ZDB-GENE-040718-491]
98	ENSDARG00000001634	1820.83681601019	0.894382995917425	0.197740166648907	4.52302135208284	6.09630875235868e-06	5.7509915223394e-05	kirrel1a	kirre like nephrin family adhesion molecule 1a [Source:ZFIN;Acc:ZDB-GENE-040426-2126]
99	ENSDARG00000001656	1581.31271423616	2.09257121582309	0.34797036024663	6.01364787029544	1.81394311917112e-09	3.30270559424771e-08	psmb13a	proteasome 20S subunit beta 13a [Source:ZFIN;Acc:ZDB-GENE-001208-2]
100	ENSDARG00000001676	90.8679003309541	1.1708893668537	0.702119777325477	1.66764903178467	0.0953854187465961	0.232347881947757	gpm6bb	glycoprotein M6Bb [Source:ZFIN;Acc:ZDB-GENE-030710-10]
101	ENSDARG00000001686	6.54007092487505	0.818676400251533	2.2920055205293	0.35718779597986	0.720951221509276	0.868405880838567	uckl1a	uridine-cytidine kinase 1-like 1a [Source:ZFIN;Acc:ZDB-GENE-040724-238]
102	ENSDARG00000001710	155.541174216971	-0.117684886351814	0.315880567517304	-0.372561336320148	0.709474953426261	0.861032789797539	flot1a	flotillin 1a [Source:ZFIN;Acc:ZDB-GENE-020430-1]
103	ENSDARG00000001712	12756.4994829039	-2.82003482916878	0.441289897233383	-6.39043596250145	1.65413467223922e-10	3.64626641913861e-09	si:ch211-247n2.1	si:ch211-247n2.1 [Source:ZFIN;Acc:ZDB-GENE-141216-101]
104	ENSDARG00000001721	6.60907742495077	0.372137070569187	2.00601441438362	0.185510666274814	0.852828514988856	0.936895369078057	oc90	otoconin 90 [Source:ZFIN;Acc:ZDB-GENE-070912-300]
105	ENSDARG00000001729	8122.17155744202	-0.405487630764441	0.196921734031318	-2.05913091695584	0.0394816988255248	0.118477605079971	strn3	striatin, calmodulin binding protein 3 [Source:ZFIN;Acc:ZDB-GENE-030616-405]
106	ENSDARG00000001733	943.081229542483	1.79660085131244	0.28343334330956	6.33870676729177	2.31701738597669e-10	4.93341958901191e-09	gulp1a	GULP PTB domain containing engulfment adaptor 1a [Source:NCBI gene;Acc:368404]
107	ENSDARG00000001734	2972.06657582536	-0.545627717880428	0.296363419935752	-1.84107646618032	0.0656103538578631	0.174816407048288	fkbp8	FKBP prolyl isomerase 8 [Source:ZFIN;Acc:ZDB-GENE-040426-1849]
108	ENSDARG00000001754	2063.86879761335	-0.069591190368634	0.310707126219476	-0.223976808048736	0.822775349314798	0.92243886368029	noc2l	NOC2-like nucleolar associated transcriptional repressor [Source:ZFIN;Acc:ZDB-GENE-000607-75]
109	ENSDARG00000001760	27.9122487696889	3.44715882455578	1.03380813383058	3.33442803529024	0.000854750148657333	0.00464945808474873	tnxba	tenascin XBa [Source:ZFIN;Acc:ZDB-GENE-070103-5]
110	ENSDARG00000001767	147.930331303501	0.964050335289933	0.577611379494247	1.66902933272203	0.0951115667504687	0.231784757620918	slc29a2	solute carrier family 29 member 2 [Source:ZFIN;Acc:ZDB-GENE-050220-15]
111	ENSDARG00000001769	142.564514325393	0.0531735524210322	0.376094867609936	0.141383350320485	0.887567106664477	0.954141199795482	ptpra	protein tyrosine phosphatase receptor type A [Source:ZFIN;Acc:ZDB-GENE-020107-1]
112	ENSDARG00000001771	4.34797450094359	0.479910508522182	2.09724683458586	0.228828815286756	0.819001969573374	0.920493218989565	otol1a	otolin 1a [Source:NCBI gene;Acc:553759]
113	ENSDARG00000001776	27.939739948673	0.923350703655825	0.802853495909839	1.15008617183566	0.250108381220253	0.461801905948094	stim2b	stromal interaction molecule 2b [Source:ZFIN;Acc:ZDB-GENE-120404-3]
114	ENSDARG00000001777	1200.82463580121	-0.400531520817466	0.199865171956865	-2.00400858686829	0.0450691405989243	0.131211143320021	nup155	nucleoporin 155 [Source:ZFIN;Acc:ZDB-GENE-040426-711]
115	ENSDARG00000001781	270.544272450571	0.637956661865863	0.298940889177457	2.13405621298985	0.0328381796119607	0.102523197255103	tspan11	tetraspanin 11 [Source:ZFIN;Acc:ZDB-GENE-041210-93]
116	ENSDARG00000001782	235.651206448586	2.24275392113284	0.337561045271387	6.64399507155734	3.05292786818147e-11	7.52631045022822e-10	prkacba	protein kinase, cAMP-dependent, catalytic, beta a [Source:ZFIN;Acc:ZDB-GENE-040426-1351]
117	ENSDARG00000001785	5160.04244059473	-1.5923949934947	0.295181802949092	-5.39462452490451	6.86669917885751e-08	9.65000713008209e-07	irx2a	iroquois homeobox 2a [Source:ZFIN;Acc:ZDB-GENE-040426-1446]
118	ENSDARG00000001788	66558.806594047	-1.45089222017053	0.209988378292105	-6.90939294817668	4.86732007042109e-12	1.34896942940302e-10	atp5po	ATP synthase peripheral stalk subunit OSCP [Source:ZFIN;Acc:ZDB-GENE-050522-147]
119	ENSDARG00000001803	28157.4527138142	1.68817826938706	0.265305998370854	6.36313645282633	1.97674928226428e-10	4.29677699356591e-09	kcnh6a	potassium voltage-gated channel, subfamily H (eag-related), member 6a [Source:ZFIN;Acc:ZDB-GENE-040702-5]
120	ENSDARG00000001804	329.994689191641	0.644515185550633	0.310789397372004	2.0738004288453	0.0380978493374979	0.115242173393701	zgc:112148	zgc:112148 [Source:ZFIN;Acc:ZDB-GENE-050417-235]
121	ENSDARG00000001807	499.355739492413	0.0552487420272818	0.288656916589305	0.191399335515971	0.848212740623663	0.934636835435508	tnfrsf21	tumor necrosis factor receptor superfamily, member 21 [Source:ZFIN;Acc:ZDB-GENE-030131-5971]
122	ENSDARG00000001817	10.9280161611152	1.4088651851384	1.22566989293377	1.14946544192754	0.250364108741177	0.462018059345718	zmp:0000000521	zmp:0000000521 [Source:ZFIN;Acc:ZDB-GENE-130530-524]
123	ENSDARG00000001818	86.2916170519363	-0.0405391509455052	2.70367995155179	-0.0149940642649799	0.988036915881642	0.995411344832245	c3b.2	complement component c3b, tandem duplicate 2 [Source:ZFIN;Acc:ZDB-GENE-030131-3063]
124	ENSDARG00000001825	61.8141850846969	2.00643393694612	0.929543516785326	2.15851533652242	0.0308877873222611	0.0975299034448531	cfap43	cilia and flagella associated protein 43 [Source:ZFIN;Acc:ZDB-GENE-080815-3]
125	ENSDARG00000001829	5626.37949497565	-0.209837518639274	0.158100500513958	-1.32724133040141	0.184428864511252	0.374770558523143	zgc:112982	zgc:112982 [Source:ZFIN;Acc:ZDB-GENE-050306-55]
126	ENSDARG00000001835	38.541401205076	0.654611177361767	0.781984435316732	0.837115353960499	0.402527730730044	0.630112107842587	nalcn	sodium leak channel, non-selective [Source:ZFIN;Acc:ZDB-GENE-050410-12]
127	ENSDARG00000001857	112.608542115363	-0.16942866870722	0.447533851516821	-0.378582911958452	0.704997613523133	0.858601103587321	aff4	AF4/FMR2 family, member 4 [Source:ZFIN;Acc:ZDB-GENE-100910-5]
128	ENSDARG00000001870	45.0260480509053	-1.12103770764718	0.565623818189747	-1.98194925955384	0.047484919904711	0.136535534984394	atp1a1a.4	ATPase Na+/K+ transporting subunit alpha 1a, tandem duplicate 4 [Source:ZFIN;Acc:ZDB-GENE-001212-4]
129	ENSDARG00000001873	25.6918835103332	-0.988616693701845	1.0706261262047	-0.923400493883354	0.355798534450038	0.582964675020155	phgdh	phosphoglycerate dehydrogenase [Source:ZFIN;Acc:ZDB-GENE-030131-647]
130	ENSDARG00000001879	2678.54426801995	-1.24104758098385	0.279224089807993	-4.44462933637728	8.80435295037633e-06	8.01185126782685e-05	nav2b	neuron navigator 2b [Source:ZFIN;Acc:ZDB-GENE-061207-13]
131	ENSDARG00000001880	1354.10512015797	-0.623640116420984	0.23860291766084	-2.61371538342817	0.0089563611922314	0.0350162652570661	stx3a	syntaxin 3A [Source:ZFIN;Acc:ZDB-GENE-040426-1489]
132	ENSDARG00000001882	2017.88864225465	-0.795563505224816	0.229366122383657	-3.46853099732877	0.000523312152425497	0.00300980190349509	kbtbd12	kelch repeat and BTB (POZ) domain containing 12 [Source:NCBI gene;Acc:559380]
133	ENSDARG00000001888	1805.84598655256	-0.636931307314549	0.281461724725455	-2.26294110837212	0.0236393198573275	0.0785713645417512	ppm1ba	protein phosphatase, Mg2+/Mn2+ dependent, 1Ba [Source:ZFIN;Acc:ZDB-GENE-991102-16]
134	ENSDARG00000001889	356.874072954485	0.385938182795754	0.499254510579026	0.773028935378372	0.439505256349084	0.664407980683402	tuba1a	tubulin, alpha 1a [Source:ZFIN;Acc:ZDB-GENE-090507-4]
135	ENSDARG00000001890	4713.56745623496	0.23503177096135	0.180120819332571	1.3048562172449	0.191941812186776	0.384957498586464	stt3b	STT3 oligosaccharyltransferase complex catalytic subunit B [Source:ZFIN;Acc:ZDB-GENE-030131-2638]
136	ENSDARG00000001891	24.2755454613826	0.672248626259798	1.03497136529465	0.649533551170678	0.515993567439418	0.729786646348733	syt14b	synaptotagmin XIVb [Source:ZFIN;Acc:ZDB-GENE-041014-36]
137	ENSDARG00000001897	3502.17408211604	0.689569423373598	0.143822167484547	4.79459763007457	1.63001666776837e-06	1.7095239555919e-05	man2b1	mannosidase, alpha, class 2B, member 1 [Source:ZFIN;Acc:ZDB-GENE-050327-52]
138	ENSDARG00000001898	1059.94199946113	0.488486821999135	0.174840744293886	2.79389580484769	0.00520772553027899	0.0222503583764382	manea	mannosidase, endo-alpha [Source:ZFIN;Acc:ZDB-GENE-040912-87]
139	ENSDARG00000001906	13.6014996038475	-0.164819942485015	1.13305319913612	-0.145465316730654	0.884343497684283	0.952810545190252	si:dkey-247m21.3	si:dkey-247m21.3 [Source:ZFIN;Acc:ZDB-GENE-091204-249]
140	ENSDARG00000001909	5.83898244790938	-1.14583843676075	1.81838382694549	-0.630141128501743	0.528602252762528	0.73920480022755	vill	villin-like [Source:ZFIN;Acc:ZDB-GENE-081222-1]
141	ENSDARG00000001910	2446.12718461471	-0.834433272906277	0.158000112978893	-5.2812194698731	1.28326856627593e-07	1.71105083772901e-06	rorab	RAR-related orphan receptor A, paralog b [Source:NCBI gene;Acc:554722]
142	ENSDARG00000001912	14.255571037293	1.38232797148152	1.84363988973162	0.749781982468792	0.453386021967474	0.677300303582719	drd4-rs	dopamine receptor D4 related sequence [Source:ZFIN;Acc:ZDB-GENE-051113-172]
143	ENSDARG00000001913	1.30904869116184	3.57919382645608	3.40790589182991	1.05026193212577	0.293597702276525	NA	palmda	palmdelphin a [Source:ZFIN;Acc:ZDB-GENE-070705-48]
144	ENSDARG00000001929	12058.7804236868	-0.390263884711337	0.38644941060556	-1.0098705652049	0.312557306590435	0.537022913743461	pink1	PTEN induced kinase 1 [Source:ZFIN;Acc:ZDB-GENE-041212-53]
145	ENSDARG00000001930	664.482728658374	0.207470466034932	0.210619087039491	0.985050637865654	0.324599198263278	0.550105453648229	klhl15	kelch-like family member 15 [Source:NCBI gene;Acc:445186]
146	ENSDARG00000001933	739.004929694027	-0.101608679613308	0.24160421623519	-0.420558387583752	0.674077585264385	0.840272178598581	prkag2b	protein kinase, AMP-activated, gamma 2 non-catalytic subunit b [Source:ZFIN;Acc:ZDB-GENE-070912-442]
147	ENSDARG00000001937	25.7355678478949	2.25734638011011	1.53192857605971	1.47353239268912	0.140607536017416	0.308980503476318	LO018422.1	solute carrier family 2, facilitated glucose transporter member 1-like [Source:NCBI gene;Acc:100334818]
148	ENSDARG00000001939	494.588824142838	0.162818124360567	0.269144197583462	0.604947555334448	0.545213843823696	0.752283639758504	b3gat3	beta-1,3-glucuronyltransferase 3 (glucuronosyltransferase I) [Source:ZFIN;Acc:ZDB-GENE-020419-3]
149	ENSDARG00000001940	6568.60738199681	0.0077302123615132	0.187481971244806	0.0412317638340777	0.967111131318676	0.98797675563974	dnajc1	DnaJ (Hsp40) homolog, subfamily C, member 1 [Source:ZFIN;Acc:ZDB-GENE-061103-529]
150	ENSDARG00000001950	113613.109067675	-1.14962510723484	0.222132224230934	-5.17540897641066	2.27412280257882e-07	2.86783410172959e-06	ak1	adenylate kinase 1 [Source:ZFIN;Acc:ZDB-GENE-040822-37]
151	ENSDARG00000001953	1921.3080176449	1.32948412928735	0.336676421888848	3.94884833879539	7.85280818520598e-05	0.000572009848720517	pfkfb3	6-phosphofructo-2-kinase/fructose-2,6-biphosphatase 3 [Source:ZFIN;Acc:ZDB-GENE-040426-2724]
152	ENSDARG00000001968	15.8665075595935	5.66058125659074	1.38746258234007	4.07980822592254	4.50728697058212e-05	0.000346923069995492	dock5	dedicator of cytokinesis 5 [Source:ZFIN;Acc:ZDB-GENE-080108-4]
153	ENSDARG00000001969	1040.9910631779	-0.00146377722577297	0.185272855934112	-0.00790065667414082	0.993696253599937	0.997514319783123	txlng	taxilin gamma [Source:ZFIN;Acc:ZDB-GENE-060616-122]
154	ENSDARG00000001971	33.1353691136033	-0.0672265199935027	0.750991083150357	-0.0895170681807459	0.928670989591661	0.972086438574287	cthrc1b	collagen triple helix repeat containing 1b [Source:ZFIN;Acc:ZDB-GENE-050420-46]
155	ENSDARG00000001975	87328.7040570136	-0.745081815596491	0.226594374749577	-3.28817437070063	0.00100839362158579	0.00537026039269209	hsd11b2	hydroxysteroid (11-beta) dehydrogenase 2 [Source:ZFIN;Acc:ZDB-GENE-030131-6030]
156	ENSDARG00000001976	9.33435828657841	-0.0402077743825282	1.45234474868825	-0.027684731479109	0.977913601551455	0.991682675426041	fkbp16	FKBP prolyl isomerase 16 [Source:ZFIN;Acc:ZDB-GENE-050208-116]
157	ENSDARG00000001993	108.501668831764	0.9880516018894	0.411576843291156	2.40064915700429	0.0163660193562681	0.0578899620290381	myhb	myosin, heavy chain b [Source:ZFIN;Acc:ZDB-GENE-081124-1]
158	ENSDARG00000001994	179.427391938453	0.306883056316973	0.5139811513622	0.59707064257832	0.550460217304255	0.756230041577693	stxbp1a	syntaxin binding protein 1a [Source:ZFIN;Acc:ZDB-GENE-050626-106]
159	ENSDARG00000001999	16.2588510182122	0.0444274214643307	2.90453019545943	0.0152959062136048	NA	NA	adamts18	ADAM metallopeptidase with thrombospondin type 1 motif, 18 [Source:ZFIN;Acc:ZDB-GENE-070815-1]
160	ENSDARG00000002002	1732.050991959	0.119970339270403	0.307348864036615	0.390339296182046	0.696285669148749	0.85412700701501	lmcd1	LIM and cysteine-rich domains 1 [Source:ZFIN;Acc:ZDB-GENE-040426-1067]
161	ENSDARG00000002006	2447.4827424418	-0.0943293332775991	0.149347686251596	-0.631608936469822	0.527642445660686	0.738287519788983	rxrbb	retinoid x receptor, beta b [Source:NCBI gene;Acc:30486]
162	ENSDARG00000002013	735.492858172291	-0.948743740800761	0.297771915511459	-3.18614245124891	0.00144183584912594	0.00738202400206907	grb10a	growth factor receptor-bound protein 10a [Source:ZFIN;Acc:ZDB-GENE-040822-32]
163	ENSDARG00000002016	1252.02974096997	-0.15146039211535	0.142948385046947	-1.05954601771546	0.289351183389866	0.509533962385342	ppil2	peptidylprolyl isomerase (cyclophilin)-like 2 [Source:ZFIN;Acc:ZDB-GENE-040426-1096]
164	ENSDARG00000002020	792.796513001089	0.378782620699145	0.189360810985356	2.0003221296324	0.0454654909191774	0.132013529402424	rictorb	RPTOR independent companion of MTOR, complex 2b [Source:ZFIN;Acc:ZDB-GENE-070810-5]
165	ENSDARG00000002021	4921.88970405707	0.260013008953185	0.123394292308871	2.10717209109106	0.0351026651778797	0.108050391250661	pygb	phosphorylase, glycogen; brain [Source:ZFIN;Acc:ZDB-GENE-040928-2]
166	ENSDARG00000002026	2.46733357442553	-1.70679729195519	2.29788015771388	-0.742770368692007	0.45762071803981	NA	qkib	QKI, KH domain containing, RNA binding b [Source:ZFIN;Acc:ZDB-GENE-081028-54]
167	ENSDARG00000002031	1115.30270121023	-0.076061792537684	0.176950333872631	-0.429848256700286	0.667306026995512	0.835929244518266	tox4a	TOX high mobility group box family member 4 a [Source:ZFIN;Acc:ZDB-GENE-070912-576]
168	ENSDARG00000002037	371.912692052403	-1.38881202876367	0.499184480021753	-2.78216187471042	0.00539980996377048	0.0229499794903341	pfkfb2b	6-phosphofructo-2-kinase/fructose-2,6-biphosphatase 2b [Source:ZFIN;Acc:ZDB-GENE-120222-1]
169	ENSDARG00000002060	111.541743588766	-0.41832149543563	0.428976534570298	-0.975161720336658	0.329480046941741	0.555636838282772	brf2	BRF2 RNA polymerase III transcription initiation factor subunit [Source:NCBI gene;Acc:445142]
170	ENSDARG00000002071	751.601473938116	-1.8716258823071	0.3678625287028	-5.0878405281099	3.62163703262926e-07	4.389929988498e-06	adss2	adenylosuccinate synthase 2 [Source:NCBI gene;Acc:550502]
171	ENSDARG00000002077	363.816331108571	-0.20024976290639	0.212395201192126	-0.942816795212103	0.345774619502096	0.572416807074899	mnat1	MNAT1 component of CDK activating kinase [Source:ZFIN;Acc:ZDB-GENE-041010-203]
172	ENSDARG00000002082	9949.25799720795	-0.287573587553619	0.134216771446541	-2.14260546170387	0.0321447922338062	0.100631377491287	csnk2a1	casein kinase 2, alpha 1 polypeptide [Source:ZFIN;Acc:ZDB-GENE-990415-27]
173	ENSDARG00000002084	18393.2351061406	0.547911189069757	0.168142335852089	3.25861530525984	0.00111957369484793	0.0058807874093778	lamb2	laminin, beta 2 (laminin S) [Source:ZFIN;Acc:ZDB-GENE-081030-4]
174	ENSDARG00000002097	46.5552308588068	-1.2237147818297	2.31590401783504	-0.528396156492553	0.597224404616131	0.789939958427903	si:dkeyp-52c3.7	si:dkeyp-52c3.7 [Source:ZFIN;Acc:ZDB-GENE-110411-213]
175	ENSDARG00000002127	3727.74788483982	-0.3899841599087	0.142080719406376	-2.74480704727625	0.0060546485087188	0.025242516480487	stam	signal transducing adaptor molecule (SH3 domain and ITAM motif) 1 [Source:ZFIN;Acc:ZDB-GENE-031118-123]
176	ENSDARG00000002128	1207.87572386575	0.0260146501861319	0.165140189486962	0.157530703258554	0.874826612267314	0.948462736020183	cwf19l1	CWF19 like cell cycle control factor 1 [Source:NCBI gene;Acc:387304]
177	ENSDARG00000002131	52.7325920468015	1.33179821595738	0.547208314240858	2.43380478932412	0.0149410505280185	0.0537627039486886	celf2	cugbp, Elav-like family member 2 [Source:NCBI gene;Acc:373117]
178	ENSDARG00000002165	7452.44904702034	0.317274798293649	0.207881078746335	1.52623221029558	0.126952044371258	0.287287628507326	psme1	proteasome activator subunit 1 [Source:ZFIN;Acc:ZDB-GENE-991110-17]
179	ENSDARG00000002167	166.581647214007	-0.148572793684175	0.328585944708769	-0.452158091594141	0.651155096720635	0.825055539459388	cacnb1	calcium channel, voltage-dependent, beta 1 subunit [Source:ZFIN;Acc:ZDB-GENE-040718-399]
180	ENSDARG00000002168	2098.24525302015	-0.397707062836447	0.158530978677803	-2.50870250189235	0.012117549067008	0.0452020548359374	tra2b	transformer 2 beta homolog [Source:ZFIN;Acc:ZDB-GENE-040426-1094]
181	ENSDARG00000002172	971.83331082564	-0.510442606014015	0.307074561132841	-1.66227578126602	0.0964574914789922	0.234300315236534	aplnra	apelin receptor a [Source:NCBI gene;Acc:561935]
182	ENSDARG00000002174	469.525192610773	0.0624797071598775	0.22475141190504	0.277994725952048	0.781016407330299	0.900701181750459	itfg2	integrin alpha FG-GAP repeat containing 2 [Source:ZFIN;Acc:ZDB-GENE-041008-161]
183	ENSDARG00000002184	1933.43878917818	-0.286141157673171	0.155636429862733	-1.83852301113267	0.0659853742478516	0.175428836313407	igbp1	immunoglobulin (CD79A) binding protein 1 [Source:ZFIN;Acc:ZDB-GENE-040426-2928]
184	ENSDARG00000002190	5100.87134561977	0.0352258957245872	0.166999484102349	0.210934158952241	0.832938648764124	0.927721575485464	chmp2bb	charged multivesicular body protein 2Bb [Source:NCBI gene;Acc:405840]
185	ENSDARG00000002192	39.2348227708492	3.78841776574647	1.1022712833564	3.43691958862502	0.000588370251642525	0.00333572525088595	aspn	asporin (LRR class 1) [Source:ZFIN;Acc:ZDB-GENE-041105-7]
186	ENSDARG00000002194	1015.88272534246	-0.106862547350388	0.508314650124614	-0.210229131354349	0.833488844039261	0.927934499050504	rhd	Rh blood group, D antigen [Source:ZFIN;Acc:ZDB-GENE-051213-1]
187	ENSDARG00000002196	1803.56920374075	0.837743879940421	0.299318802564099	2.79883479675828	0.00512873700014422	0.0219588386043014	bach1b	BTB and CNC homology 1, basic leucine zipper transcription factor 1 b [Source:ZFIN;Acc:ZDB-GENE-050522-220]
188	ENSDARG00000002197	1369.10784535136	-0.821635464753964	0.467100781948841	-1.75901110960665	0.0785756216004125	0.200725831487876	pygl	phosphorylase, glycogen, liver [Source:ZFIN;Acc:ZDB-GENE-041205-1]
189	ENSDARG00000002204	163903.364013383	0.0181948216232095	0.33608848373353	0.0541369981532462	0.956826015191941	0.983698210492541	hspb11	heat shock protein, alpha-crystallin-related, b11 [Source:NCBI gene;Acc:796767]
190	ENSDARG00000002210	180.142108905478	1.40750756900053	0.351115447271382	4.00867458250177	6.10604895072722e-05	0.000457577013041645	stk25a	serine/threonine kinase 25a [Source:ZFIN;Acc:ZDB-GENE-041010-92]
191	ENSDARG00000002213	947.868115578232	0.425034165410691	0.34306030300907	1.23894884276206	0.215364443895891	0.416758787139067	invs	inversin [Source:NCBI gene;Acc:245946]
192	ENSDARG00000002215	5076.86056987048	-0.159326097411428	0.238325894305946	-0.668521974397361	0.503800459824908	0.720793290695581	rtca	RNA 3'-terminal phosphate cyclase [Source:ZFIN;Acc:ZDB-GENE-030131-9687]
193	ENSDARG00000002216	70.5004352522502	-0.571712270097511	0.635604065774609	-0.89947862337974	0.368397777045529	0.596060243481656	tbx3a	T-box transcription factor 3a [Source:ZFIN;Acc:ZDB-GENE-070209-80]
194	ENSDARG00000002217	1075.11180548835	0.322104407619637	0.2288019999942	1.40778667855964	0.159194246149449	0.337839730255241	scocb	short coiled-coil protein b [Source:NCBI gene;Acc:791709]
195	ENSDARG00000002219	2.36252919928678	-2.68420415621696	3.35240207262744	-0.80068085452328	0.423316429001849	NA	si:dkey-103j14.5	si:dkey-103j14.5 [Source:ZFIN;Acc:ZDB-GENE-090313-170]
196	ENSDARG00000002220	2167.86949567932	-0.428485738221601	0.176699907446478	-2.42493470660922	0.0153111402363098	0.0548948475034715	C5H9orf78	zgc:103692 [Source:ZFIN;Acc:ZDB-GENE-041010-15]
197	ENSDARG00000002230	17.0913625349562	0.376764844568139	1.24137947334709	0.303504973827448	0.761505057563252	0.891425647416255	sypb	synaptophysin b [Source:ZFIN;Acc:ZDB-GENE-040718-205]
198	ENSDARG00000002231	269.670570115439	0.0723047946688214	0.576038052789038	0.125520865017057	0.900111207774866	0.960157162490802	plpp2a	phospholipid phosphatase 2a [Source:ZFIN;Acc:ZDB-GENE-140703-2]
199	ENSDARG00000002235	6740.31298175448	2.33359106032408	0.271680203613206	8.58947773628159	8.73655323303129e-18	5.17729565167196e-16	mmp14a	matrix metallopeptidase 14a (membrane-inserted) [Source:ZFIN;Acc:ZDB-GENE-030901-1]
200	ENSDARG00000002240	3330.8524771841	-0.125899906114652	0.188396019517127	-0.668272644174448	0.503959571987507	0.720926596928615	psmb6	proteasome 20S subunit beta 6 [Source:ZFIN;Acc:ZDB-GENE-990415-216]
201	ENSDARG00000002249	2100.54254474961	-0.26227317266743	0.191457015029989	-1.36988019282734	0.170724303647333	0.354162636168886	tbxas1	thromboxane A synthase 1 (platelet) [Source:ZFIN;Acc:ZDB-GENE-030131-8805]
202	ENSDARG00000002255	826.703139946867	-0.576324168982201	0.310733125141866	-1.85472394910932	0.0636356569900503	0.170948514914181	epb41l3a	erythrocyte membrane protein band 4.1-like 3a [Source:ZFIN;Acc:ZDB-GENE-040822-8]
203	ENSDARG00000002264	1296.23267805709	-1.05047385252585	0.249832552169509	-4.2047116895044	2.61415169713331e-05	0.000213456516658753	mrpl41	mitochondrial ribosomal protein L41 [Source:NCBI gene;Acc:553805]
204	ENSDARG00000002267	2263.90948430906	-0.0601680432799475	0.174913639212902	-0.34398714445997	0.730855954055442	0.87393378615029	dcaf13	ddb1 and cul4 associated factor 13 [Source:NCBI gene;Acc:393097]
205	ENSDARG00000002271	13373.9073372917	-0.175708016237039	0.286252627036235	-0.613821497661916	0.53933328974818	0.748117024535571	zfand5b	zinc finger, AN1-type domain 5b [Source:ZFIN;Acc:ZDB-GENE-040426-875]
206	ENSDARG00000002285	430.958987217065	0.267072967049244	0.364033573047661	0.733649275294391	0.463162520969089	0.686363163867652	mcoln1a	mucolipin 1a [Source:ZFIN;Acc:ZDB-GENE-040426-2704]
207	ENSDARG00000002293	349.908279221746	-0.00912346232749954	0.477121862115545	-0.0191218702220988	0.984743884704497	0.994315143483085	si:ch211-197g15.6	si:ch211-197g15.6 [Source:ZFIN;Acc:ZDB-GENE-050208-457]
208	ENSDARG00000002298	124.712627530328	2.37320484701516	0.520711846656806	4.55761639043197	5.17374210264756e-06	4.93174448816888e-05	ankrd22	ankyrin repeat domain 22 [Source:ZFIN;Acc:ZDB-GENE-040426-1120]
209	ENSDARG00000002299	273.502106364421	1.00313524653885	0.375074660734701	2.67449484477011	0.00748419268898336	0.0301782853641894	arsh	arylsulfatase H [Source:ZFIN;Acc:ZDB-GENE-081104-120]
210	ENSDARG00000002300	7.1275885679387	1.12841889877993	1.69921610907879	0.66408203921259	0.506637804913002	0.722754053328873	p2rx2	purinergic receptor P2X, ligand-gated ion channel, 2 [Source:ZFIN;Acc:ZDB-GENE-030319-2]
211	ENSDARG00000002304	63.6695741346771	1.36928449512839	0.508721904066331	2.69161694077527	0.00711065646864263	0.0288908122313312	gins2	GINS complex subunit 2 [Source:ZFIN;Acc:ZDB-GENE-050419-19]
212	ENSDARG00000002305	11465.408072487	-1.11001952320856	0.121724836650906	-9.11908821362378	7.57590006620042e-20	5.52207355825349e-18	me3	malic enzyme 3, NADP(+)-dependent, mitochondrial [Source:ZFIN;Acc:ZDB-GENE-041111-294]
213	ENSDARG00000002311	1.6876237820348	3.94060038519881	3.40249100890572	1.15815159390124	0.246802178248438	NA	fabp11b	fatty acid binding protein 11b [Source:ZFIN;Acc:ZDB-GENE-050522-391]
214	ENSDARG00000002332	515.418748859162	0.291405732609653	0.228110492521088	1.27747623263193	0.20143416617701	0.397972615810687	frmd6	FERM domain containing 6 [Source:ZFIN;Acc:ZDB-GENE-050522-354]
215	ENSDARG00000002333	103.608537674036	0.0739283710379676	0.621462789193578	0.118958644545554	0.905308119931903	0.961689223150397	fam102bb	family with sequence similarity 102 member Bb [Source:ZFIN;Acc:ZDB-GENE-041014-330]
216	ENSDARG00000002336	878.437376847524	-0.200383236439877	0.25455010353517	-0.787205480009521	0.431161589806718	0.656149382998364	dlc	deltaC [Source:NCBI gene;Acc:30120]
217	ENSDARG00000002339	787.023498584625	-0.022569482651362	0.182730838995946	-0.123512171100264	0.901701536942433	0.960841386536729	sgf29	SAGA complex associated factor 29 [Source:ZFIN;Acc:ZDB-GENE-041010-62]
218	ENSDARG00000002344	44784.751230546	0.000526348798582843	0.264196503139409	0.00199226254824843	0.998410405523233	0.999050031463713	tubb4b	tubulin, beta 4B class IVb [Source:ZFIN;Acc:ZDB-GENE-030131-8625]
219	ENSDARG00000002353	173.632854196952	0.421664413412777	0.368407831403451	1.14455876740308	0.252391980819404	0.464762563753928	tagapa	T cell activation RhoGTPase activating protein a [Source:ZFIN;Acc:ZDB-GENE-040426-1877]
220	ENSDARG00000002355	11.5289991853449	1.78914937991683	1.03043939461528	1.73629753410663	0.0825112390269838	0.20846600390561	shpk	sedoheptulokinase [Source:ZFIN;Acc:ZDB-GENE-060526-357]
221	ENSDARG00000002362	3673.85147942846	0.025205438961243	0.220047725234958	0.114545328447861	0.90880551592691	0.963158542954187	ubald1a	UBA-like domain containing 1a [Source:NCBI gene;Acc:794012]
222	ENSDARG00000002365	1260.22532833836	-0.34144169287837	0.257808332112702	-1.32440131038553	0.185369799635881	0.376158259895863	cers5	ceramide synthase 5 [Source:ZFIN;Acc:ZDB-GENE-030131-1740]
223	ENSDARG00000002369	17574.7033357206	-0.194516379204294	0.192721195222756	-1.00931492760546	0.312823623282682	0.537160819348178	UBB	si:ch211-202a12.4 [Source:ZFIN;Acc:ZDB-GENE-030131-8486]
224	ENSDARG00000002377	1746.68806462591	-0.385114946744741	0.226799971074798	-1.69803790062094	0.0895006087619422	0.221442612785403	mief2	mitochondrial elongation factor 2 [Source:ZFIN;Acc:ZDB-GENE-060929-864]
225	ENSDARG00000002385	796.80359035133	0.790611957406014	0.197657262199789	3.9999135301534	6.33656322274698e-05	0.000472261854096143	atm	ATM serine/threonine kinase [Source:ZFIN;Acc:ZDB-GENE-040809-1]
226	ENSDARG00000002391	9.35775702623323	-2.75103155653893	2.60236327016149	-1.05712818347925	NA	NA	tlcd1	TLC domain containing 1 [Source:ZFIN;Acc:ZDB-GENE-041010-173]
227	ENSDARG00000002396	1670.18031931924	0.0594266255532473	0.239838374236097	0.247777803458373	0.804306329768446	0.913415402807333	cry-dash	cryptochrome DASH [Source:NCBI gene;Acc:402986]
228	ENSDARG00000002401	262.489122613084	0.798352988370643	0.489469778086593	1.63105675592785	0.102878344260694	0.245567160129746	gale	UDP-galactose-4-epimerase [Source:ZFIN;Acc:ZDB-GENE-060421-6479]
229	ENSDARG00000002402	1525.76909717365	-0.337795210997763	0.220582251890359	-1.53137982817251	0.125675546537018	0.285170304903866	ercc3	excision repair cross-complementation group 3 [Source:NCBI gene;Acc:324323]
230	ENSDARG00000002403	457.546744863343	2.1100673997139	0.40064443460924	5.26668341661082	1.38910453634629e-07	1.84205875659699e-06	nusap1	nucleolar and spindle associated protein 1 [Source:NCBI gene;Acc:567446]
231	ENSDARG00000002405	575.445454171952	0.280564820797204	0.296014406875331	0.947807992721673	0.34322721082179	0.569752480000006	si:ch211-225b11.1	si:ch211-225b11.1 [Source:ZFIN;Acc:ZDB-GENE-060531-39]
232	ENSDARG00000002411	21.3127317771503	1.75756678323381	0.957693559835001	1.83520789628847	0.0664748916111231	0.176387144140326	pde4cb	phosphodiesterase 4C, cAMP-specific b [Source:ZFIN;Acc:ZDB-GENE-030131-4075]
233	ENSDARG00000002445	146.164650840296	1.27011419392628	0.344767960298876	3.68396817623432	0.000229630922922348	0.0014574295135289	prdm1a	PR domain containing 1a, with ZNF domain [Source:ZFIN;Acc:ZDB-GENE-030131-2193]
234	ENSDARG00000002463	103.054751346043	-1.05404530915019	0.583867705150667	-1.80528105913683	0.071030712032892	0.185881831022409	arhgef37	Rho guanine nucleotide exchange factor (GEF) 37 [Source:ZFIN;Acc:ZDB-GENE-100514-3]
235	ENSDARG00000002467	1087.15457567029	-0.954515712283484	0.212126003018269	-4.49975815648248	6.80308158613339e-06	6.34113320733073e-05	rdh14b	retinol dehydrogenase 14b [Source:ZFIN;Acc:ZDB-GENE-030131-6605]
236	ENSDARG00000002479	123.65292809269	2.09852979178948	0.511979928915518	4.09885168005436	4.15204990066528e-05	0.00032299137380949	ercc6l	excision repair cross-complementation group 6-like [Source:NCBI gene;Acc:100005291]
237	ENSDARG00000002487	983.084721343365	0.0117824506435785	0.284297775283891	0.0414440479944414	0.966941897721811	0.98797675563974	noc3l	NOC3-like DNA replication regulator [Source:NCBI gene;Acc:321289]
238	ENSDARG00000002494	13.7579359474912	1.26813847818279	1.17035005823613	1.08355484690968	0.278562220163743	0.496804507651951	itgb6	integrin, beta 6 [Source:ZFIN;Acc:ZDB-GENE-100812-2]
239	ENSDARG00000002506	3751.64577296738	-0.184704711418971	0.153330173102591	-1.20462077151238	0.228349734240888	0.433937919409534	C7H16orf87	zgc:92818 [Source:NCBI gene;Acc:436785]
240	ENSDARG00000002507	418.961418549805	-0.228161184555201	1.46564973952603	-0.155672380925735	NA	NA	itga10	integrin, alpha 10 [Source:ZFIN;Acc:ZDB-GENE-100922-54]
241	ENSDARG00000002509	2624.75073418615	5.05842324668817	1.29832149359844	3.89612532152432	9.77438266285606e-05	0.000690520064029819	zgc:153911	zgc:153911 [Source:ZFIN;Acc:ZDB-GENE-061013-174]
242	ENSDARG00000002523	19576.0548758728	-1.75481368828638	0.131312529964161	-13.3636423634921	9.86179181100862e-41	4.40097554145562e-38	hsdl2	hydroxysteroid dehydrogenase like 2 [Source:NCBI gene;Acc:322347]
243	ENSDARG00000002533	38.0954199931208	-1.48301558837703	0.757776181544493	-1.95706281682588	0.0503400833948549	0.142885073156191	adora2b	adenosine A2b receptor [Source:ZFIN;Acc:ZDB-GENE-060511-1]
244	ENSDARG00000002536	2178.54707502571	0.182752889121355	0.179511175748991	1.0180585601918	0.308650127262104	0.532443383783561	tm9sf4	transmembrane 9 superfamily protein member 4 [Source:ZFIN;Acc:ZDB-GENE-040426-1575]
245	ENSDARG00000002538	2498.32252479086	0.077768462579311	0.157035136582308	0.495229693633244	0.620437992584393	0.805095708204116	smu1a	SMU1 DNA replication regulator and spliceosomal factor a [Source:NCBI gene;Acc:393168]
246	ENSDARG00000002546	32.706457227026	3.29189383181889	1.12814710252219	2.91796506365103	0.00352323822085948	0.0159531836122896	rundc3ab	RUN domain containing 3Ab [Source:NCBI gene;Acc:393118]
247	ENSDARG00000002549	1765.498273264	-0.289332212208348	0.143518251785711	-2.01599593507001	0.0438004008528294	0.128163065245718	eif3eb	eukaryotic translation initiation factor 3, subunit E, b [Source:NCBI gene;Acc:561049]
248	ENSDARG00000002552	8868.87061787346	-1.36230272361651	0.24120745338635	-5.64784671655423	1.62469937017348e-08	2.54675993746119e-07	mapkapk2a	MAPK activated protein kinase 2a [Source:ZFIN;Acc:ZDB-GENE-030131-5532]
249	ENSDARG00000002564	350.310936338326	-1.10026940258079	0.316203376833345	-3.47962571936948	0.000502114721716893	0.00290009049650906	syngr1a	synaptogyrin 1a [Source:ZFIN;Acc:ZDB-GENE-041010-169]
250	ENSDARG00000002571	153.111052956326	0.186263554018656	0.554193318559555	0.33609851974179	0.736796574638191	0.877629954113374	tmod2	tropomodulin 2 [Source:ZFIN;Acc:ZDB-GENE-040912-185]
251	ENSDARG00000002582	16.4708684419206	-0.0117399750068178	1.48757732807684	-0.00789200990445008	0.99370315250889	0.997514319783123	tbx15	T-box transcription factor 15 [Source:ZFIN;Acc:ZDB-GENE-020529-1]
252	ENSDARG00000002587	2248.50185152125	-1.488643893928	0.195164427786413	-7.62763947719592	2.39091072453499e-14	9.23711039106123e-13	dpysl3	dihydropyrimidinase like 3 [Source:NCBI gene;Acc:553166]
253	ENSDARG00000002589	13.7218084115397	-0.187639842748026	1.00005975509413	-0.18762863098152	0.851167780556593	0.936006329264824	mylpfb	myosin light chain, phosphorylatable, fast skeletal muscle b [Source:ZFIN;Acc:ZDB-GENE-040912-115]
254	ENSDARG00000002591	2809.66599048259	-0.0781886849889719	0.22594451824429	-0.346052586699336	0.729303194820487	0.873080934655555	ruvbl1	RuvB-like AAA ATPase 1 [Source:NCBI gene;Acc:317679]
255	ENSDARG00000002601	2.90333207632791	-0.715327617229624	2.68799598896495	-0.26611930232272	0.79014732973943	0.906038367037867	irx7	iroquois homeobox 7 [Source:ZFIN;Acc:ZDB-GENE-020103-1]
256	ENSDARG00000002607	125.719418908819	2.49498121850681	0.572652873787707	4.35688238496773	1.31928113184106e-05	0.000115412389386669	unm_sa1614	un-named sa1614 [Source:ZFIN;Acc:ZDB-GENE-120411-1]
257	ENSDARG00000002609	377.621931263323	0.538893041439623	0.416645003889435	1.2934105447299	0.195869105023252	0.390505991935035	rnf145a	ring finger protein 145a [Source:ZFIN;Acc:ZDB-GENE-111012-3]
258	ENSDARG00000002613	241.451670964548	-0.415736747409312	0.270812856678979	-1.53514405670232	0.124748446414909	0.283621779762404	rpa3	replication protein A3 [Source:ZFIN;Acc:ZDB-GENE-040426-977]
259	ENSDARG00000002632	9488.21520098608	0.176138659347291	0.145425446532718	1.21119558885221	0.225820452956779	0.430665955416527	anxa11b	annexin A11b [Source:ZFIN;Acc:ZDB-GENE-030707-5]
260	ENSDARG00000002634	97.5953350402163	1.45456274912398	0.386088209989618	3.76743633058129	0.000164932586619866	0.00109191064838529	b4galt1	UDP-Gal:betaGlcNAc beta 1,4- galactosyltransferase, polypeptide 1 [Source:ZFIN;Acc:ZDB-GENE-050417-236]
261	ENSDARG00000002635	2329.84818591155	-1.10867938536344	0.328999341843035	-3.36985289743343	0.000752083210083743	0.00415088428947532	FAM184A	zgc:85722 [Source:ZFIN;Acc:ZDB-GENE-040516-7]
262	ENSDARG00000002642	2003.18033139747	0.480624426110446	0.25009669872139	1.92175437967642	0.0546366711484266	0.152072909784945	sh3gl1b	SH3-domain GRB2-like 1b [Source:ZFIN;Acc:ZDB-GENE-031001-6]
263	ENSDARG00000002644	2027.46240484551	-2.05027146975146	0.496281665105469	-4.13126579906139	3.60771133865709e-05	0.000284082909047226	rgs5a	regulator of G protein signaling 5a [Source:ZFIN;Acc:ZDB-GENE-030131-7570]
264	ENSDARG00000002656	318.966020830466	1.0829481290247	0.363673060669602	2.97780684395692	0.0029031888162653	0.0135302706405101	stxbp5a	syntaxin binding protein 5a (tomosyn) [Source:ZFIN;Acc:ZDB-GENE-041001-161]
265	ENSDARG00000002659	11517.1622513846	-0.279407573896873	0.172112761621948	-1.62339835386874	0.104504276391372	0.248572678059837	mapre1b	microtubule-associated protein, RP/EB family, member 1b [Source:ZFIN;Acc:ZDB-GENE-040426-2256]
266	ENSDARG00000002663	4071.63765156026	-0.580677646315563	0.192198961643362	-3.0212319637452	0.00251748418142017	0.011956956254369	optn	optineurin [Source:NCBI gene;Acc:336159]
267	ENSDARG00000002666	12.2079675049585	-0.849095113030004	1.54159799051182	-0.550788933467733	0.581778371245834	0.779566618299691	kcnj1b	potassium inwardly rectifying channel subfamily J member 1b [Source:ZFIN;Acc:ZDB-GENE-070620-9]
268	ENSDARG00000002670	1598.50827159287	-0.0352303087909312	0.280229762640941	-0.125719368488607	0.899954069676247	0.960152987978654	ATG14	zgc:113944 [Source:ZFIN;Acc:ZDB-GENE-050913-155]
269	ENSDARG00000002682	1191.08210030126	-0.440385167583473	0.245059448632606	-1.79705442920383	0.0723269792977912	0.18859695400725	tbcela	tubulin folding cofactor E-like a [Source:ZFIN;Acc:ZDB-GENE-040426-1719]
270	ENSDARG00000002690	325.167372325082	0.532133454889631	0.278821489018896	1.90850947953143	0.0563253991377728	0.155688276399296	rabif	RAB interacting factor [Source:ZFIN;Acc:ZDB-GENE-040718-216]
271	ENSDARG00000002696	4.80190472540797	-1.34702462995184	2.41551523696564	-0.557655198914813	0.577079855817999	0.776462881338483	gnb3b	guanine nucleotide binding protein (G protein), beta polypeptide 3b [Source:ZFIN;Acc:ZDB-GENE-040426-2280]
272	ENSDARG00000002701	202.262474181893	0.59247256420995	0.530877472434195	1.11602506223014	0.264411406912487	0.479426553478884	rasl12	RAS-like, family 12 [Source:NCBI gene;Acc:393366]
273	ENSDARG00000002707	5.67096319464204	1.71180013476034	1.88045673416595	0.910310832288088	0.362658607452876	0.59044417907617	her11	hairy-related 11 [Source:ZFIN;Acc:ZDB-GENE-040824-4]
274	ENSDARG00000002710	33051.0630011548	0.0171732138368699	0.164280864515394	0.104535691892835	0.916744245392672	0.967137859788061	ncl	nucleolin [Source:ZFIN;Acc:ZDB-GENE-030131-6986]
275	ENSDARG00000002720	1052.11136441646	0.0541459732981882	0.194500140779828	0.278385265332434	0.780716629206135	0.900644881557005	utp15	UTP15 small subunit processome component [Source:NCBI gene;Acc:325106]
276	ENSDARG00000002731	2807.16729901404	-0.060638733222678	0.194976312739596	-0.311005641509208	0.755796332865831	0.887784615963533	sdc2	syndecan 2 [Source:ZFIN;Acc:ZDB-GENE-021206-3]
277	ENSDARG00000002732	140.043494835778	-1.12196918516562	0.635485651755692	-1.76553031853023	0.0774746793779679	0.198609474086521	spon2b	spondin 2b, extracellular matrix protein [Source:ZFIN;Acc:ZDB-GENE-990415-161]
278	ENSDARG00000002745	21897.4591080871	-0.402918658238968	0.297394090743879	-1.35483074741377	0.17547148789705	0.36160918158937	tdh	L-threonine dehydrogenase [Source:ZFIN;Acc:ZDB-GENE-040426-2379]
279	ENSDARG00000002748	4225.89984002337	-1.20714340069627	0.248234026059921	-4.86292479663877	1.15663800416931e-06	1.25831856901345e-05	sema6d	sema domain, transmembrane domain (TM), and cytoplasmic domain, (semaphorin) 6D [Source:ZFIN;Acc:ZDB-GENE-040426-1933]
280	ENSDARG00000002750	413.252760300119	-0.135305061789472	0.255183754995856	-0.530226000442972	0.595955246057969	0.78917649269547	phf20a	PHD finger protein 20, a [Source:ZFIN;Acc:ZDB-GENE-070912-270]
281	ENSDARG00000002754	493.930008756996	-0.0338633475441239	0.278198009883962	-0.121723902907316	0.9031176822186	0.960902800558298	pdcd2l	programmed cell death 2-like [Source:ZFIN;Acc:ZDB-GENE-040426-967]
282	ENSDARG00000002758	4925.61055425217	-0.0144428001690637	0.290640111377764	-0.0496930726478129	0.960366976867279	0.985237845796706	dedd1	death effector domain-containing 1 [Source:ZFIN;Acc:ZDB-GENE-000616-2]
283	ENSDARG00000002764	24.5365829325577	-0.341056741247777	0.811156391512709	-0.42045744176625	0.674151313003442	0.840315445909585	miox	myo-inositol oxygenase [Source:NCBI gene;Acc:571850]
284	ENSDARG00000002768	13.9917048830939	-0.652061198718838	1.31217519611699	-0.496931507811174	0.619237351776659	0.804439773979927	pvalb2	parvalbumin 2 [Source:NCBI gene;Acc:58028]
285	ENSDARG00000002771	57.3257026644727	-0.198935911105684	0.472678398631089	-0.420869478448385	0.673850393695798	0.840036859868082	SLC4A5	si:ch211-48m9.1 [Source:ZFIN;Acc:ZDB-GENE-060531-64]
286	ENSDARG00000002779	137.975838246491	-0.287187249952681	0.557939890072699	-0.514727939447493	0.606743146734782	0.795375120775103	pdx1	pancreatic and duodenal homeobox 1 [Source:ZFIN;Acc:ZDB-GENE-990415-122]
287	ENSDARG00000002787	2515.07439356237	-0.333516776068251	0.186219734100834	-1.79098513741653	0.0732956800703512	0.190441615505985	tle3a	TLE family member 3, transcriptional corepressor a [Source:NCBI gene;Acc:30206]
288	ENSDARG00000002790	12426.8187239913	0.310582919228195	0.149451887470955	2.07814651580466	0.0376958664606133	0.114352760639024	ap2m1a	adaptor related protein complex 2 subunit mu 1a [Source:NCBI gene;Acc:321051]
289	ENSDARG00000002791	84968.6772940786	-0.357420161015304	0.197384940283417	-1.81077725839722	0.070175337971008	0.184039831543779	atp1a1a.1	ATPase Na+/K+ transporting subunit alpha 1a, tandem duplicate 1 [Source:ZFIN;Acc:ZDB-GENE-001212-1]
290	ENSDARG00000002792	2360.25327644842	0.1217428852591	0.198982527519653	0.611827012032879	0.540652215983182	0.749109238810306	arcn1a	archain 1a [Source:ZFIN;Acc:ZDB-GENE-021031-2]
291	ENSDARG00000002795	24.7235619834124	0.628849293069988	1.00010057875317	0.628786050553011	0.529489133621576	0.739825978535212	meis3	myeloid ecotropic viral integration site 3 [Source:ZFIN;Acc:ZDB-GENE-010406-2]
292	ENSDARG00000002797	2.7209774877071	-0.647163024924337	2.32670426286148	-0.278145802736627	0.780900436890973	0.900644881557005	BX908804.1
293	ENSDARG00000002798	559.066624651593	0.114840308789931	0.194212756705786	0.591311872288098	0.554311476231126	0.758823604069936	cog8	component of oligomeric golgi complex 8 [Source:ZFIN;Acc:ZDB-GENE-050320-74]
294	ENSDARG00000002826	362.857814210176	0.264481453283535	0.239617355443798	1.10376584698419	0.269694723585929	0.486625507108962	cep57l1	centrosomal protein 57, like 1 [Source:ZFIN;Acc:ZDB-GENE-040808-27]
295	ENSDARG00000002830	548.791678354432	0.129107573381045	0.335469616751239	0.384856234169135	0.700343933065641	0.856223906091154	trmt2a	tRNA methyltransferase 2 homolog A [Source:ZFIN;Acc:ZDB-GENE-030131-6876]
296	ENSDARG00000002831	213.614776393829	-0.95852452543114	1.22532882821959	-0.782259017625399	0.434062366585033	0.659064542324622	col4a4	collagen, type IV, alpha 4 [Source:ZFIN;Acc:ZDB-GENE-101001-1]
297	ENSDARG00000002840	1992.98517419008	0.353805825455584	0.143562216264622	2.4644773162559	0.0137213248481539	0.0501830089403882	si:dkey-28b4.8	si:dkey-28b4.8 [Source:ZFIN;Acc:ZDB-GENE-090501-2]
298	ENSDARG00000002847	601.816135271132	-0.619396215336904	0.376457231736809	-1.64532957031873	0.0999018649736423	0.240254946365824	fndc1	fibronectin type III domain containing 1 [Source:ZFIN;Acc:ZDB-GENE-041210-332]
299	ENSDARG00000002872	508.789201580439	0.0717577455832311	0.167287565711111	0.428948471323622	0.667960724567495	0.836482280494879	zgc:113210	zgc:113210 [Source:ZFIN;Acc:ZDB-GENE-050320-83]
300	ENSDARG00000002877	3519.74108790492	-0.157284269505707	0.174346890539094	-0.902134067429435	0.366985653761263	0.594719787959183	reps1	RALBP1 associated Eps domain containing 1 [Source:ZFIN;Acc:ZDB-GENE-030131-9536]
301	ENSDARG00000002880	406.841926588115	0.0884731335772083	0.202788504615403	0.436282785086863	0.662631570386422	0.832792950723598	vps50	VPS50 EARP/GARPII complex subunit [Source:ZFIN;Acc:ZDB-GENE-060503-325]
302	ENSDARG00000002894	832.375311087485	-0.176755039849224	0.19014405294067	-0.929584896901173	0.352586050209337	0.579742774639263	aven	apoptosis, caspase activation inhibitor [Source:ZFIN;Acc:ZDB-GENE-041001-171]
303	ENSDARG00000002897	1828.38094911519	-0.359231772723616	0.213994987306043	-1.6786924649308	0.093211995232029	0.228428409698395	si:ch211-160o17.2	si:ch211-160o17.2 [Source:ZFIN;Acc:ZDB-GENE-141219-3]
304	ENSDARG00000002909	182.906305176866	2.9748698643532	1.98000804610906	1.50245342194399	0.132980048521504	0.297267912596577	tjp3	tight junction protein 3 [Source:ZFIN;Acc:ZDB-GENE-030828-10]
305	ENSDARG00000002912	4101.10312841509	-0.296381531376377	0.153275545961713	-1.93365177410891	0.0531559569905836	0.148760267895992	adipor1a	adiponectin receptor 1a [Source:ZFIN;Acc:ZDB-GENE-040718-169]
306	ENSDARG00000002916	284.859415052171	0.153139383721576	0.307064612376217	0.498720391570061	0.617976377022969	0.803692722514647	sec31b	SEC31 homolog B, COPII coat complex component [Source:ZFIN;Acc:ZDB-GENE-060418-2]
307	ENSDARG00000002917	7515.03852699286	-1.5163872081035	0.237100487132949	-6.39554657369056	1.59974070274124e-10	3.52992229534236e-09	gls2b	glutaminase 2b (liver, mitochondrial) [Source:ZFIN;Acc:ZDB-GENE-050208-408]
308	ENSDARG00000002933	2.26749567885376	4.36730777978371	3.3976100964268	1.28540581639333	0.198650509749797	NA	gbx2	gastrulation brain homeobox 2 [Source:ZFIN;Acc:ZDB-GENE-020509-2]
309	ENSDARG00000002937	1270.21677100057	2.01554902421846	0.310395559616973	6.49348536656144	8.38729165791765e-11	1.92450059479208e-09	meis1a	Meis homeobox 1 a [Source:ZFIN;Acc:ZDB-GENE-020122-3]
310	ENSDARG00000002945	479.331152102545	0.102529926741028	0.418178982379042	0.245181922242314	0.806315573229154	0.914744624633043	bgnb	biglycan b [Source:ZFIN;Acc:ZDB-GENE-040426-21]
311	ENSDARG00000002947	1207.95588203924	-0.690188013696337	0.217204201662522	-3.17759973524226	0.00148499605172808	0.00757639026204803	abcd3b	ATP-binding cassette, sub-family D (ALD), member 3b [Source:ZFIN;Acc:ZDB-GENE-050517-29]
312	ENSDARG00000002949	6338.46089331906	-0.242405531161237	0.132116459774908	-1.83478675991041	0.0665372911438756	0.176509880558429	ppp6c	protein phosphatase 6, catalytic subunit [Source:ZFIN;Acc:ZDB-GENE-040426-949]
313	ENSDARG00000002952	600.406397760036	0.502000595039291	0.240564026450464	2.08676501822129	0.0369093807310133	0.11248744647318	smo	smoothened, frizzled class receptor [Source:ZFIN;Acc:ZDB-GENE-980526-89]
314	ENSDARG00000002956	365.781344373528	1.41013396812489	0.335665409798075	4.2010106700395	2.65726065814152e-05	0.000216410870806631	si:dkey-32n7.4	si:dkey-32n7.4 [Source:ZFIN;Acc:ZDB-GENE-110411-175]
315	ENSDARG00000002959	13.4076911535037	0.320054475661097	1.10797485172624	0.288864386373433	0.772685158005143	0.896680945294753	gpr34b	G protein-coupled receptor 34b [Source:ZFIN;Acc:ZDB-GENE-040823-1]
316	ENSDARG00000002967	2949.6383646659	-0.569101293062119	0.173946692544618	-3.27169941972966	0.0010690316583027	0.00565196210640841	pdap1b	pdgfa associated protein 1b [Source:ZFIN;Acc:ZDB-GENE-040426-942]
317	ENSDARG00000002968	2.61460851434603	2.80552381243799	2.66000354688065	1.05470679380409	0.291559443670361	NA	a1cf	apobec1 complementation factor [Source:ZFIN;Acc:ZDB-GENE-060824-3]
318	ENSDARG00000002970	4337.7644198606	-0.396997407482919	0.151699356083944	-2.61700126969054	0.00887060113439386	0.0347373630024696	ss18	SS18 subunit of BAF chromatin remodeling complex [Source:ZFIN;Acc:ZDB-GENE-030131-4867]
319	ENSDARG00000002971	1128.26834610592	0.0650835947949176	0.218080819160192	0.298437960044117	0.765368920366192	0.89309635581384	phc1	polyhomeotic homolog 1 [Source:ZFIN;Acc:ZDB-GENE-081022-39]
320	ENSDARG00000002986	28.5415244979282	1.06414376044149	0.75892621777418	1.40217024464179	0.16086441481224	0.340327221236382	gda	guanine deaminase [Source:ZFIN;Acc:ZDB-GENE-050522-434]
321	ENSDARG00000002988	38.0112881994801	-1.45305801713387	1.37856834585281	-1.05403407927156	0.291867314776501	0.512080024784717	tnnt2d	troponin T2d, cardiac [Source:ZFIN;Acc:ZDB-GENE-050626-97]
322	ENSDARG00000002991	568.743154406086	-0.0905184145778538	0.422833509931624	-0.214075782670327	0.83048796065176	0.926583539748686	cep135	centrosomal protein 135 [Source:NCBI gene;Acc:553303]
323	ENSDARG00000002994	514.179775916087	-0.497073290305839	0.234484511102836	-2.11985554170715	0.0340182296485225	0.105335121456279	itpkca	inositol-trisphosphate 3-kinase Ca [Source:ZFIN;Acc:ZDB-GENE-030131-6009]
324	ENSDARG00000003008	1528.18099888435	0.730499069558327	0.240585667750295	3.03633660470796	0.00239471861792191	0.0114384692044776	prkcea	protein kinase C, epsilon a [Source:ZFIN;Acc:ZDB-GENE-030131-8191]
325	ENSDARG00000003017	5441.09260262248	-0.166913729155709	0.1818027444549	-0.918103462388136	0.3585647023567	0.585872700174397	ube2al	ubiquitin conjugating enzyme E2 A, like [Source:ZFIN;Acc:ZDB-GENE-030131-4195]
326	ENSDARG00000003020	15.5450354407856	-0.57589403815289	1.31763066437149	-0.437067877763449	0.662062122241988	0.832288033066724	lrrc4.2	leucine rich repeat containing 4.2 [Source:ZFIN;Acc:ZDB-GENE-030131-7997]
327	ENSDARG00000003021	1250.72995908546	-0.178615613915511	0.193488471743747	-0.923133106100846	0.355937843915492	0.583149234502139	hdac8	histone deacetylase 8 [Source:NCBI gene;Acc:406740]
328	ENSDARG00000003022	2238.59102706413	-0.510089583642366	0.264946030607804	-1.92525844781364	0.0541970332349612	0.151087012461614	limk1b	LIM domain kinase 1b [Source:ZFIN;Acc:ZDB-GENE-110411-106]
329	ENSDARG00000003027	222.878149391617	0.340824244972271	0.317505639554859	1.07344312198708	0.283072345512713	0.502389658252292	scnm1	sodium channel modifier 1 [Source:NCBI gene;Acc:321696]
330	ENSDARG00000003032	34942.580168721	-0.259630148510645	0.16419147906195	-1.58126444803318	0.113817584877318	0.264405516680368	eif4a1b	eukaryotic translation initiation factor 4A1B [Source:ZFIN;Acc:ZDB-GENE-040120-6]
331	ENSDARG00000003035	29657.5935708085	-0.862254938927224	0.232808866171568	-3.70370318410377	0.000212474850320677	0.00136352802452759	hspa9	heat shock protein 9 [Source:ZFIN;Acc:ZDB-GENE-030828-12]
332	ENSDARG00000003041	3.55546907581874	1.28137987740782	3.01659957784034	0.424776256955253	0.67099978753553	0.838169952862462	CABZ01111496.1	E3 ubiquitin-protein ligase pellino homolog 2-like [Source:NCBI gene;Acc:100334245]
333	ENSDARG00000003046	2793.42632169257	-0.764917694575148	0.281687304706329	-2.7154851560407	0.00661787430760755	0.0271557623352326	sorbs2a	sorbin and SH3 domain containing 2a [Source:ZFIN;Acc:ZDB-GENE-070308-2]
334	ENSDARG00000003054	10.5656589799478	2.81764385165713	2.1484893695106	1.31145347593643	0.189704602085975	0.38187153952076	tacr3l	tachykinin receptor 3-like [Source:ZFIN;Acc:ZDB-GENE-061207-19]
335	ENSDARG00000003058	2149.82976889339	-0.271381862480199	0.166624549059418	-1.62870275725952	0.103375958790843	0.246485889311893	fgfr1op	FGFR1 oncogene partner [Source:ZFIN;Acc:ZDB-GENE-090417-1]
336	ENSDARG00000003061	2686.40659408117	1.2600921455664	0.203944405524066	6.17860608791109	6.46700263399382e-10	1.27399951889678e-08	cd276	CD276 molecule [Source:ZFIN;Acc:ZDB-GENE-070112-452]
337	ENSDARG00000003068	842.93525024681	0.219209604726388	0.187582657727936	1.16860272362876	0.242563730396381	0.452147395156225	gorasp1a	golgi reassembly stacking protein 1a [Source:ZFIN;Acc:ZDB-GENE-030826-23]
338	ENSDARG00000003069	31.2965128135974	-0.239652243239275	0.578281492898984	-0.414421430016502	0.678565497213167	0.843270727867716	btbd7	BTB (POZ) domain containing 7 [Source:ZFIN;Acc:ZDB-GENE-030131-4477]
339	ENSDARG00000003081	7515.27984482459	-0.958380407348948	0.726884272978622	-1.31847729133236	0.187343922022176	0.378868954967159	mybphb	myosin binding protein Hb [Source:ZFIN;Acc:ZDB-GENE-030131-9794]
340	ENSDARG00000003084	3.97362042636047	2.00555226342881	2.90735340215653	0.68982059832877	0.490307013460598	0.710023323515417	spire2	spire-type actin nucleation factor 2 [Source:NCBI gene;Acc:492470]
341	ENSDARG00000003085	91.6988346069221	0.710253023033274	0.600735081994341	1.18230655129271	0.237084087045221	0.4450822228209	stambpl1	STAM binding protein-like 1 [Source:ZFIN;Acc:ZDB-GENE-100215-4]
342	ENSDARG00000003087	619.167449452939	-0.100749136552254	0.266114921467102	-0.378592586980167	0.704990427831406	0.858601103587321	ubxn6	UBX domain protein 6 [Source:ZFIN;Acc:ZDB-GENE-030131-5680]
343	ENSDARG00000003091	12.5893230682791	-7.38019978023027	2.52733233345292	-2.9201540622666	0.00349858382420215	0.0158753958256544	oclnb	occludin b [Source:ZFIN;Acc:ZDB-GENE-041212-43]
344	ENSDARG00000003098	4800.47391510924	0.010907761044096	0.142087496506887	0.0767679163350402	0.938808174448942	0.975616307892548	kdm5bb	lysine (K)-specific demethylase 5Bb [Source:NCBI gene;Acc:415256]
345	ENSDARG00000003109	10511.8812423711	-0.768953712343354	0.372975144991875	-2.0616754833894	0.0392386422095851	0.117940706644752	rcan1a	regulator of calcineurin 1a [Source:ZFIN;Acc:ZDB-GENE-040801-135]
346	ENSDARG00000003113	2527.85591751169	1.50361507213189	0.195847276400902	7.6774877841751	1.62238712060509e-14	6.43860964905108e-13	ada	adenosine deaminase [Source:NCBI gene;Acc:436919]
347	ENSDARG00000003127	5083.95641995615	-0.154751504280833	0.165037438271115	-0.937675147542071	0.34841137942842	0.575301037073265	zgc:123105	Danio rerio zgc:123105 (zgc:123105), transcript variant 2, mRNA. [Source:RefSeq mRNA;Acc:NM_001365567]
348	ENSDARG00000003132	368.556289234508	1.58222760443029	3.22657262160837	0.490374087300593	NA	NA	apip	APAF1 interacting protein [Source:NCBI gene;Acc:447941]
349	ENSDARG00000003142	2429.52830773477	1.96649274133126	0.240955147058692	8.16123982133597	3.31603027463708e-16	1.68631707012765e-14	dachc	dachshund c [Source:ZFIN;Acc:ZDB-GENE-020402-5]
350	ENSDARG00000003144	487.772182470805	-0.216746442648411	0.286175858849237	-0.757388982844275	0.448816854609	0.673086767693231	pxmp2	peroxisomal membrane protein 2 [Source:ZFIN;Acc:ZDB-GENE-040912-184]
351	ENSDARG00000003151	19386.181193203	-0.346619927188259	0.148364093905258	-2.33627906904216	0.0194767016741983	0.0669860074724277	skp1	S-phase kinase-associated protein 1 [Source:ZFIN;Acc:ZDB-GENE-040426-1707]
352	ENSDARG00000003153	1449.33352530268	-0.0631800142559416	0.158279567827836	-0.399167214840161	0.689769998697813	0.849997213949004	nudt21	nudix hydrolase 21 [Source:NCBI gene;Acc:394092]
353	ENSDARG00000003157	410.557336708706	0.267037287518119	0.23186507898767	1.15169256484854	0.249447428643152	0.46097075315979	nfkbil1	nuclear factor of kappa light polypeptide gene enhancer in B-cells inhibitor-like 1 [Source:ZFIN;Acc:ZDB-GENE-040116-7]
354	ENSDARG00000003165	1074.84962546443	-1.17000813606816	0.348348841151439	-3.35872550114074	0.000783028055918494	0.00430537452822975	nr2f6b	nuclear receptor subfamily 2, group F, member 6b [Source:ZFIN;Acc:ZDB-GENE-040426-2351]
355	ENSDARG00000003167	860.773806008418	-0.0604732353473742	0.172311086204583	-0.350953828214948	0.725622987569672	0.871153940330845	mlst8	MTOR associated protein, LST8 homolog (S. cerevisiae) [Source:NCBI gene;Acc:792689]
356	ENSDARG00000003169	1833.76118305115	0.249904457025987	0.199585197173502	1.25211919804224	0.210526433185258	0.410484308021582	magi1b	membrane associated guanylate kinase, WW and PDZ domain containing 1b [Source:ZFIN;Acc:ZDB-GENE-030131-5110]
357	ENSDARG00000003175	1289.81557744281	-0.102364179159634	0.180125225148787	-0.568294524407001	0.569834996436004	0.770343221559874	stx5al	syntaxin 5A, like [Source:ZFIN;Acc:ZDB-GENE-030131-1825]
358	ENSDARG00000003181	2.78865304997157	0.0719132816417948	3.24272025724438	0.022176837943741	0.982306893689898	0.992978989414036	sult1st4	sulfotransferase family 1, cytosolic sulfotransferase 4 [Source:ZFIN;Acc:ZDB-GENE-040426-2054]
359	ENSDARG00000003189	9601.35593135733	-0.00483143627747476	0.185226755336754	-0.0260839006151725	0.979190418142479	0.992075099546939	psmd1	proteasome 26S subunit, non-ATPase 1 [Source:ZFIN;Acc:ZDB-GENE-040426-810]
360	ENSDARG00000003193	8.69300203574256	-2.60762174792667	2.62201815943019	-0.994509415790373	NA	NA	rassf7b	Ras association domain family member 7b [Source:ZFIN;Acc:ZDB-GENE-030429-1]
361	ENSDARG00000003197	154.28401235452	0.322016975510543	1.66460641274638	0.193449318135966	0.846607094518962	0.933766280529484	wdr21	WD repeat domain 21 [Source:ZFIN;Acc:ZDB-GENE-040109-2]
362	ENSDARG00000003200	54.9504050028545	0.976164803797939	0.806760750732889	1.20998053377183	0.226286362563023	0.431300200150033	foxm1	forkhead box M1 [Source:ZFIN;Acc:ZDB-GENE-040426-1275]
363	ENSDARG00000003203	16.0456864268603	4.12661542949196	1.28244699380285	3.21776685464033	0.00129192785710369	0.00668336561421492	rhcga	Rh family, C glycoprotein a [Source:ZFIN;Acc:ZDB-GENE-070424-81]
364	ENSDARG00000003205	1145.47406738725	0.137965281038222	0.159765702872345	0.86354754842758	0.387836488473563	0.615277675630892	ngly1	N-glycanase 1 [Source:NCBI gene;Acc:553627]
365	ENSDARG00000003206	7706.76100489682	-1.0782898410524	0.176305980145671	-6.11601398977775	9.5944906147511e-10	1.843609193961e-08	chchd6a	coiled-coil-helix-coiled-coil-helix domain containing 6a [Source:NCBI gene;Acc:449542]
366	ENSDARG00000003207	483.354743645465	-0.584224885607764	0.33164314840003	-1.76160698155919	0.078135723539498	0.199812170113227	mterf3	mitochondrial transcription termination factor 3 [Source:ZFIN;Acc:ZDB-GENE-040718-359]
367	ENSDARG00000003208	457.559576716837	0.461174753545244	0.228549615197155	2.01783211556676	0.0436087489229272	0.12784567636921	pomk	protein O-mannose kinase [Source:NCBI gene;Acc:492773]
368	ENSDARG00000003210	9.28597108243648	6.40355625809472	2.11487445317834	3.02786590876405	0.00246287345128805	0.0117281475956698	ano2a	anoctamin 2a [Source:ZFIN;Acc:ZDB-GENE-091204-400]
369	ENSDARG00000003213	3899.78767783021	-0.021954746744468	0.170084591345973	-0.129081338707569	0.897293288018785	0.959119032037066	naa15a	N(alpha)-acetyltransferase 15, NatA auxiliary subunit a [Source:ZFIN;Acc:ZDB-GENE-030131-2392]
370	ENSDARG00000003216	316738.856994986	1.88361644560376	0.254715002747721	7.39499607515998	1.41412450659501e-13	4.89045806755464e-12	anxa2a	annexin A2a [Source:ZFIN;Acc:ZDB-GENE-030131-4282]
371	ENSDARG00000003217	690.908802194212	-0.44351440803444	0.270227854194309	-1.64126088835953	0.100743271222517	0.241710896623084	urb2	URB2 ribosome biogenesis homolog [Source:ZFIN;Acc:ZDB-GENE-030131-2621]
372	ENSDARG00000003219	11.6759288314058	0.79337882686348	1.18158958005852	0.671450425979712	0.501933630377281	0.720009284017008	bin2a	bridging integrator 2a [Source:ZFIN;Acc:ZDB-GENE-041114-126]
373	ENSDARG00000003229	2.07455311263496	0.0587916659835132	3.30512075294763	0.0177880538649248	0.985807934888443	NA	gdf9	growth differentiation factor 9 [Source:ZFIN;Acc:ZDB-GENE-050221-7]
374	ENSDARG00000003235	2018.67562454364	-0.143313388880533	0.144246477587741	-0.993531289478868	0.320451110010432	0.545923769029442	nup88	nucleoporin 88 [Source:ZFIN;Acc:ZDB-GENE-050522-297]
375	ENSDARG00000003244	2110.43188481443	0.394120456138164	0.180940765664374	2.17817391614898	0.0293930912228686	0.0938990103390018	gbp3	guanylate binding protein 3 [Source:ZFIN;Acc:ZDB-GENE-070912-176]
376	ENSDARG00000003250	483.203024398007	2.67489441816732	0.47556239940263	5.62469703560952	1.85833831897154e-08	2.87385318394276e-07	pik3cd	phosphatidylinositol-4,5-bisphosphate 3-kinase, catalytic subunit delta [Source:ZFIN;Acc:ZDB-GENE-040426-1128]
377	ENSDARG00000003251	12.5654604268578	-0.677932493041802	1.31172744567225	-0.516824204051298	0.605278882283078	0.794304268826255	zbtb22b	zinc finger and BTB domain containing 22b [Source:ZFIN;Acc:ZDB-GENE-010110-4]
378	ENSDARG00000003257	454.674051206693	0.503152944308334	0.311263717482767	1.61648440228563	0.105989623052654	0.251075190910236	zgc:101559	zgc:101559 [Source:ZFIN;Acc:ZDB-GENE-041114-122]
379	ENSDARG00000003259	176.073088690627	2.56445614748698	0.559159884941276	4.58626631943796	4.51242936330224e-06	4.35448958021452e-05	loxa	lysyl oxidase a [Source:ZFIN;Acc:ZDB-GENE-040426-2398]
380	ENSDARG00000003269	3279.68692985573	-0.173225008048696	0.154810223566076	-1.11895070014391	0.263161171703423	0.47808438739391	clcn3	chloride channel 3 [Source:ZFIN;Acc:ZDB-GENE-030131-1699]
381	ENSDARG00000003270	1616.99405656385	-0.701637243307704	0.189859539178589	-3.69555960339563	0.000219402999701631	0.00140283198668876	dhps	deoxyhypusine synthase [Source:ZFIN;Acc:ZDB-GENE-040426-2001]
382	ENSDARG00000003281	13044.6801605471	-0.367661196565239	0.41621278529029	-0.883349117468391	0.377047673383206	0.604181156299345	pik3ip1	phosphoinositide-3-kinase interacting protein 1 [Source:NCBI gene;Acc:386643]
383	ENSDARG00000003287	827.406504519053	0.356882888859493	0.273824354094696	1.30332778484733	0.192462879198248	0.385648838946953	wdr12	WD repeat domain 12 [Source:NCBI gene;Acc:321652]
384	ENSDARG00000003293	69.7491050924135	1.20749114855865	0.522267705474919	2.31201572661022	0.0207768166694018	0.0706463458419857	sox9a	SRY-box transcription factor 9a [Source:ZFIN;Acc:ZDB-GENE-001103-1]
385	ENSDARG00000003303	2.17381760637287	1.64215849413216	3.33594219836922	0.492262274488728	0.622533945750174	NA	stc1	stanniocalcin 1 [Source:ZFIN;Acc:ZDB-GENE-060825-79]
386	ENSDARG00000003307	1286.8824726705	-0.297805664415722	0.222980443623118	-1.33556853496566	0.181690340356468	0.370859952634639	stx16	syntaxin 16 [Source:ZFIN;Acc:ZDB-GENE-060810-113]
387	ENSDARG00000003308	5925.52281030873	-0.262445616410501	0.147325481799425	-1.78140002126588	0.0748471247711	0.193575644869266	emc2	ER membrane protein complex subunit 2 [Source:NCBI gene;Acc:407073]
388	ENSDARG00000003311	3804.61128304457	0.119885241119356	0.15638129998913	0.766621335976164	0.443306686202794	0.668186920936941	pank2	pantothenate kinase 2 [Source:ZFIN;Acc:ZDB-GENE-070112-1952]
389	ENSDARG00000003313	9.28099753581306	1.57559723549978	2.24935762863316	0.700465419746172	0.483636693506016	0.704294324513589	eps8l1b	eps8 like 1b [Source:ZFIN;Acc:ZDB-GENE-050506-143]
390	ENSDARG00000003320	1414.09354695203	-0.0109797799341399	0.196071348204082	-0.055998900577312	0.955342683000826	0.983154709399067	fam91a1	family with sequence similarity 91 member A1 [Source:NCBI gene;Acc:393413]
391	ENSDARG00000003326	31.5547792520312	-2.58508284136953	1.57011850291063	-1.64642530903075	NA	NA	cacng5a	calcium channel, voltage-dependent, gamma subunit 5a [Source:ZFIN;Acc:ZDB-GENE-120104-4]
392	ENSDARG00000003328	822.720005710943	0.0667262701145383	0.242783369882506	0.274838717935376	0.78344015048929	0.902158366829628	slf2	SMC5-SMC6 complex localization factor 2 [Source:ZFIN;Acc:ZDB-GENE-081107-61]
393	ENSDARG00000003344	9.86250368416387	-2.76695383150259	2.08151633859381	-1.32929719560685	0.183749939129425	0.373703489485039	trpc2b	transient receptor potential cation channel subfamily C member 2b [Source:ZFIN;Acc:ZDB-GENE-050712-3]
394	ENSDARG00000003373	756.31046078497	-0.429001205580171	0.208257557990441	-2.05995503702134	0.0394028394403577	0.118322149140662	commd2	COMM domain containing 2 [Source:ZFIN;Acc:ZDB-GENE-040718-118]
395	ENSDARG00000003375	1799.87600982055	0.184432551416624	0.175499641529008	1.05089987540595	0.293304577637335	0.51375481498936	gng12a	guanine nucleotide binding protein (G protein), gamma 12a [Source:ZFIN;Acc:ZDB-GENE-040426-2555]
396	ENSDARG00000003380	290.426337636944	-1.49631051104195	0.390185077208418	-3.83487375208532	0.000125628805793841	0.000860897867845164	si:dkey-275b16.2	si:dkey-275b16.2 [Source:ZFIN;Acc:ZDB-GENE-090312-204]
397	ENSDARG00000003381	82.5647648491486	0.778643368676382	0.557757703554558	1.39602440937011	0.162707144779341	0.343196405410423	si:ch211-266g18.6	si:ch211-266g18.6 [Source:ZFIN;Acc:ZDB-GENE-131121-599]
398	ENSDARG00000003382	3165.03766106255	-0.0149340089909743	0.201562682346355	-0.0740911403694882	0.940937864846813	0.977113751995224	cwc25	CWC25 spliceosome associated protein homolog [Source:ZFIN;Acc:ZDB-GENE-040426-2817]
399	ENSDARG00000003383	1462.95055785148	-0.247854388573152	0.248179044437896	-0.998691848195807	0.317943990817578	0.543162597438123	asb8	ankyrin repeat and SOCS box containing 8 [Source:ZFIN;Acc:ZDB-GENE-030131-5411]
400	ENSDARG00000003395	5.55205416312294	5.65901362947735	3.01916787539033	1.87436203054649	0.0608805431242714	0.165088645399113	col4a3	collagen, type IV, alpha 3 [Source:ZFIN;Acc:ZDB-GENE-070802-4]
401	ENSDARG00000003398	1061.23469157964	0.143395650744694	0.230895011361493	0.621042654404479	0.534571558677721	0.743983978717269	rbpja	recombination signal binding protein for immunoglobulin kappa J region a [Source:ZFIN;Acc:ZDB-GENE-031117-1]
402	ENSDARG00000003399	22.7850004393834	-2.01405806828107	1.44235852026304	-1.39636438512788	0.16260479424131	0.343179136731467	fgf8a	fibroblast growth factor 8a [Source:NCBI gene;Acc:30538]
403	ENSDARG00000003403	1198.67036177616	-1.04314109292982	0.260238530268584	-4.00840372043764	6.11305515105305e-05	0.000457945107872823	tenm1	teneurin transmembrane protein 1 [Source:ZFIN;Acc:ZDB-GENE-060531-26]
404	ENSDARG00000003414	4.08435410287229	5.21638062887412	2.58564614386746	2.0174379395441	0.0436498313589412	0.127910109735689	capslb	calcyphosine-like b [Source:ZFIN;Acc:ZDB-GENE-050417-298]
405	ENSDARG00000003420	25.9901521438892	6.44909153600966	1.25131942728305	5.15383314235947	2.55215050587434e-07	3.17631617028766e-06	chrna5	cholinergic receptor, nicotinic, alpha 5 [Source:ZFIN;Acc:ZDB-GENE-050417-440]
406	ENSDARG00000003421	60.5537575294791	1.24446365054027	0.621693641063969	2.00173134859557	0.0453136329313259	0.13174753507636	igf2bp2a	insulin-like growth factor 2 mRNA binding protein 2a [Source:ZFIN;Acc:ZDB-GENE-070912-44]
407	ENSDARG00000003429	12009.9620744767	-0.477431594291394	0.118929303292007	-4.01441512794501	5.95933819454504e-05	0.000447656641360757	hnrnpdl	heterogeneous nuclear ribonucleoprotein D-like [Source:ZFIN;Acc:ZDB-GENE-040426-2717]
408	ENSDARG00000003444	1441.51642776847	-0.494420461313825	0.206189986243645	-2.39788784276648	0.0164899134985497	0.0582904847191702	dhrs7	dehydrogenase/reductase (SDR family) member 7 [Source:ZFIN;Acc:ZDB-GENE-060825-21]
409	ENSDARG00000003446	187.498515147457	0.179521563047152	0.337809922974005	0.531427737429035	0.595122404598483	0.788556118363633	ippk	inositol 1,3,4,5,6-pentakisphosphate 2-kinase [Source:NCBI gene;Acc:541511]
410	ENSDARG00000003449	62.5254615898457	-0.877572887104573	0.659111493380859	-1.33144831476558	0.183041540843291	0.372802490298143	pde10a	phosphodiesterase 10A [Source:ZFIN;Acc:ZDB-GENE-040426-1115]
411	ENSDARG00000003462	54.4195033883727	-0.616946521944233	0.612448211699758	-1.007344801011	0.313769107478924	0.538343591466585	fech	ferrochelatase [Source:ZFIN;Acc:ZDB-GENE-000928-1]
412	ENSDARG00000003475	171.190004914391	-0.71980561270113	0.421588875407166	-1.7073638672414	0.0877544419385347	0.218233410880239	sult1st5	sulfotransferase family 1, cytosolic sulfotransferase 5 [Source:ZFIN;Acc:ZDB-GENE-050809-2]
413	ENSDARG00000003486	8754.96262777833	0.12747756367898	0.144762363388082	0.880598801342	0.378535007605361	0.605649808429073	ppp1caa	protein phosphatase 1, catalytic subunit, alpha isozyme a [Source:ZFIN;Acc:ZDB-GENE-040516-3]
414	ENSDARG00000003487	1551.36517513087	0.191255578542475	0.242788985243576	0.787744050046587	0.430846433748936	0.655807367006919	nup93	nucleoporin 93 [Source:NCBI gene;Acc:30172]
415	ENSDARG00000003495	4698.51921909393	-0.840427607805302	0.228241944388995	-3.68217861995143	0.00023124929131647	0.00146486913476746	madd	MAP-kinase activating death domain [Source:ZFIN;Acc:ZDB-GENE-030131-8076]
416	ENSDARG00000003512	7506.6542825159	-1.86592564082383	0.253288420438701	-7.3668019943115	1.747697653888e-13	5.91592950426762e-12	anks1b	ankyrin repeat and sterile alpha motif domain containing 1B [Source:NCBI gene;Acc:565408]
417	ENSDARG00000003517	1046.86565969597	0.214041091856803	0.281582440669548	0.760136503355308	0.447172994935305	0.671473414812303	impa1	inositol monophosphatase 1 [Source:ZFIN;Acc:ZDB-GENE-040718-245]
418	ENSDARG00000003519	335.800865063568	1.08381797145855	0.276125000312814	3.92509903207144	8.66940647209037e-05	0.000622165773958648	aprt	adenine phosphoribosyltransferase [Source:ZFIN;Acc:ZDB-GENE-040426-1492]
419	ENSDARG00000003520	938.982772054641	0.529593793005914	0.246236324920265	2.15075413092444	0.031495611302029	0.0990101397845698	tbc1d14	TBC1 domain family, member 14 [Source:ZFIN;Acc:ZDB-GENE-030131-6136]
420	ENSDARG00000003523	1.87881729982745	1.37505836859927	2.91603647579332	0.471550469280458	0.637247687738935	NA	itln3	intelectin 3 [Source:ZFIN;Acc:ZDB-GENE-090527-4]
421	ENSDARG00000003526	5229.74548643572	-0.223533447016979	0.182126832261644	-1.22735043618312	0.219690906570176	0.422365135745563	psma5	proteasome 20S subunit alpha 5 [Source:ZFIN;Acc:ZDB-GENE-040625-96]
422	ENSDARG00000003527	1659.19243342689	0.0397967723339573	0.202251545999071	0.196768692854097	0.844008551602984	0.932318869873389	mak16	MAK16 homolog (S. cerevisiae) [Source:NCBI gene;Acc:192312]
423	ENSDARG00000003531	2019.52755991018	-0.0732077691531236	0.178134799031869	-0.410968376482276	0.681095723184656	0.844690548988755	tcea1	transcription elongation factor A (SII), 1 [Source:ZFIN;Acc:ZDB-GENE-030131-8049]
424	ENSDARG00000003533	691.821671151488	1.85081284638408	0.562501386443256	3.29032583917158	0.00100071428383972	0.00533488512697493	col8a1b	collagen, type VIII, alpha 1b [Source:ZFIN;Acc:ZDB-GENE-060503-140]
425	ENSDARG00000003544	15.3398427639293	-0.513467005955156	1.06659486196062	-0.481407724964378	0.630226747441123	0.811325108106384	adarb1b	adenosine deaminase RNA specific B1b [Source:ZFIN;Acc:ZDB-GENE-030219-15]
426	ENSDARG00000003564	1245.86999450175	-0.243212233085411	0.189761888836994	-1.28167059558693	0.19995822403874	0.396056543305199	dohh	deoxyhypusine hydroxylase/monooxygenase [Source:NCBI gene;Acc:321732]
427	ENSDARG00000003570	13811.1699357155	0.754861879564237	0.176261829369508	4.28261684486308	1.8470808053004e-05	0.000156733084864198	hsp90b1	heat shock protein 90, beta (grp94), member 1 [Source:ZFIN;Acc:ZDB-GENE-031002-1]
428	ENSDARG00000003573	1221.82119359566	-0.0168898741508749	0.216329731189411	-0.0780746782146497	0.937768649553443	0.975450286473458	dctn5	dynactin 5 [Source:ZFIN;Acc:ZDB-GENE-040718-201]
429	ENSDARG00000003576	695.083351992163	-0.272166685478563	0.416648577828498	-0.653228403891475	0.513609041289109	0.728284231477303	klhl32	kelch-like family member 32 [Source:ZFIN;Acc:ZDB-GENE-070209-47]
430	ENSDARG00000003584	2075.10469077026	-0.15112885540023	0.156059210066106	-0.968407153517006	0.332841068246893	0.558806977979776	pla2g7	phospholipase A2, group VII (platelet-activating factor acetylhydrolase, plasma) [Source:ZFIN;Acc:ZDB-GENE-040426-2248]
431	ENSDARG00000003592	1744.59422907919	-0.842521345922333	0.159370206837297	-5.28656743717771	1.24632882726402e-07	1.6689205429138e-06	surf1	SURF1 cytochrome c oxidase assembly factor [Source:ZFIN;Acc:ZDB-GENE-041108-2]
432	ENSDARG00000003599	164713.06433124	-0.147061596388261	0.186650224523229	-0.787899381122677	0.430755563201967	0.655805326222754	rpl3	ribosomal protein L3 [Source:ZFIN;Acc:ZDB-GENE-030131-1291]
433	ENSDARG00000003607	1042.01193919437	0.267417898552102	0.192043395804447	1.39248682534445	0.163775028428451	0.344808204671394	nr2f6a	nuclear receptor subfamily 2, group F, member 6a [Source:ZFIN;Acc:ZDB-GENE-030131-4362]
434	ENSDARG00000003615	5.20161277007133	0.0414952998079008	1.79936997877473	0.0230610159652418	0.981601602162752	0.992673126133829	slc26a3.2	solute carrier family 26 member 3, tandem duplicate 2 [Source:ZFIN;Acc:ZDB-GENE-041210-179]
435	ENSDARG00000003616	1268.32644714866	-0.202488575882745	0.164451610029631	-1.23129579483144	0.218212254099769	0.420372421848264	arih1	ariadne ubiquitin-conjugating enzyme E2 binding protein homolog 1 (Drosophila) [Source:NCBI gene;Acc:327005]
436	ENSDARG00000003631	348.707021799887	-0.189082039238438	0.267246715319631	-0.707518664962049	0.479244217716904	0.700322995777569	clockb	clock circadian regulator b [Source:ZFIN;Acc:ZDB-GENE-030408-2]
437	ENSDARG00000003632	3808.64834029619	-0.817009575211643	0.209070136816287	-3.90782532432914	9.31305958377808e-05	0.000662272110303984	zgc:172270	zgc:172270 [Source:ZFIN;Acc:ZDB-GENE-080204-67]
438	ENSDARG00000003635	156.664257343798	1.00988868124031	0.415163216901605	2.43251001082703	0.0149945770055742	0.053928130530504	mogat3b	monoacylglycerol O-acyltransferase 3b [Source:ZFIN;Acc:ZDB-GENE-110302-2]
439	ENSDARG00000003641	5090.00236230861	-0.0642315967225298	0.202092889833125	-0.31783204632072	0.750612340709356	0.884805334347279	tfg	trafficking from ER to golgi regulator [Source:ZFIN;Acc:ZDB-GENE-030131-8410]
440	ENSDARG00000003642	1259.33156170486	-0.106175228714948	0.212736090764499	-0.499093634434059	0.617713421775269	0.803398524591673	zfyve19	zinc finger, FYVE domain containing 19 [Source:ZFIN;Acc:ZDB-GENE-040718-109]
441	ENSDARG00000003655	387.992216017357	-0.0587924749919091	0.555506694688213	-0.10583576319437	0.915712661202498	0.966852838448076	tmem59l	transmembrane protein 59-like [Source:ZFIN;Acc:ZDB-GENE-040426-2651]
442	ENSDARG00000003675	1673.32595314256	-1.04129787661047	0.23338894561695	-4.46164180509005	8.13340967415824e-06	7.46655202958935e-05	cryl1	crystallin, lambda 1 [Source:ZFIN;Acc:ZDB-GENE-060810-7]
443	ENSDARG00000003680	3131.08088323713	-0.603546645122398	0.231195195516871	-2.61055011879932	0.00903967249818217	0.0352436175650087	runx1t1	RUNX1 partner transcriptional co-repressor 1 [Source:ZFIN;Acc:ZDB-GENE-060929-164]
444	ENSDARG00000003681	19621.6616722233	-0.00503818037480276	0.141253947392346	-0.0356675368569258	0.97154745590847	0.989471241627669	eif5	eukaryotic translation initiation factor 5 [Source:ZFIN;Acc:ZDB-GENE-030131-975]
445	ENSDARG00000003684	8134.63005494715	-1.02490990624319	0.310729994789743	-3.29839385778224	0.000972396353919309	0.00520523649232645	obsl1a	obscurin like cytoskeletal adaptor 1a [Source:ZFIN;Acc:ZDB-GENE-060503-649]
446	ENSDARG00000003693	4659.58988354726	-0.200620773060111	0.186330759964462	-1.07669164821941	0.281618044762426	0.500750781754196	hars	histidyl-tRNA synthetase [Source:ZFIN;Acc:ZDB-GENE-040912-152]
447	ENSDARG00000003695	67078.9347892915	-1.01410199555016	0.172418277220155	-5.88163860525809	4.06224558458264e-09	6.93435786089528e-08	vdac3	voltage-dependent anion channel 3 [Source:ZFIN;Acc:ZDB-GENE-040426-2380]
448	ENSDARG00000003697	476.928637672241	0.785670869279567	0.459581021781034	1.7095372350991	0.0873514805957728	0.21747863215163	slc5a8l	solute carrier family 5 member 8, like [Source:NCBI gene;Acc:556156]
449	ENSDARG00000003699	1433.73708244373	0.513442432279149	0.187928293115321	2.73211885111987	0.00629284358455592	0.0260542910398163	atp7a	ATPase copper transporting alpha [Source:ZFIN;Acc:ZDB-GENE-060825-45]
450	ENSDARG00000003701	34.9638529623908	-0.0161725387290132	0.903777908725992	-0.017894372691418	0.985723118238323	0.994583147791784	cldng	claudin g [Source:NCBI gene;Acc:81586]
451	ENSDARG00000003705	40652.9846785886	-0.807058968359199	0.189476895377631	-4.25940570089412	2.04971147759553e-05	0.00017179394741503	prnprs3	prion protein, related sequence 3 [Source:ZFIN;Acc:ZDB-GENE-041221-3]
452	ENSDARG00000003706	31514.4886364051	-0.936252753219253	0.179515960929799	-5.2154290257532	1.83392270884923e-07	2.36592258846053e-06	ryr2b	ryanodine receptor 2b (cardiac) [Source:ZFIN;Acc:ZDB-GENE-061226-3]
453	ENSDARG00000003732	59.9916314218743	0.489268036905439	0.800325572173099	0.611336253541099	0.540976994911715	0.749274382298865	mitfa	melanocyte inducing transcription factor a [Source:ZFIN;Acc:ZDB-GENE-990910-11]
454	ENSDARG00000003749	624.270017775702	0.0779508808706416	0.181093595241272	0.430445266530753	0.666871773221182	0.835662225033784	polb	polymerase (DNA directed), beta [Source:NCBI gene;Acc:554204]
455	ENSDARG00000003750	447.659363427472	0.292984931479373	0.266390242702065	1.09983356938134	0.271404643075789	0.488581981570616	pfas	phosphoribosylformylglycinamidine synthase [Source:ZFIN;Acc:ZDB-GENE-030131-4420]
456	ENSDARG00000003751	905.9001503957	-0.355574296674395	0.186766560703795	-1.90384346820159	0.0569305734538828	0.156946652762992	lats1	large tumor suppressor kinase 1 [Source:ZFIN;Acc:ZDB-GENE-050523-2]
457	ENSDARG00000003754	659.052568044582	0.513695881697009	0.329412827303665	1.55942889626294	0.118894901465112	0.273527071050773	tspan2a	tetraspanin 2a [Source:ZFIN;Acc:ZDB-GENE-050522-511]
458	ENSDARG00000003757	810.1107110507	0.376233551122067	0.311997733588225	1.20588552613853	0.227861632186383	0.433292894576568	cnpy1	canopy FGF signaling regulator 1 [Source:NCBI gene;Acc:402819]
459	ENSDARG00000003769	532.365708975535	-0.0844420034915957	0.214030787081884	-0.394532042062201	0.693188275463679	0.852000900430795	tada2b	transcriptional adaptor 2B [Source:NCBI gene;Acc:554156]
460	ENSDARG00000003776	3780.77207856352	0.190684165316745	0.159899895016266	1.19252214203985	0.233056574010394	0.440165630689477	pip4k2aa	phosphatidylinositol-5-phosphate 4-kinase, type II, alpha a [Source:ZFIN;Acc:ZDB-GENE-080721-18]
461	ENSDARG00000003779	695.910636565691	-2.21365270859189	0.458194040613703	-4.83125600155544	1.35674418254884e-06	1.44651024084815e-05	ctnnd2b	catenin (cadherin-associated protein), delta 2b [Source:ZFIN;Acc:ZDB-GENE-070912-532]
462	ENSDARG00000003789	4190.14669659247	-1.11074588236793	0.229812564981244	-4.83326872252866	1.34309293743206e-06	1.43335350233416e-05	dennd5b	DENN/MADD domain containing 5B [Source:NCBI gene;Acc:323528]
463	ENSDARG00000003795	170402.729297277	-1.53300578792211	0.2049204939614	-7.48097839453225	7.37713076949167e-14	2.66637551299957e-12	idh2	isocitrate dehydrogenase (NADP(+)) 2 [Source:ZFIN;Acc:ZDB-GENE-031118-95]
464	ENSDARG00000003797	823.158769191516	-2.48061486118126	0.388877026552984	-6.37891850585645	1.78342901214151e-10	3.91155889754248e-09	asb2a.1	ankyrin repeat and SOCS box containing 2a, tandem duplicate 1 [Source:ZFIN;Acc:ZDB-GENE-030131-5355]
465	ENSDARG00000003808	152.462432172882	0.401718919123736	0.925539652973802	0.434037502156709	0.664261208284672	0.833615281838335	aqp3a	aquaporin 3a [Source:ZFIN;Acc:ZDB-GENE-040426-2826]
466	ENSDARG00000003811	7316.08452116096	-0.338920300542647	0.190857066110513	-1.77578073188236	0.0757690647480687	0.195359290041978	plxnb2a	plexin b2a [Source:ZFIN;Acc:ZDB-GENE-030131-8917]
467	ENSDARG00000003818	1731.08074754392	-0.196826558263836	0.185504557528403	-1.06103354486965	0.288674656739838	0.508904282403259	prkag1	protein kinase, AMP-activated, gamma 1 non-catalytic subunit [Source:ZFIN;Acc:ZDB-GENE-040426-2188]
468	ENSDARG00000003820	23339.8640971679	0.0426130825604015	0.263318184561251	0.161831142165152	0.871438828381303	0.946805531613696	nr1d2a	nuclear receptor subfamily 1, group D, member 2a [Source:ZFIN;Acc:ZDB-GENE-040504-1]
469	ENSDARG00000003822	212.286193886965	-0.227543379445162	0.412824031555641	-0.55118733904059	0.581505258364816	0.779296162570535	ankrd16	ankyrin repeat domain 16 [Source:ZFIN;Acc:ZDB-GENE-041210-253]
470	ENSDARG00000003827	437.598668654977	-0.37802274415886	0.225558979426672	-1.67593746486937	0.093750442312136	0.229490755853518	snapc1b	small nuclear RNA activating complex, polypeptide 1b [Source:ZFIN;Acc:ZDB-GENE-040426-716]
471	ENSDARG00000003829	1272.79354048534	0.615262779872377	0.147941472483799	4.15882557840402	3.19888040696948e-05	0.000255105462652085	galnt2	UDP-N-acetyl-alpha-D-galactosamine:polypeptide N-acetylgalactosaminyltransferase 2 [Source:ZFIN;Acc:ZDB-GENE-041111-110]
472	ENSDARG00000003835	2680.43378282428	0.451931228216752	0.245342114159969	1.84204505518398	0.0654685597444007	0.174521637928905	stom	stomatin [Source:ZFIN;Acc:ZDB-GENE-980526-486]
473	ENSDARG00000003841	357.082983915866	-0.136730991273742	0.280279146793482	-0.487838616743363	0.625664156098525	0.808092860682507	usb1	U6 snRNA biogenesis 1 [Source:NCBI gene;Acc:445066]
474	ENSDARG00000003845	1029.21647817879	-0.0630074728329142	0.208902427052309	-0.301611971301497	0.762947880985273	0.89220714014145	chm	CHM Rab escort protein [Source:ZFIN;Acc:ZDB-GENE-030318-2]
475	ENSDARG00000003846	1405.5035349281	-0.836970924882257	0.238704322953746	-3.50630819972387	0.000454368771313644	0.00265873211729073	mrpl21	mitochondrial ribosomal protein L21 [Source:ZFIN;Acc:ZDB-GENE-061027-183]
476	ENSDARG00000003854	39191.736859864	-3.8149225505922	0.328808157735711	-11.6022746420378	4.01268812279989e-31	8.12457881308011e-29	acsl1b	acyl-CoA synthetase long chain family member 1b [Source:ZFIN;Acc:ZDB-GENE-040801-88]
477	ENSDARG00000003860	4060.08949541662	-0.0516311831683412	0.156362979506561	-0.330200814356922	0.741248231547461	0.880326141973294	cbx3a	chromobox homolog 3a (HP1 gamma homolog, Drosophila) [Source:ZFIN;Acc:ZDB-GENE-030131-1158]
478	ENSDARG00000003865	20.8274017711146	-0.18713894564244	0.767679697973511	-0.243772169742722	0.807407275520593	0.915365765958565	pard6b	par-6 partitioning defective 6 homolog beta (C. elegans) [Source:ZFIN;Acc:ZDB-GENE-090312-133]
479	ENSDARG00000003866	10990.9042786203	-0.0322175235062587	0.130361345995773	-0.247140156924303	0.804799756690022	0.913688608044272	tm9sf2	transmembrane 9 superfamily member 2 [Source:ZFIN;Acc:ZDB-GENE-030131-6302]
480	ENSDARG00000003867	59.78738464475	1.06457042860886	0.913649325413377	1.16518493364749	0.243944142882654	0.453955546053582	cdk20	cyclin-dependent kinase 20 [Source:NCBI gene;Acc:494112]
481	ENSDARG00000003869	5410.45288459855	-1.47960135058883	0.177423712752164	-8.33936641070987	7.46896413708686e-17	4.03268737742416e-15	decr1	2,4-dienoyl CoA reductase 1, mitochondrial [Source:ZFIN;Acc:ZDB-GENE-040718-142]
482	ENSDARG00000003872	502.573816017339	0.119840195222729	0.264124071504216	0.453726896379516	0.650025405701824	0.824627577100528	ccdc102a	coiled-coil domain containing 102A [Source:NCBI gene;Acc:325319]
483	ENSDARG00000003877	681.404635409508	0.386184017604905	0.333024414100472	1.1596267458289	0.246200806742603	0.45690172630404	pbrm1	polybromo 1 [Source:ZFIN;Acc:ZDB-GENE-080926-4]
484	ENSDARG00000003899	155.174081864752	0.827822538591349	0.342696244940557	2.4156160180131	0.0157086172074573	0.0560542318008272	zdhhc23b	zinc finger DHHC-type containing 23b [Source:ZFIN;Acc:ZDB-GENE-040808-13]
485	ENSDARG00000003900	74.2544735620186	0.928106815997596	0.456347670858706	2.03377134422793	0.04197465502276	0.12418614279295	gpr61l	G protein-coupled receptor 61-like [Source:ZFIN;Acc:ZDB-GENE-131127-443]
486	ENSDARG00000003902	64.1141420481834	2.63270668408869	1.15679670405831	2.27585942703031	0.0228544245428544	0.0764623166276923	ctsl.1	cathepsin L.1 [Source:ZFIN;Acc:ZDB-GENE-040718-61]
487	ENSDARG00000003904	150.673746287052	2.1525966985744	0.447209151395389	4.81340037845342	1.48383586250867e-06	1.56824740480798e-05	sycp1	synaptonemal complex protein 1 [Source:ZFIN;Acc:ZDB-GENE-040910-6]
488	ENSDARG00000003910	3256.13742622226	-0.238624110203313	0.151996407891111	-1.56993256297386	0.116430800998371	0.269132381123825	med13b	mediator complex subunit 13b [Source:NCBI gene;Acc:564707]
489	ENSDARG00000003920	16048.153982164	-0.572179628925046	0.178068465333543	-3.21325636099174	0.00131239091071604	0.0067763995382828	setb	SET nuclear proto-oncogene b [Source:ZFIN;Acc:ZDB-GENE-030131-433]
490	ENSDARG00000003925	3.34766182154523	-5.46909375984196	2.72235528140553	-2.00895665499556	0.0445417307320418	0.12996984599914	cx28.6	connexin 28.6 [Source:ZFIN;Acc:ZDB-GENE-040406-4]
491	ENSDARG00000003927	1825.77033374311	0.41492780269532	0.223580254768754	1.85583383973005	0.0634772455603092	0.170585833681613	cldn12	claudin 12 [Source:ZFIN;Acc:ZDB-GENE-010328-14]
492	ENSDARG00000003931	2425.33858577152	0.986971474575162	0.205330363734124	4.80674877609997	1.53404560470435e-06	1.61584659142919e-05	cndp2	carnosine dipeptidase 2 [Source:ZFIN;Acc:ZDB-GENE-030131-5499]
493	ENSDARG00000003934	991.684664015756	-1.71865269452894	0.225380623819262	-7.62555656029761	2.42983744357512e-14	9.370944511227e-13	nxnl2	nucleoredoxin like 2 [Source:ZFIN;Acc:ZDB-GENE-041212-55]
494	ENSDARG00000003938	4574.61682451405	-0.356929220179557	0.157641934879149	-2.26417685404068	0.0235632395752319	0.0783661383713454	rpa1	replication protein A1 [Source:NCBI gene;Acc:327491]
495	ENSDARG00000003940	3503.68786142195	-0.601976054932562	0.167994444626239	-3.58330929497023	0.000339268483672245	0.00204656108481682	mtfr1l	mitochondrial fission regulator 1-like [Source:NCBI gene;Acc:334296]
496	ENSDARG00000003941	2397.52903261789	-0.0966282412915074	0.234663656567325	-0.411773355554889	0.6805055524295	0.844278528821135	rrs1	ribosome biogenesis regulator 1 homolog [Source:ZFIN;Acc:ZDB-GENE-030131-9345]
497	ENSDARG00000003952	13338.9713197545	-0.00818474942012074	0.156706200004249	-0.0522299016879922	0.958345507341243	0.984450096687656	pfn2	profilin 2 [Source:ZFIN;Acc:ZDB-GENE-040115-4]
498	ENSDARG00000003961	3189.89121769748	1.4727005348733	0.203577378980962	7.23410696338231	4.68602345608114e-13	1.47650252037646e-11	parp3	poly (ADP-ribose) polymerase family, member 3 [Source:ZFIN;Acc:ZDB-GENE-030131-7435]
499	ENSDARG00000003963	750.093145208994	0.698759942347093	0.387632492339474	1.80263511484776	0.0714455384682978	0.186683828196059	traf4a	tnf receptor-associated factor 4a [Source:ZFIN;Acc:ZDB-GENE-040308-1]
500	ENSDARG00000003965	30.4828005857181	-0.631166575627834	1.0613686023643	-0.594672363796943	0.552062498520987	0.757051966333778	tlx1	T cell leukemia homeobox 1 [Source:ZFIN;Acc:ZDB-GENE-021021-2]
501	ENSDARG00000003970	26.4845955699944	-4.78461304445002	0.956868187105207	-5.00028437451224	5.72458174357872e-07	6.64434336448174e-06	trim35-13	tripartite motif containing 35-13 [Source:ZFIN;Acc:ZDB-GENE-110920-5]
502	ENSDARG00000003971	19.6213887843322	0.617613023620672	1.20618047345503	0.512040310063683	0.608622798129	0.796466222631463	isl2a	ISL LIM homeobox 2a [Source:NCBI gene;Acc:30157]
503	ENSDARG00000003973	225.427237631038	-0.23511140348747	0.315276783088866	-0.745730152356952	0.455830440892301	0.679407727331253	chordc1a	cysteine and histidine-rich domain (CHORD) containing 1a [Source:ZFIN;Acc:ZDB-GENE-050626-79]
504	ENSDARG00000003974	2583.80373216688	0.293826811280029	0.123826640698412	2.37288849655273	0.0176495911551679	0.0615834705265766	spoplb	speckle type BTB/POZ protein like b [Source:NCBI gene;Acc:558170]
505	ENSDARG00000003977	189.451522920313	-0.272656855218879	0.320388824916186	-0.851018618674378	0.394759010247868	0.62240935013989	zgc:153896	zgc:153896 [Source:ZFIN;Acc:ZDB-GENE-060825-119]
506	ENSDARG00000003984	1036.04691861803	-0.073563403969842	0.149443437241091	-0.492249143407782	0.622543227339699	0.806099765929034	LTN1	si:dkey-175g6.5 [Source:ZFIN;Acc:ZDB-GENE-091204-127]
507	ENSDARG00000003989	46.5512968964425	-1.81679498024602	0.667305667502839	-2.7225828712721	0.00647737854962142	0.0266944660280007	crhr1	corticotropin releasing hormone receptor 1 [Source:ZFIN;Acc:ZDB-GENE-081231-1]
508	ENSDARG00000003991	3429.24969867368	0.115061525236139	0.369228655921052	0.311626747791593	0.755324204003961	0.88741441048503	fhl2b	four and a half LIM domains 2b [Source:ZFIN;Acc:ZDB-GENE-041010-121]
509	ENSDARG00000003994	2.23775340911165	-1.56067476483772	3.31400540714477	-0.470933077379116	0.637688526075796	NA	syt9a	synaptotagmin IXa [Source:ZFIN;Acc:ZDB-GENE-031002-18]
510	ENSDARG00000003998	6.33130430604209	0.993004995980386	1.63779777411071	0.606305010103929	0.544312232309179	0.751656178333111	phyhipla	phytanoyl-CoA 2-hydroxylase interacting protein-like a [Source:ZFIN;Acc:ZDB-GENE-061215-64]
511	ENSDARG00000004017	802.805293548817	0.620485106542102	0.28883462150937	2.14823660439188	0.0316949641977249	0.0995080807051903	spag1a	sperm associated antigen 1a [Source:NCBI gene;Acc:564953]
512	ENSDARG00000004018	274.339605976961	0.344222962575655	0.305575057808528	1.12647597956553	0.259964102287646	0.474431232242025	CHST13	si:ch211-236h17.3 [Source:ZFIN;Acc:ZDB-GENE-030131-738]
513	ENSDARG00000004023	3.98062181525242	2.03108037283842	2.49480773955154	0.814123004606165	0.41557448834276	0.642398369616226	isl1	ISL LIM homeobox 1 [Source:NCBI gene;Acc:30147]
514	ENSDARG00000004034	4395.54700027195	2.16167047823704	0.25233641632524	8.56662113902276	1.06565781845689e-17	6.23067901502588e-16	arhgdig	Rho GDP dissociation inhibitor (GDI) gamma [Source:ZFIN;Acc:ZDB-GENE-040426-1493]
515	ENSDARG00000004037	624.753405021527	0.593909980945234	0.159008420114422	3.73508510126607	0.000187651719304808	0.00122379366121033	cog2	component of oligomeric golgi complex 2 [Source:ZFIN;Acc:ZDB-GENE-040426-2671]
516	ENSDARG00000004046	1110.26187864803	-0.117962381413227	0.185963677049197	-0.634330226660446	0.525865334114381	0.736649408140882	phf6	PHD finger protein 6 [Source:ZFIN;Acc:ZDB-GENE-030131-5278]
517	ENSDARG00000004049	92.7277724522416	1.88240850113225	0.620774970850546	3.03235244577128	0.00242655699021809	0.0115728509716682	marcksa	myristoylated alanine-rich protein kinase C substrate a [Source:ZFIN;Acc:ZDB-GENE-050522-145]
518	ENSDARG00000004051	372.424679212945	3.37878270906342	2.12557763316729	1.58958330024801	0.111928763788946	0.261127310121934	CR354540.1	cytochrome P450, family 7, subfamily A, polypeptide 1b [Source:NCBI gene;Acc:559097]
519	ENSDARG00000004055	928.983920931149	-0.240305734464526	0.200886998794702	-1.1962234286257	0.231609380456694	0.438569650367729	uhrf1bp1l	UHRF1 binding protein 1-like [Source:ZFIN;Acc:ZDB-GENE-041210-177]
520	ENSDARG00000004059	252.26473666344	1.90066863467196	0.309110079639923	6.14884068771234	7.80513259183714e-10	1.51710963898403e-08	galk2	galactokinase 2 [Source:ZFIN;Acc:ZDB-GENE-041114-143]
521	ENSDARG00000004060	10638.8296380617	-0.17823339604863	0.144081252221713	-1.23703391871111	0.216074490523167	0.417837007805986	bhlhe40	basic helix-loop-helix family, member e40 [Source:ZFIN;Acc:ZDB-GENE-030131-3133]
522	ENSDARG00000004074	76.4954564229198	0.236376828827979	0.47920100863485	0.493272811552236	0.621819836541502	0.805911235517604	bach2b	BTB and CNC homology 1, basic leucine zipper transcription factor 2b [Source:ZFIN;Acc:ZDB-GENE-041001-139]
523	ENSDARG00000004078	1990.8668490937	-1.39742955310448	0.311291087130717	-4.48914090661924	7.15109851073783e-06	6.63441116395011e-05	acsl4a	acyl-CoA synthetase long chain family member 4a [Source:ZFIN;Acc:ZDB-GENE-040426-1565]
524	ENSDARG00000004094	5490.08369632109	-0.195626722708269	0.273966345285958	-0.714053846665287	0.475193883633416	0.696919158511865	acsbg2	acyl-CoA synthetase bubblegum family member 2 [Source:ZFIN;Acc:ZDB-GENE-030131-7099]
525	ENSDARG00000004105	5306.61027115598	-0.676589403458705	0.167434440659655	-4.04092133490035	5.32416169675974e-05	0.000403827415272443	tie1	tyrosine kinase with immunoglobulin-like and EGF-like domains 1 [Source:NCBI gene;Acc:30746]
526	ENSDARG00000004111	352.812857529745	0.190221517781179	0.288846132241479	0.658556568872979	0.510180559986361	0.725365299429243	esr1	estrogen receptor 1 [Source:NCBI gene;Acc:259252]
527	ENSDARG00000004114	266.633643891942	-0.158415283865993	0.373522329309763	-0.424111951108065	0.671484170038611	0.838565204254954	tti1	TELO2 interacting protein 1 [Source:ZFIN;Acc:ZDB-GENE-080819-3]
528	ENSDARG00000004115	453.10431216578	-1.57496938991512	0.486264608144441	-3.2389142938556	0.00119985622559188	0.00625292089728735	mgat4b	alpha-1,3-mannosyl-glycoprotein 4-beta-N-acetylglucosaminyltransferase B [Source:NCBI gene;Acc:431727]
529	ENSDARG00000004130	106.75722135002	0.121694633255089	0.52896887613399	0.230060101351339	0.818045067852782	0.919926917852764	mvk	mevalonate kinase [Source:ZFIN;Acc:ZDB-GENE-041114-37]
530	ENSDARG00000004131	272.634965835042	0.229849498267224	0.228288024313534	1.00683992933219	0.314011702974033	0.538590784291567	rttn	rotatin [Source:ZFIN;Acc:ZDB-GENE-090609-5]
531	ENSDARG00000004132	3245.64246303456	-0.448596807795056	0.215114953296654	-2.08538179666394	0.0370346578585102	0.11275924023838	usp19	ubiquitin specific peptidase 19 [Source:ZFIN;Acc:ZDB-GENE-030131-3055]
532	ENSDARG00000004141	13.1441559422542	2.63576049128898	1.63613479247381	1.61096781476284	0.107186737664789	0.25322519365989	DHRS11	zgc:92630 [Source:ZFIN;Acc:ZDB-GENE-040718-449]
533	ENSDARG00000004150	7.92538926432777	0.794772444691447	1.92630539388584	0.412589014812542	0.6799077509941	0.843879091949094	grm2a	glutamate receptor, metabotropic 2a [Source:ZFIN;Acc:ZDB-GENE-030131-8097]
534	ENSDARG00000004151	541.92763455112	-0.903148175066036	0.401991632468767	-2.24668401558385	0.0246602285135111	0.0813955044384826	rab23	RAB23, member RAS oncogene family [Source:ZFIN;Acc:ZDB-GENE-050522-328]
535	ENSDARG00000004154	11.8198020828836	2.23006268607744	1.63334797553017	1.36533226200839	0.172148643386287	0.356238703977281	orai1b	ORAI calcium release-activated calcium modulator 1b [Source:NCBI gene;Acc:402892]
536	ENSDARG00000004158	12.639105421092	-2.24070178030771	1.21601079980287	-1.84266601963646	0.0653777882261605	0.174362088437901	tmem63c	transmembrane protein 63C [Source:ZFIN;Acc:ZDB-GENE-120928-2]
537	ENSDARG00000004160	2673.53531681815	0.274402533137533	0.275838145041827	0.994795455486854	0.319835756976205	0.545329317567148	reep3b	receptor accessory protein 3b [Source:NCBI gene;Acc:393130]
538	ENSDARG00000004161	9243.86582731407	-0.362092543397787	0.117996662209707	-3.06866767768622	0.00215015627163765	0.0103928972572724	ik	IK cytokine [Source:ZFIN;Acc:ZDB-GENE-030131-960]
539	ENSDARG00000004167	2206.24395505685	-1.12413491077553	0.155896475827995	-7.21077820909703	5.56330063045072e-13	1.73541647483689e-11	zgc:110366	zgc:110366 [Source:ZFIN;Acc:ZDB-GENE-050417-302]
540	ENSDARG00000004169	431.605031355516	1.84888840131482	0.468368838850131	3.94750514541902	7.89698213795478e-05	0.000574271062223669	stmn1a	stathmin 1a [Source:ZFIN;Acc:ZDB-GENE-031006-14]
541	ENSDARG00000004171	3623.55249955208	0.107199331677137	0.175710650508474	0.610090118993479	0.541802111739716	0.749839032946878	rabac1	Rab acceptor 1 (prenylated) [Source:ZFIN;Acc:ZDB-GENE-040625-146]
542	ENSDARG00000004173	9393.62021434661	0.237139642664912	0.153693680477946	1.54293684637828	0.12284609965586	0.280239294349269	copa	coatomer protein complex, subunit alpha [Source:ZFIN;Acc:ZDB-GENE-020905-2]
543	ENSDARG00000004174	10100.4556528496	-0.25410098760112	0.119729277336879	-2.12229617728471	0.0338128743008332	0.104832854435888	cnot1	CCR4-NOT transcription complex, subunit 1 [Source:NCBI gene;Acc:448949]
544	ENSDARG00000004176	158.203900563049	-0.472417064533486	0.400161795094994	-1.18056513721241	0.237775519953062	0.445997366170321	ulk4	unc-51 like kinase 4 [Source:ZFIN;Acc:ZDB-GENE-100922-243]
545	ENSDARG00000004177	112.901459634516	0.988682026096877	0.478871832589489	2.06460676701446	0.0389602224600476	0.11729180813977	fam169ab	family with sequence similarity 169 member Ab [Source:ZFIN;Acc:ZDB-GENE-091118-95]
546	ENSDARG00000004184	66.0196874766121	-1.15231409558774	0.407102183038671	-2.8305279205007	0.00464712549713197	0.0202025235081083	nf1b	neurofibromin 1b [Source:ZFIN;Acc:ZDB-GENE-091111-4]
547	ENSDARG00000004187	16761.0378258457	-0.327417100891267	0.348627551181405	-0.939160143200783	0.34764852904237	0.574475204758521	zgc:122979	zgc:122979 [Source:ZFIN;Acc:ZDB-GENE-051127-45]
548	ENSDARG00000004189	2980.96603464213	-0.177941581249314	0.162130935617895	-1.09751775977338	0.272415121528987	0.48981973628086	cbx1a	chromobox homolog 1a (HP1 beta homolog Drosophila) [Source:ZFIN;Acc:ZDB-GENE-030131-4945]
549	ENSDARG00000004196	1609.84431502495	0.916601823564928	0.282407298656543	3.2456732808442	0.00117173230287197	0.00611948179290694	tnfsf10l	TNF superfamily member 10, like [Source:ZFIN;Acc:ZDB-GENE-010801-1]
550	ENSDARG00000004199	17.2286475489616	2.62815023500672	0.916113007368049	2.86880571923903	0.00412024796602829	0.0182272834863728	spam1	sperm adhesion molecule 1 [Source:ZFIN;Acc:ZDB-GENE-050506-63]
551	ENSDARG00000004204	7.52103084574528	-3.64748354861964	1.37241340493902	-2.65771489515705	0.00786724160294244	0.031444520587012	efhc2	EF-hand domain (C-terminal) containing 2 [Source:NCBI gene;Acc:567323]
552	ENSDARG00000004211	1683.24733839542	-0.476547014780041	0.186991152010767	-2.54850034162366	0.0108187180896988	0.041121659737084	ccdc106a	coiled-coil domain containing 106a [Source:ZFIN;Acc:ZDB-GENE-050220-4]
553	ENSDARG00000004218	395.651168353402	0.723241723514128	0.307311193493906	2.35345063514086	0.0186000773932468	0.0643658636426851	rnd1b	Rho family GTPase 1b [Source:ZFIN;Acc:ZDB-GENE-060315-7]
554	ENSDARG00000004219	2.53193704250496	-5.06915278320919	3.40162172143783	-1.49021649034699	0.136167321821795	NA	slc6a3	solute carrier family 6 member 3 [Source:ZFIN;Acc:ZDB-GENE-010316-1]
555	ENSDARG00000004227	349.74626535465	-0.317786544965715	0.299716797372558	-1.0602894057042	0.289012957504243	0.50925433857738	pde3a	phosphodiesterase 3A, cGMP-inhibited [Source:ZFIN;Acc:ZDB-GENE-041210-23]
556	ENSDARG00000004232	1.19715158589416	1.70080208649435	3.40969938322665	0.498812914376296	0.617911188741021	NA	dlb	deltaB [Source:NCBI gene;Acc:30141]
557	ENSDARG00000004243	2.8641157635092	0.861590035901983	3.22355829424299	0.267279185687665	0.789254211406753	0.905631623069291	asic4b	acid-sensing (proton-gated) ion channel family member 4b [Source:NCBI gene;Acc:407667]
558	ENSDARG00000004246	6268.69614982398	0.621067945876146	0.234161919090793	2.65230122936999	0.00799451835503421	0.0318891158098382	slit2	slit homolog 2 (Drosophila) [Source:ZFIN;Acc:ZDB-GENE-010306-3]
559	ENSDARG00000004251	250.341515672068	-0.702733962266172	0.347391586566627	-2.02288710907336	0.0430847879020188	0.126750310379853	dhfr	dihydrofolate reductase [Source:ZFIN;Acc:ZDB-GENE-010406-5]
560	ENSDARG00000004256	5.86013001131719	-0.181407394459091	2.00144124559549	-0.0906383811457412	0.927779933690753	0.971707391077941	wnt11f2	wnt 11, family member 2 [Source:NCBI gene;Acc:791595]
561	ENSDARG00000004260	198.380862565296	-0.290244085671584	0.343631823300856	-0.844636805996487	0.398313652518471	0.625757930858639	cul5b	cullin 5b [Source:ZFIN;Acc:ZDB-GENE-091113-45]
562	ENSDARG00000004261	7556.39178434706	0.110027383814918	0.184391294982655	0.5967059552636	0.550703715890742	0.756421994684852	tmed9	transmembrane p24 trafficking protein 9 [Source:ZFIN;Acc:ZDB-GENE-050417-434]
563	ENSDARG00000004262	1229.85606420095	-0.0604958520536139	0.226869264902914	-0.266655124392907	0.78973470865122	0.905897753453089	cyp46a1.2	cytochrome P450, family 46, subfamily A, polypeptide 1, tandem duplicate 2 [Source:ZFIN;Acc:ZDB-GENE-040426-1184]
564	ENSDARG00000004270	3706.05376390363	0.804912685314546	0.186473397724339	4.31650141595231	1.5852166471328e-05	0.000136530997527219	atl3	atlastin 3 [Source:ZFIN;Acc:ZDB-GENE-041010-109]
565	ENSDARG00000004274	298.686998000803	-0.832886806312911	0.371215865999033	-2.24367243590574	0.0248534848685099	0.0818480653041727	zgc:112496	zgc:112496 [Source:ZFIN;Acc:ZDB-GENE-050320-25]
566	ENSDARG00000004280	1698.21396253212	0.117959884530165	0.195981747725189	0.601892196081301	0.547245899253245	0.753945695499666	seh1l	SEH1-like (S. cerevisiae) [Source:NCBI gene;Acc:334749]
567	ENSDARG00000004282	7.24499574018386	2.32878967316729	1.76227453090011	1.32146815512213	0.186345313885052	0.377577184833621	zgc:77375	zgc:77375 [Source:ZFIN;Acc:ZDB-GENE-040426-1827]
568	ENSDARG00000004291	5.0713436964587	0.542733212429673	2.05830968437403	0.263679084129038	0.792027213761059	0.907009985969984	hecw1b	HECT, C2 and WW domain containing E3 ubiquitin protein ligase 1b [Source:ZFIN;Acc:ZDB-GENE-060503-2]
569	ENSDARG00000004296	55.4455054316985	-4.82259994282476	2.03506660388617	-2.36975042173829	0.0178000963092631	0.0620789004776167	ambp	alpha-1-microglobulin/bikunin precursor [Source:ZFIN;Acc:ZDB-GENE-040426-1608]
570	ENSDARG00000004297	1260.72488824224	0.326157218322437	0.249056955782397	1.30956879842137	0.19034174949421	0.382660939247024	irf2bpl	interferon regulatory factor 2 binding protein-like [Source:ZFIN;Acc:ZDB-GENE-040426-1968]
571	ENSDARG00000004301	1278.51382830755	0.150032164547773	0.284694205700435	0.526994092411005	0.598197690922312	0.790427754389884	rhogb	ras homolog family member Gb [Source:ZFIN;Acc:ZDB-GENE-030131-8877]
572	ENSDARG00000004302	3.38843180472461	4.94305473062065	2.75870945269279	1.79179968582618	0.073165059177061	0.190147414906678	slc45a1	solute carrier family 45 member 1 [Source:ZFIN;Acc:ZDB-GENE-070112-2152]
573	ENSDARG00000004305	63.8959336984451	1.11210004664251	0.535576419861749	2.07645446177333	0.0378519386816592	0.114688699342087	vangl1	VANGL planar cell polarity protein 1 [Source:ZFIN;Acc:ZDB-GENE-040621-2]
574	ENSDARG00000004306	122.587231079394	0.129810479608697	0.401579868126411	0.323249470184682	0.746506318359078	0.882833573727964	klhl18	kelch-like family member 18 [Source:ZFIN;Acc:ZDB-GENE-030131-5785]
575	ENSDARG00000004307	176.696242721613	0.661422225521966	0.380787310592001	1.73698599486855	0.0823896429504145	0.208230966527591	lypd6	LY6/PLAUR domain containing 6 [Source:NCBI gene;Acc:447932]
576	ENSDARG00000004308	737.465421692561	-0.0445031375391465	0.198771646167173	-0.223890773142353	0.822842295465667	0.92243886368029	fam8a1b	family with sequence similarity 8 member A1b [Source:ZFIN;Acc:ZDB-GENE-050410-14]
577	ENSDARG00000004311	706.163543954946	2.0412232426014	0.266763019366974	7.65182238319689	1.98150812155407e-14	7.75127693989676e-13	ldlrap1a	low density lipoprotein receptor adaptor protein 1a [Source:ZFIN;Acc:ZDB-GENE-030328-13]
578	ENSDARG00000004318	1286.77282710041	-0.67458204750035	0.21243627401297	-3.17545603091855	0.00149601191440892	0.00762369902875315	cbwd	COBW domain containing [Source:ZFIN;Acc:ZDB-GENE-040426-2388]
579	ENSDARG00000004322	44.5367992547553	2.47494071200087	0.761517305887893	3.25001243289568	0.00115399963191522	0.00604129996435004	ush1ga	Usher syndrome 1Ga (autosomal recessive) [Source:ZFIN;Acc:ZDB-GENE-131120-173]
580	ENSDARG00000004325	601.706023389657	0.639360878115035	0.343831660458485	1.85951717553432	0.0629538670265703	0.169679799121165	casp9	caspase 9, apoptosis-related cysteine peptidase [Source:ZFIN;Acc:ZDB-GENE-030825-5]
581	ENSDARG00000004336	480.281167514293	0.427946939511263	0.184596843605296	2.31827874817999	0.0204341766348175	0.0696871710033617	exoc4	exocyst complex component 4 [Source:ZFIN;Acc:ZDB-GENE-041210-112]
582	ENSDARG00000004343	1798.62712481132	-0.114538335750119	0.23266335004379	-0.492292128212552	0.622512844130294	0.806099765929034	nelfe	negative elongation factor complex member E [Source:ZFIN;Acc:ZDB-GENE-040718-69]
583	ENSDARG00000004358	3.45117825655766	-3.98840906065577	2.4417590630904	-1.63341630259288	0.102381470605855	0.244637220586426	gnb3a	guanine nucleotide binding protein (G protein), beta polypeptide 3a [Source:ZFIN;Acc:ZDB-GENE-040718-134]
584	ENSDARG00000004363	2326.18465409057	-0.613971773111531	0.239187374045643	-2.56690711857713	0.0102610093343609	0.0393368673061833	lhfpl6	LHFPL tetraspan subfamily member 6 [Source:NCBI gene;Acc:494110]
585	ENSDARG00000004372	3017.260167367	-1.18793454442816	0.244446980376972	-4.85968181155765	1.17574564775371e-06	1.27340416440963e-05	fmnl3	formin-like 3 [Source:NCBI gene;Acc:407694]
586	ENSDARG00000004377	93652.4348317949	-0.933325363363226	0.188570114137569	-4.9494871848162	7.4409276764141e-07	8.39580833334092e-06	ppp1r13ba	protein phosphatase 1, regulatory subunit 13Ba [Source:ZFIN;Acc:ZDB-GENE-030131-9805]
587	ENSDARG00000004378	7059.91876023418	-0.971792947262386	0.160509706151773	-6.05441858041588	1.40925730037681e-09	2.60933356370362e-08	yrk	Yes-related kinase [Source:ZFIN;Acc:ZDB-GENE-030131-9517]
588	ENSDARG00000004386	36.6707853784937	-1.45056400891606	0.694131969746551	-2.08975248531732	0.0366400395862463	0.111838593756241	ELAPOR2	si:dkey-153k10.9 [Source:ZFIN;Acc:ZDB-GENE-030131-3893]
589	ENSDARG00000004392	872.875555111797	0.00114736763298773	0.453831514597848	0.00252817972327118	0.997982806580747	0.998890103156638	hdr	hematopoietic death receptor [Source:ZFIN;Acc:ZDB-GENE-030826-5]
590	ENSDARG00000004396	78.8248657977645	3.04292610632995	1.02261615088751	2.97562883559882	0.00292388505113263	0.0136035307261952	b3gnt5b	UDP-GlcNAc:betaGal beta-1,3-N-acetylglucosaminyltransferase 5b [Source:NCBI gene;Acc:791470]
591	ENSDARG00000004402	302.085617287448	0.312121533343106	0.667117018073229	0.467866243683271	0.639880244667387	0.818083086381896	elovl6	ELOVL fatty acid elongase 6 [Source:NCBI gene;Acc:317738]
592	ENSDARG00000004405	6.83985269693941	1.43534735140298	2.70728642633296	0.530179347645593	0.59598758862089	0.78917649269547	snx10a	sorting nexin 10a [Source:NCBI gene;Acc:403027]
593	ENSDARG00000004406	404.995106558148	1.04225267312198	0.346906306044505	3.0044212369788	0.0026608664327511	0.0125318040674065	spra	sepiapterin reductase a [Source:ZFIN;Acc:ZDB-GENE-050522-412]
594	ENSDARG00000004415	2123.49560552416	0.0221371102160073	0.26054862394417	0.0849634508941056	0.932290447565623	0.97319052973637	tcf7l2	transcription factor 7 like 2 [Source:ZFIN;Acc:ZDB-GENE-991110-8]
595	ENSDARG00000004427	1057.68421477661	-0.361163097781675	0.282119223772092	-1.28017897168694	0.200482199695839	0.39662935499402	dpy30	dpy-30 histone methyltransferase complex regulatory subunit [Source:ZFIN;Acc:ZDB-GENE-040718-136]
596	ENSDARG00000004433	653.684143803536	1.81964938200125	0.306781848332091	5.93141149613088	3.00341442818324e-09	5.22895408448112e-08	btk	Bruton agammaglobulinemia tyrosine kinase [Source:ZFIN;Acc:ZDB-GENE-070531-1]
597	ENSDARG00000004436	301.531794626859	0.769205932560933	0.374618422194589	2.0533051419489	0.0400429924918437	0.119734734967749	fam92a1	family with sequence similarity 92 member A1 [Source:NCBI gene;Acc:445210]
598	ENSDARG00000004447	38.5635649401805	-0.272245353487648	0.516884366099195	-0.526704561684114	0.598398767328738	0.790597900137605	aplnr2	apelin receptor 2 [Source:ZFIN;Acc:ZDB-GENE-030131-4347]
599	ENSDARG00000004451	2457.94584518677	-0.863609330338074	0.231911202621499	-3.72387931490988	0.000196184736200281	0.00127298861320224	tnfrsfa	tumor necrosis factor receptor superfamily, member a [Source:ZFIN;Acc:ZDB-GENE-010802-1]
600	ENSDARG00000004452	9435.77328931706	-0.216753560831271	0.119681488985586	-1.81108676595239	0.0701274217647315	0.183936227867264	tardbpl	TAR DNA binding protein, like [Source:ZFIN;Acc:ZDB-GENE-031030-1]
601	ENSDARG00000004455	253.410255716423	-0.847400825762821	0.415054694435318	-2.04166062238065	0.0411852073687395	0.122330471275771	p2rx5	purinergic receptor P2X, ligand-gated ion channel, 5 [Source:ZFIN;Acc:ZDB-GENE-030319-5]
602	ENSDARG00000004459	12.5555546052989	1.71445275993628	1.79251553524305	0.956450711989963	0.338844574391107	0.56500795395839	unc119.2	unc-119 lipid binding chaperone B homolog 2 [Source:ZFIN;Acc:ZDB-GENE-030131-7635]
603	ENSDARG00000004460	1147.42285399057	-0.224713945712321	0.169404302294751	-1.32649491582177	0.184675818080344	0.375167792081278	desi2	desumoylating isopeptidase 2 [Source:NCBI gene;Acc:445138]
604	ENSDARG00000004470	5985.29376137089	0.803047089827267	0.196925858410998	4.07791590351356	4.54411957477726e-05	0.000349389109499488	prkcsh	protein kinase C substrate 80K-H [Source:ZFIN;Acc:ZDB-GENE-040426-770]
605	ENSDARG00000004472	56.9672446826167	0.0937371899029676	0.404020719751426	0.232010848257088	0.816529587990213	0.919226981319781	atat1	alpha tubulin acetyltransferase 1 [Source:NCBI gene;Acc:406389]
606	ENSDARG00000004473	18.07466833148	4.39841278462364	1.38109544147043	3.18472761009242	0.00144890318642875	0.00741473577758894	tbx21	T-box transcription factor 21 [Source:ZFIN;Acc:ZDB-GENE-080104-3]
607	ENSDARG00000004492	689.498654854166	0.719636760640102	0.274456377560383	2.62204422807328	0.00874040874010527	0.0342889339648156	pcyt1ab	phosphate cytidylyltransferase 1, choline, alpha b [Source:ZFIN;Acc:ZDB-GENE-050522-114]
608	ENSDARG00000004497	76.9594158382198	1.13701316363811	0.47516683797466	2.39287145644356	0.0167170967301621	0.058941108384143	tspan33a	tetraspanin 33a [Source:NCBI gene;Acc:436890]
609	ENSDARG00000004498	2.72550056485024	0.0170190893704975	3.24085313467429	0.00525142259252916	0.995809990249468	0.998189120395203	xkr8.1	XK, Kell blood group complex subunit-related family, member 8, tandem duplicate 1 [Source:ZFIN;Acc:ZDB-GENE-110106-1]
610	ENSDARG00000004502	5.32981039833109	1.28353464340414	2.40148322816946	0.534475789107436	0.59301239568527	0.787028011666093	rcor3	REST corepressor 3 [Source:ZFIN;Acc:ZDB-GENE-050208-371]
611	ENSDARG00000004517	394.976171956525	-0.133013646811176	0.260664833554286	-0.510286121060032	0.609851024654952	0.79749030444453	ppat	phosphoribosyl pyrophosphate amidotransferase [Source:ZFIN;Acc:ZDB-GENE-041210-323]
612	ENSDARG00000004525	1244.47877562818	-0.272751932808152	0.198089816832247	-1.37691041957565	0.168539945353242	0.351264104559601	C2H1orf35	zgc:63882 [Source:ZFIN;Acc:ZDB-GENE-040426-1286]
613	ENSDARG00000004527	1219.48765417687	0.124343073039805	0.181080107456396	0.686674393926712	0.492287936458987	0.711444075510453	pin4	protein (peptidylprolyl cis/trans isomerase) NIMA-interacting, 4 (parvulin) [Source:NCBI gene;Acc:553574]
614	ENSDARG00000004529	181.69227456662	-2.51015492577572	0.459699077816139	-5.46043063149168	4.74981053824555e-08	6.85119439576619e-07	zgc:173742	zgc:173742 [Source:ZFIN;Acc:ZDB-GENE-030131-6489]
615	ENSDARG00000004537	580.935931686974	-0.186977301564492	0.223729899302343	-0.835727822466033	0.403308039445729	0.630794428049479	kmt2a	lysine (K)-specific methyltransferase 2A [Source:ZFIN;Acc:ZDB-GENE-080521-3]
616	ENSDARG00000004539	655.019207213327	2.44031384538624	0.32772119386145	7.44631073942056	9.59865716432575e-14	3.39634039178497e-12	ptgs2a	prostaglandin-endoperoxide synthase 2a [Source:ZFIN;Acc:ZDB-GENE-020530-2]
617	ENSDARG00000004561	7.60997622820592	6.11196717121065	2.3585139652061	2.59144837019294	0.00955728811716349	0.037008893086243	prkcg	protein kinase C, gamma [Source:ZFIN;Acc:ZDB-GENE-090206-1]
618	ENSDARG00000004574	220.979912468449	-0.210947386064029	0.419576949651689	-0.502762094626852	0.615131546792172	0.801757258967898	gtf3c2	general transcription factor IIIC, polypeptide 2, beta [Source:ZFIN;Acc:ZDB-GENE-041014-349]
619	ENSDARG00000004576	127.073913795955	1.96714842411588	0.424045772292957	4.6390002038668	3.50098708234388e-06	3.45938023179456e-05	plk4	polo-like kinase 4 (Drosophila) [Source:NCBI gene;Acc:368390]
620	ENSDARG00000004577	5.41940482586	1.90660265834349	1.79858088880854	1.06005944475842	0.289117556425153	0.509342290040744	TMEM178B	zgc:194665 [Source:ZFIN;Acc:ZDB-GENE-080722-38]
621	ENSDARG00000004580	11.3385552730809	1.10541325632629	1.84095186513066	0.600457446641515	0.548201412393859	0.754724377708651	nmnat2	nicotinamide nucleotide adenylyltransferase 2 [Source:NCBI gene;Acc:336257]
622	ENSDARG00000004581	2471.02709937969	0.219227297745097	0.139350499124296	1.5732078401065	0.115670700529601	0.267800022073138	sel1l	SEL1L adaptor subunit of ERAD E3 ubiquitin ligase [Source:ZFIN;Acc:ZDB-GENE-041001-122]
623	ENSDARG00000004587	2733.24854335791	-0.225028335430988	0.175616086363813	-1.28136516471965	0.200065433882505	0.396102701811933	kat5a	K(lysine) acetyltransferase 5a [Source:ZFIN;Acc:ZDB-GENE-040718-57]
624	ENSDARG00000004588	3172.66274444364	0.0753344735246864	0.260439059976147	0.289259504820767	0.772382798772111	0.896575786216677	sox4a	SRY-box transcription factor 4a [Source:ZFIN;Acc:ZDB-GENE-030131-8290]
625	ENSDARG00000004592	29079.744731759	-1.6062712976444	0.341234519507616	-4.70723565705535	2.51098573841859e-06	2.55384768102322e-05	gpr22a	G protein-coupled receptor 22a [Source:NCBI gene;Acc:504167]
626	ENSDARG00000004594	650.703411052137	-0.272266878816703	0.222068377980806	-1.22604974779541	0.220179954772269	0.423119348888761	znf800a	zinc finger protein 800a [Source:ZFIN;Acc:ZDB-GENE-041008-151]
627	ENSDARG00000004597	4.2985244960216	-0.329611326526857	2.48956116003607	-0.132397360554131	0.894670002272374	0.958068018594026	lrrc4ba	leucine rich repeat containing 4Ba [Source:ZFIN;Acc:ZDB-GENE-080327-25]
628	ENSDARG00000004616	878.566859690986	-0.160533287699535	0.189674915537149	-0.8463601380547	0.397351868687108	0.624875462968787	mtmr2	myotubularin related protein 2 [Source:NCBI gene;Acc:30644]
629	ENSDARG00000004618	806.140303577592	-0.33066509015597	0.19974770195617	-1.65541373902027	0.0978406009662602	0.236877814584722	stx2a	syntaxin 2a [Source:ZFIN;Acc:ZDB-GENE-040801-80]
630	ENSDARG00000004621	1241.12280268059	-0.6838866410879	0.226505910302297	-3.01928828336169	0.00253369312039476	0.0120261053752273	gpm6ab	glycoprotein M6Ab [Source:ZFIN;Acc:ZDB-GENE-030710-8]
631	ENSDARG00000004627	2.92051228095494	-0.3740363449767	2.27300024110319	-0.164556227585424	0.869293286745654	0.945336995288801	panx3	pannexin 3 [Source:ZFIN;Acc:ZDB-GENE-091204-114]
632	ENSDARG00000004632	1723.50204154786	-0.134236100603007	0.201541802771666	-0.666045945590196	0.505381733353826	0.72152883164836	egln1b	egl-9 family hypoxia-inducible factor 1b [Source:ZFIN;Acc:ZDB-GENE-040718-338]
633	ENSDARG00000004634	172.813308537218	0.538931036829429	0.360976931704896	1.49297916153272	0.135442641725278	0.301141255374342	osbp	oxysterol binding protein [Source:ZFIN;Acc:ZDB-GENE-090312-18]
634	ENSDARG00000004635	352.224365871627	-0.131667307084573	0.583548816289498	-0.225632035245622	0.821487622759362	0.921770825476138	epha7	eph receptor A7 [Source:ZFIN;Acc:ZDB-GENE-030131-3745]
635	ENSDARG00000004636	2017.22494243338	0.100753697335541	0.2117256676146	0.475869073743769	0.634167656067109	0.813859037221636	ccdc9	coiled-coil domain containing 9 [Source:ZFIN;Acc:ZDB-GENE-060929-520]
636	ENSDARG00000004643	20.9477620279323	1.23878983195648	0.985904594316251	1.25650071933746	0.208934485284135	0.408181040803017	cdhr1a	cadherin-related family member 1a [Source:NCBI gene;Acc:449008]
637	ENSDARG00000004647	222.976940578451	2.79508270385476	0.647148681110516	4.31907347637387	1.56685613904121e-05	0.000135264284217979	spice1	spindle and centriole associated protein 1 [Source:ZFIN;Acc:ZDB-GENE-041212-64]
638	ENSDARG00000004658	23.1891645820727	0.182927622799019	1.51043362593296	0.121109342150688	0.903604429680328	0.960938169532968	zgc:101810	zgc:101810 [Source:ZFIN;Acc:ZDB-GENE-041121-7]
639	ENSDARG00000004672	3183.2700854336	-1.11358838566228	0.269304430656534	-4.13505408339355	3.5487105144602e-05	0.000280345566545164	ptk2ab	protein tyrosine kinase 2ab [Source:ZFIN;Acc:ZDB-GENE-020114-1]
640	ENSDARG00000004680	3235.94217419352	-0.527246874250615	0.160315772710221	-3.28880225156412	0.00100614687869576	0.00535966231338372	dnajb6a	DnaJ heat shock protein family (Hsp40) member B6a [Source:ZFIN;Acc:ZDB-GENE-040718-45]
641	ENSDARG00000004687	2576.23045950646	-0.514476188640201	0.178658297466593	-2.87966579742204	0.00398096918749323	0.0177221219640687	acaa1	acetyl-CoA acyltransferase 1 [Source:ZFIN;Acc:ZDB-GENE-040704-48]
642	ENSDARG00000004692	2325.06574313034	-0.0752934318655878	0.239352760873943	-0.314570977124604	0.753087418104803	0.886666643232794	nabp1a	nucleic acid binding protein 1a [Source:NCBI gene;Acc:494100]
643	ENSDARG00000004696	881.086315911597	-0.187408221986587	0.201697496302155	-0.92915492468899	0.352808803539069	0.579934609260228	eefsec	eukaryotic elongation factor, selenocysteine-tRNA-specific [Source:ZFIN;Acc:ZDB-GENE-051120-72]
644	ENSDARG00000004697	445.200673682297	-0.306316389764209	0.314649451818839	-0.973516362394848	0.33029673204596	0.556596761871812	rxrgb	retinoid X receptor, gamma b [Source:NCBI gene;Acc:436617]
645	ENSDARG00000004702	2134.75339816403	-0.275221729814546	0.228403685896273	-1.20497937121529	0.228211265614389	0.43375017341937	irf2bp2a	interferon regulatory factor 2 binding protein 2a [Source:NCBI gene;Acc:335866]
646	ENSDARG00000004706	4011.66179916247	-0.290272339489799	0.140216330744325	-2.07017497854149	0.0384359615094351	0.116056223464073	syf2	SYF2 pre-mRNA-splicing factor [Source:NCBI gene;Acc:445043]
647	ENSDARG00000004713	94.8656535010334	1.32184338233589	0.547361337289028	2.41493743215901	0.0157379128538331	0.0561221363951023	mad2l1	MAD2 mitotic arrest deficient-like 1 (yeast) [Source:ZFIN;Acc:ZDB-GENE-030515-3]
648	ENSDARG00000004714	5150.77242556324	-0.654746500828224	0.198992225953927	-3.29031195912055	0.00100076365257471	0.00533488512697493	tcf12	transcription factor 12 [Source:ZFIN;Acc:ZDB-GENE-040516-11]
649	ENSDARG00000004721	3.01074736690709	-5.32048469743543	2.87305064621524	-1.85185900027355	0.0640460727134703	0.171755637972217	mpp5b	membrane protein, palmitoylated 5b (MAGUK p55 subfamily member 5) [Source:ZFIN;Acc:ZDB-GENE-060531-2]
650	ENSDARG00000004724	3176.57502934937	-0.392203294991709	0.307810393641776	-1.27417170795132	0.202602569547311	0.399559017703017	tcea3	transcription elongation factor A (SII), 3 [Source:ZFIN;Acc:ZDB-GENE-040426-1860]
651	ENSDARG00000004726	2427.25506224974	0.183990266303573	0.137130884885529	1.34171282025315	0.179689128571607	0.367805127255951	trappc11	trafficking protein particle complex 11 [Source:NCBI gene;Acc:323003]
652	ENSDARG00000004735	12528.1400946717	-0.382742946526966	0.143138751812158	-2.67392960802986	0.00749681855876017	0.030218051875467	hnrnpub	heterogeneous nuclear ribonucleoprotein Ub [Source:ZFIN;Acc:ZDB-GENE-030131-6422]
653	ENSDARG00000004745	2031.47970735638	-0.510613910428984	0.252145484227857	-2.02507656241647	0.0428595031409478	0.126213343839086	lmbr1l	limb development membrane protein 1-like [Source:NCBI gene;Acc:321314]
654	ENSDARG00000004748	105.236758339901	0.127532091293863	1.0386140888875	0.122790642509449	0.902272884379498	0.960842316997374	zgc:100868	zgc:100868 [Source:ZFIN;Acc:ZDB-GENE-040801-33]
655	ENSDARG00000004753	19.1394244504926	0.0742451394057044	1.22455293768377	0.06063040406088	0.951653559120219	0.981926285132091	mylkb	myosin light chain kinase b [Source:ZFIN;Acc:ZDB-GENE-041111-150]
656	ENSDARG00000004754	10547.3925369338	-0.697492011976795	0.36617059009665	-1.90482805239135	0.0568024260980594	0.15669214727971	hspa4a	heat shock protein 4a [Source:ZFIN;Acc:ZDB-GENE-040426-2832]
657	ENSDARG00000004757	154090.762685632	-0.158815868866592	0.188975931327476	-0.840402625619984	0.400682677495873	0.628215968222718	ybx1	Y box binding protein 1 [Source:ZFIN;Acc:ZDB-GENE-000629-3]
658	ENSDARG00000004763	272.217704739667	-1.23553731010343	0.286839622434172	-4.30741506218157	1.65173490119672e-05	0.000141275287171579	hhla2a.2	HERV-H LTR-associating 2a, tandem duplicate 2 [Source:ZFIN;Acc:ZDB-GENE-091204-324]
659	ENSDARG00000004771	891.29306825337	1.12637029047542	0.212078408808076	5.31110308119457	1.08963672515186e-07	1.4771907172285e-06	ankrd10b	ankyrin repeat domain 10b [Source:ZFIN;Acc:ZDB-GENE-061013-49]
660	ENSDARG00000004774	1341.31448684364	0.268378516383547	0.191152646002733	1.40400105358578	0.160318535829784	0.339501431504322	wdr36	WD repeat domain 36 [Source:ZFIN;Acc:ZDB-GENE-030131-464]
661	ENSDARG00000004782	160.16882328006	0.976916166931362	0.494200510220463	1.97676074129417	0.04806868125219	0.137801350336835	fgfr3	fibroblast growth factor receptor 3 [Source:NCBI gene;Acc:58129]
662	ENSDARG00000004785	9883.02054116415	-0.118961447857013	0.176137596797018	-0.675389298027638	0.499428463026839	0.717920207796996	cops2	COP9 signalosome subunit 2 [Source:NCBI gene;Acc:415145]
663	ENSDARG00000004789	1.82988000532265	2.1639432310689	3.38808234665173	0.638692631897632	0.523022906897408	NA	lrp1ba	low density lipoprotein receptor-related protein 1Ba [Source:ZFIN;Acc:ZDB-GENE-050208-608]
664	ENSDARG00000004794	125.597582916657	-0.530056985905658	0.413421393103019	-1.28212278016676	0.199799578951333	0.395851897520051	ccdc146	coiled-coil domain containing 146 [Source:ZFIN;Acc:ZDB-GENE-041210-217]
665	ENSDARG00000004796	1300.18953049924	0.290962013395468	0.240570083268975	1.20946881441676	0.226482785091996	0.431627946802046	mgrn1b	mahogunin, ring finger 1b [Source:ZFIN;Acc:ZDB-GENE-110401-3]
666	ENSDARG00000004806	1123.32423256976	0.3791875195977	0.267353400133018	1.41830071885766	0.156102986918268	0.333187312341802	grwd1	glutamate-rich WD repeat containing 1 [Source:ZFIN;Acc:ZDB-GENE-030131-9844]
667	ENSDARG00000004823	2.20116137360356	4.31998617561217	3.12245938175493	1.3835203752704	0.166505364203856	NA	asz1	ankyrin repeat, SAM and basic leucine zipper domain containing 1 [Source:ZFIN;Acc:ZDB-GENE-040426-988]
668	ENSDARG00000004830	3763.2843720761	0.0174068799096229	0.251847825353232	0.0691166575895928	0.944896761896921	0.978641476455263	flot2a	flotillin 2a [Source:NCBI gene;Acc:245698]
669	ENSDARG00000004836	1157.81991410109	-0.12577766077986	0.193498302267907	-0.650019453947017	0.515679655516834	0.729483140490659	dnajc5ab	DnaJ (Hsp40) homolog, subfamily C, member 5ab [Source:ZFIN;Acc:ZDB-GENE-081021-2]
670	ENSDARG00000004840	5023.86564631114	-1.75160104001947	0.270976619616629	-6.46403015321981	1.0195054329076e-10	2.3078183541812e-09	rassf1	Ras association domain family member 1 [Source:ZFIN;Acc:ZDB-GENE-040912-14]
671	ENSDARG00000004843	2416.02810220087	-0.716790738739245	0.267541347752	-2.6791774234601	0.00738032761669357	0.0297888658352706	foxp1a	forkhead box P1a [Source:ZFIN;Acc:ZDB-GENE-060929-624]
672	ENSDARG00000004851	462.839822026016	0.17513171084616	0.239609896856791	0.730903494152546	0.464838101604664	0.687727656819295	hinfp	histone H4 transcription factor [Source:ZFIN;Acc:ZDB-GENE-040426-2764]
673	ENSDARG00000004861	458.529966251587	-0.448491752697969	0.216838683964045	-2.06831984265471	0.03860995709377	0.116485089924044	esrrga	estrogen-related receptor gamma a [Source:ZFIN;Acc:ZDB-GENE-030821-2]
674	ENSDARG00000004866	2261.68613129218	0.192597936747709	0.253398512297183	0.760059461287731	0.447219043002076	0.671473414812303	mindy1	MINDY lysine 48 deubiquitinase 1 [Source:NCBI gene;Acc:563470]
675	ENSDARG00000004869	5.20561631504534	5.57065200923063	2.53772400273217	2.19513706109614	0.0281537674114478	0.0907887379422106	penka	proenkephalin a [Source:ZFIN;Acc:ZDB-GENE-030729-31]
676	ENSDARG00000004870	1662.71459524371	0.272897130224989	0.144684374658552	1.8861548171253	0.0592740951636131	0.161856473394447	psen1	presenilin 1 [Source:NCBI gene;Acc:30221]
677	ENSDARG00000004871	6.1757234915989	3.3708232412079	1.7689568636837	1.90554292781818	0.0567095328348323	0.156475375962054	mst1rb	macrophage stimulating 1 receptor b [Source:ZFIN;Acc:ZDB-GENE-071218-3]
678	ENSDARG00000004874	151.780458503053	-1.29914332234795	0.557447417050469	-2.33052173642117	0.0197785925537657	0.0678854941725309	spata6l	spermatogenesis associated 6-like [Source:ZFIN;Acc:ZDB-GENE-040426-1369]
679	ENSDARG00000004875	1580.04598187	-0.380513667904886	0.38281654058404	-0.993984396087898	0.32023046419738	0.545789521481224	tmc6b	transmembrane channel-like 6b [Source:ZFIN;Acc:ZDB-GENE-040718-460]
680	ENSDARG00000004877	2632.59755923171	-0.242057415140228	0.312138060013204	-0.775481897753796	0.438054958064375	0.662659742011523	rock2b	rho-associated, coiled-coil containing protein kinase 2b [Source:ZFIN;Acc:ZDB-GENE-060125-2]
681	ENSDARG00000004880	425.396449415411	1.58808222890116	0.367063040251067	4.32645637058673	1.51527316181015e-05	0.000131277647501198	acsm3	acyl-CoA synthetase medium chain family member 3 [Source:ZFIN;Acc:ZDB-GENE-080220-22]
682	ENSDARG00000004889	713.745364922945	0.281165192345548	0.238057991820464	1.18107856911435	0.237571512621485	0.445767656297754	aga	aspartylglucosaminidase [Source:ZFIN;Acc:ZDB-GENE-040426-2311]
683	ENSDARG00000004891	6040.12364757373	-0.871026917053291	0.182857413635179	-4.76342139887797	1.90337772001024e-06	1.97256685324473e-05	pex19	peroxisomal biogenesis factor 19 [Source:ZFIN;Acc:ZDB-GENE-050417-424]
684	ENSDARG00000004904	4.96180654414371	-1.57197742305511	1.83741117500281	-0.85553927419251	0.392252671692987	0.619977533206401	gys2	glycogen synthase 2 [Source:ZFIN;Acc:ZDB-GENE-030826-31]
685	ENSDARG00000004906	10073.794495364	-0.049115840443644	0.196950460859136	-0.249381698470728	0.803065540536961	0.912904667026498	stip1	stress-induced phosphoprotein 1 [Source:ZFIN;Acc:ZDB-GENE-041121-17]
686	ENSDARG00000004925	625.327871671963	-0.549990255789124	0.23580285802767	-2.33241556268409	0.0196788401834941	0.0675855502265535	immp2l	inner mitochondrial membrane peptidase subunit 2 [Source:NCBI gene;Acc:445299]
687	ENSDARG00000004930	109366.150177391	-0.415653584379604	0.205403138302361	-2.02359899568694	0.0430114284662751	0.126568551510165	lmo7a	LIM domain 7a [Source:ZFIN;Acc:ZDB-GENE-030219-74]
688	ENSDARG00000004931	5.12140105565475	2.68385577935342	2.85629726825378	0.939627611307495	0.347408608128514	0.574165522934488	slc8a3	solute carrier family 8 member 3 [Source:ZFIN;Acc:ZDB-GENE-050810-1]
689	ENSDARG00000004932	701.700372171805	2.46615871456295	0.334575679675495	7.37100412365561	1.69347605628324e-13	5.74127766244118e-12	anos1b	anosmin 1b [Source:ZFIN;Acc:ZDB-GENE-000201-13]
690	ENSDARG00000004937	332.673301731555	-0.567417243873037	0.274142734544123	-2.06978764115929	0.0384722352274786	0.116117649098589	skp2	S-phase kinase-associated protein 2, E3 ubiquitin protein ligase [Source:ZFIN;Acc:ZDB-GENE-030219-158]
691	ENSDARG00000004939	635.870460025398	-0.227364098705553	0.206278202974788	-1.10222066813982	0.270365748687382	0.487393885123412	mtdhb	metadherin b [Source:ZFIN;Acc:ZDB-GENE-090929-2]
692	ENSDARG00000004948	4292.95565452714	-0.157749807032919	0.227218903007135	-0.69426357114296	0.487516931978708	0.707541829931533	bccip	BRCA2 and CDKN1A interacting protein [Source:NCBI gene;Acc:541348]
693	ENSDARG00000004952	584.900755179642	-0.150703304125577	0.618894447525425	-0.243504049403168	0.807614948533258	0.915458862102121	rsad2	radical S-adenosyl methionine domain containing 2 [Source:NCBI gene;Acc:570456]
694	ENSDARG00000004953	34.4442605495	1.56255256235622	0.970991388959297	1.60923421167613	0.107565138271722	0.253790125009467	mxb	myxovirus (influenza) resistance B [Source:NCBI gene;Acc:360143]
695	ENSDARG00000004954	4020.65196122802	2.09464518672494	0.254847562236315	8.21920825274606	2.04851053837982e-16	1.05897824923763e-14	grna	granulin a [Source:ZFIN;Acc:ZDB-GENE-030131-8434]
696	ENSDARG00000004956	2575.00780152049	-0.0345064484068452	0.152377528579421	-0.226453655788622	0.8208486003018	0.92147935432001	zmat2	zinc finger, matrin-type 2 [Source:ZFIN;Acc:ZDB-GENE-030131-3197]
697	ENSDARG00000004964	15.7445322383909	-0.65454783398057	1.76556119733472	-0.370730754033715	0.710838081674785	0.862017320983947	cyp4t8	cytochrome P450, family 4, subfamily T, polypeptide 8 [Source:ZFIN;Acc:ZDB-GENE-031219-3]
698	ENSDARG00000004979	31.0590500822991	2.35309376863857	0.727036876818257	3.2365535279812	0.00120982534024481	0.00629587118399176	elovl5	ELOVL fatty acid elongase 5 [Source:ZFIN;Acc:ZDB-GENE-040407-2]
699	ENSDARG00000004988	23.2508316046554	-0.502935112540716	1.04253705239328	-0.48241461671426	0.629511439729558	0.810686371015541	ppp3ca	protein phosphatase 3, catalytic subunit, alpha isozyme [Source:ZFIN;Acc:ZDB-GENE-091113-24]
700	ENSDARG00000005002	565.507614364987	-0.212351620015596	0.234471400411764	-0.905661072705144	0.365115272503971	0.592986903137577	brf1b	BRF1 RNA polymerase III transcription initiation factor subunit b [Source:ZFIN;Acc:ZDB-GENE-030131-6248]
701	ENSDARG00000005004	8.21822230981289	1.53326772257546	2.19627314817723	0.6981225098745	0.4851005819272	0.705746491818357	slc5a12	solute carrier family 5 member 12 [Source:NCBI gene;Acc:393339]
702	ENSDARG00000005010	113.81475042738	0.384355376504601	0.327955404474295	1.17197451623252	0.241207287673143	0.450656165374968	si:dkeyp-2e4.8	si:dkeyp-2e4.8 [Source:ZFIN;Acc:ZDB-GENE-061207-81]
703	ENSDARG00000005015	1799.03048363993	0.176756855944064	0.233922790169587	0.755620501174429	0.449876760629285	0.673918876432271	tspy	testis specific protein Y-linked [Source:ZFIN;Acc:ZDB-GENE-030131-9158]
704	ENSDARG00000005023	2623.71440956812	1.65354685315763	0.21091249022908	7.83996647785844	4.50666724245855e-15	1.90245738592357e-13	fkbp9	FKBP prolyl isomerase 9 [Source:ZFIN;Acc:ZDB-GENE-040801-23]
705	ENSDARG00000005026	1185.19059560429	1.63101742182801	0.234970599904861	6.9413680796168	3.88320755144754e-12	1.09144086796277e-10	tshz1	teashirt zinc finger homeobox 1 [Source:NCBI gene;Acc:369196]
706	ENSDARG00000005034	1491.16083238514	-0.304236047774084	0.19625797534481	-1.55018437971535	0.121097267876699	0.277431541211351	crppa	CDP-L-ribitol pyrophosphorylase A [Source:NCBI gene;Acc:798716]
707	ENSDARG00000005049	788.631342293688	-0.317859379318818	0.246927372638724	-1.28725858102363	0.198004174924056	0.393506979284226	rab20	RAB20, member RAS oncogene family [Source:ZFIN;Acc:ZDB-GENE-030131-9143]
708	ENSDARG00000005050	253.757984636026	-2.73001049483689	2.26149425060729	-1.20717109676657	0.227366259013655	0.432632960829411	wnt2ba	wingless-type MMTV integration site family, member 2Ba [Source:ZFIN;Acc:ZDB-GENE-030717-2]
709	ENSDARG00000005057	528.200905510488	0.217216559632783	0.260238589249308	0.834682359212646	0.403896576702398	0.631173189648491	dimt1l	DIM1 dimethyladenosine transferase 1-like (S. cerevisiae) [Source:ZFIN;Acc:ZDB-GENE-040801-75]
710	ENSDARG00000005058	612.658624605802	1.08955791977152	0.45514928552866	2.39384736923401	0.0166726852755092	0.0587940024059926	ncapd2	non-SMC condensin I complex, subunit D2 [Source:ZFIN;Acc:ZDB-GENE-050506-59]
711	ENSDARG00000005078	3369.67085430868	-0.249768938577567	0.155766736143023	-1.6034805938813	0.108828590215821	0.256314991190084	eif4e3	eukaryotic translation initiation factor 4E family member 3 [Source:NCBI gene;Acc:447850]
712	ENSDARG00000005085	261.772766211722	0.309358874445058	0.499228909031075	0.619673398011896	0.535472832978171	0.744574872105664	ggctb	gamma-glutamylcyclotransferase b [Source:ZFIN;Acc:ZDB-GENE-040426-1939]
713	ENSDARG00000005092	127.785869890246	-0.37562130898747	0.329634416339103	-1.13950877204843	0.254491011648951	0.467525409705756	cep89	centrosomal protein 89 [Source:NCBI gene;Acc:393852]
714	ENSDARG00000005095	22.5530598646904	-0.0712376777317894	0.663685724328001	-0.107336462305136	0.914522058884987	0.96628668104116	glcea	glucuronic acid epimerase a [Source:ZFIN;Acc:ZDB-GENE-040630-9]
715	ENSDARG00000005098	107.43949938864	2.41949118374619	0.479901002658945	5.04164644445568	4.61543444011148e-07	5.45544350821177e-06	zgc:86764	zgc:86764 [Source:ZFIN;Acc:ZDB-GENE-040718-435]
716	ENSDARG00000005104	1083.70448287085	-0.047407797680725	0.208536255127023	-0.227335998010744	0.82016248343496	0.920945518397466	limk2	LIM domain kinase 2 [Source:ZFIN;Acc:ZDB-GENE-040718-398]
717	ENSDARG00000005108	31.5149818793624	-1.70961183303209	0.833180949608413	-2.05190941275793	0.0401784669153209	0.120041335706698	oclna	occludin a [Source:ZFIN;Acc:ZDB-GENE-040426-2685]
718	ENSDARG00000005112	1.2657178365261	3.52551843669642	3.40883090954308	1.03423095197438	0.301028207526212	NA	cdh17	cadherin 17, LI cadherin (liver-intestine) [Source:ZFIN;Acc:ZDB-GENE-030910-3]
719	ENSDARG00000005115	1713.12479863573	0.342619875190379	0.167397304569581	2.04674666698689	0.0406829646434329	0.121167854516201	calub	calumenin b [Source:NCBI gene;Acc:394057]
720	ENSDARG00000005122	4002.02029080958	-0.0859473900842447	0.26299447657948	-0.326803023402167	0.743816872544565	0.881383090491601	atp2a2b	ATPase sarcoplasmic/endoplasmic reticulum Ca2+ transporting 2b [Source:ZFIN;Acc:ZDB-GENE-030131-867]
721	ENSDARG00000005128	955.255101888538	-0.174928228596224	0.157797473973781	-1.10856165305466	0.267619328493867	0.483918949489406	rnaseh2b	ribonuclease H2, subunit B [Source:ZFIN;Acc:ZDB-GENE-040426-1090]
722	ENSDARG00000005134	3436.2980776647	-0.213562680214744	0.215779899069521	-0.989724627435932	0.322308734163564	0.547873874664944	psmd11b	proteasome 26S subunit, non-ATPase 11b [Source:NCBI gene;Acc:322265]
723	ENSDARG00000005139	2265.46986853086	-5.33414724033439	0.470786991115818	-11.3302774736657	9.29099415860366e-30	1.68433239115326e-27	hhatlb	hedgehog acyltransferase like, b [Source:ZFIN;Acc:ZDB-GENE-050506-130]
724	ENSDARG00000005141	3.00448133539191	-0.0739381584199932	3.14432652170062	-0.023514783820862	0.981239645962157	0.99254047749172	camkvb	CaM kinase-like vesicle-associated b [Source:NCBI gene;Acc:393422]
725	ENSDARG00000005150	98.266625846077	0.308498270963205	0.531155016145842	0.580806471906686	0.561370892726316	0.763924159017135	tbx20	T-box transcription factor 20 [Source:NCBI gene;Acc:57936]
726	ENSDARG00000005154	4.61624306129241	0.844739468871153	1.49571549825176	0.564772826021066	0.5722282923588	0.772402226482091	aspa	aspartoacylase [Source:NCBI gene;Acc:557232]
727	ENSDARG00000005159	216.574384233409	-1.30490255207441	0.326393266716341	-3.99794568436507	6.38946076964071e-05	0.000475879900033152	cyth1a	cytohesin 1a [Source:ZFIN;Acc:ZDB-GENE-030131-657]
728	ENSDARG00000005162	16817.8738417394	-0.00174721155131828	0.226073117685118	-0.00772852415717934	0.993833591283943	0.997514319783123	tpm3	tropomyosin 3 [Source:ZFIN;Acc:ZDB-GENE-030826-16]
729	ENSDARG00000005163	56.9153238390484	1.3774693631975	0.89280679296	1.54285269115242	0.122866521590168	0.28024639904164	efr3a	EFR3 homolog A (S. cerevisiae) [Source:ZFIN;Acc:ZDB-GENE-040426-1681]
730	ENSDARG00000005172	1252.69605212514	-0.851107310572589	0.177080656570531	-4.80632569957519	1.53729385686245e-06	1.61848843370299e-05	dynll2b	dynein, light chain, LC8-type 2b [Source:ZFIN;Acc:ZDB-GENE-050320-132]
731	ENSDARG00000005176	4.56429299086046	-0.35855369970097	2.96671741249345	-0.120858730322958	0.903802930914036	0.960938169532968	zgc:101040	zgc:101040 [Source:ZFIN;Acc:ZDB-GENE-040801-107]
732	ENSDARG00000005179	8281.12415019151	-1.28244846015308	0.165011893832513	-7.77185468494025	7.73451522751383e-15	3.1851345476468e-13	dglucy	D-glutamate cyclase [Source:ZFIN;Acc:ZDB-GENE-070725-6]
733	ENSDARG00000005185	23.6085836469665	1.86368127129296	0.790524278747902	2.35752565910413	0.0183971838355962	0.0637949919018368	cpn1	carboxypeptidase N, polypeptide 1 [Source:ZFIN;Acc:ZDB-GENE-030131-9116]
734	ENSDARG00000005186	1468.34885156254	-0.247972933288245	0.295797116802776	-0.838320995040605	0.401850447544304	0.629349817254844	sp4	sp4 transcription factor [Source:ZFIN;Acc:ZDB-GENE-031202-3]
735	ENSDARG00000005191	4458.2989177067	0.887567625197493	0.321425134557275	2.76135102632845	0.00575627708498649	0.0242071113105285	ahcy	adenosylhomocysteinase [Source:ZFIN;Acc:ZDB-GENE-031219-6]
736	ENSDARG00000005210	79.131029832029	-0.766498082677104	0.822879055852425	-0.931483280836555	NA	NA	coro2a	coronin, actin binding protein, 2A [Source:ZFIN;Acc:ZDB-GENE-030131-2258]
737	ENSDARG00000005216	2.37950591401416	-4.97327676121504	3.40287147260747	-1.46149415317301	0.143879878943506	NA	zgc:158328	zgc:158328 [Source:ZFIN;Acc:ZDB-GENE-070112-1202]
738	ENSDARG00000005218	292.176063381631	0.445588664287496	0.317224679995269	1.40464690292742	0.160126302093982	0.339192274328111	wrnip1	WRN helicase interacting protein 1 [Source:ZFIN;Acc:ZDB-GENE-040426-2415]
739	ENSDARG00000005220	1570.08281327116	0.138681964176455	0.206844147658889	0.670465980043865	0.502560786275541	0.720100996734098	pdcd6	programmed cell death 6 [Source:ZFIN;Acc:ZDB-GENE-040426-1307]
740	ENSDARG00000005221	31.2139882042491	-0.40763474086623	0.757352304032029	-0.538236615503834	0.590413704418882	0.784918000575996	desmb	desmin b [Source:ZFIN;Acc:ZDB-GENE-061027-102]
741	ENSDARG00000005230	6848.46266833849	0.551958862765194	0.174747557798829	3.15860701985097	0.00158525093193333	0.00802237494297295	ssr2	signal sequence receptor, beta [Source:ZFIN;Acc:ZDB-GENE-010413-1]
742	ENSDARG00000005232	55.2174354979686	-0.241414789328621	0.451067840298733	-0.535207274295451	0.592506536737594	0.786758588707855	ccdc85ca	coiled-coil domain containing 85C, a [Source:NCBI gene;Acc:751667]
743	ENSDARG00000005236	3828.87943125328	-0.22535756196249	0.133738438011509	-1.68506201592616	0.0919766071063664	0.226008817574437	srcap	Snf2-related CREBBP activator protein [Source:ZFIN;Acc:ZDB-GENE-041008-127]
744	ENSDARG00000005246	322.013895847541	0.382069949460013	0.29548496684141	1.29302669284381	0.196001827222768	0.390734976377087	asb3	ankyrin repeat and SOCS box containing 3 [Source:ZFIN;Acc:ZDB-GENE-030131-6142]
745	ENSDARG00000005251	800.671200337892	0.447991531516887	0.151072729425882	2.9654030427555	0.00302286613706677	0.0140044520803473	rpe	ribulose-5-phosphate-3-epimerase [Source:ZFIN;Acc:ZDB-GENE-030131-6837]
746	ENSDARG00000005254	10242.6306015332	0.0508297366337073	0.187972510740703	0.270410478816363	0.78684447936381	0.904155490042757	kdelr2a	KDEL endoplasmic reticulum protein retention receptor 2a [Source:NCBI gene;Acc:373129]
747	ENSDARG00000005271	6.33052675646648	0.148432524944663	1.97898925547433	0.0750042096156231	0.940211362540744	0.976563998702249	zc3h12a	zinc finger CCCH-type containing 12A [Source:ZFIN;Acc:ZDB-GENE-110411-6]
748	ENSDARG00000005274	46.165630030856	1.50775854886474	0.615833109801642	2.44832329549541	0.014352281024796	0.0520380250653646	rad52	RAD52 homolog, DNA repair protein [Source:ZFIN;Acc:ZDB-GENE-050731-10]
749	ENSDARG00000005284	412.055998423849	-0.347532274729121	0.21380092626397	-1.62549471043937	0.104057190006773	0.247678085760108	fbxl15	F-box and leucine-rich repeat protein 15 [Source:NCBI gene;Acc:405878]
750	ENSDARG00000005314	7.97488326537176	-0.855126545096208	2.6849182331391	-0.318492583700186	0.750111319358472	0.884623245626778	CALHM1	si:dkeyp-80c12.5 [Source:ZFIN;Acc:ZDB-GENE-090312-195]
751	ENSDARG00000005315	8907.07858058379	-0.769493151544322	0.11555660808332	-6.65901469684447	2.75669372115393e-11	6.82679746324723e-10	celf1	cugbp, Elav-like family member 1 [Source:NCBI gene;Acc:58137]
752	ENSDARG00000005318	4596.01790087466	-0.0738825074343803	0.149479999829038	-0.494263496915178	0.621120101248428	0.805379337847594	stam2	signal transducing adaptor molecule (SH3 domain and ITAM motif) 2 [Source:ZFIN;Acc:ZDB-GENE-041114-64]
753	ENSDARG00000005327	6.16306204512941	0.464944967714431	2.32432717663349	0.200034217380639	0.841453820299956	0.931350771987205	ftr66	finTRIM family, member 66 [Source:ZFIN;Acc:ZDB-GENE-070912-661]
754	ENSDARG00000005332	30.6732129255714	-1.38085815810535	1.07999354276628	-1.27858001314382	0.201044991947762	0.397526977025202	lipib	lipase, member Ib [Source:ZFIN;Acc:ZDB-GENE-091118-47]
755	ENSDARG00000005335	8.55218149617999	0.955903268891121	1.59346926386867	0.599888112413509	0.548580805396152	0.754913915549359	slc22a4	solute carrier family 22 member 4 [Source:ZFIN;Acc:ZDB-GENE-040426-1517]
756	ENSDARG00000005343	170.668634688563	3.62049260910594	0.690356386426201	5.24438200368988	1.56807018603113e-07	2.04955115110238e-06	ccdc85al	coiled-coil domain containing 85A, like [Source:ZFIN;Acc:ZDB-GENE-040912-92]
757	ENSDARG00000005350	5026.23953686153	-0.190254690544234	0.250148828423615	-0.760565986829435	0.446916341955368	0.671341598511921	dip2ba	disco-interacting protein 2 homolog Ba [Source:NCBI gene;Acc:405899]
758	ENSDARG00000005355	1730.4994369309	-0.341887224766808	0.285966775661342	-1.19554876253069	0.23187269644124	0.438743472892365	larp6a	La ribonucleoprotein 6, translational regulator a [Source:ZFIN;Acc:ZDB-GENE-030131-6403]
759	ENSDARG00000005356	4.9708214713437	1.50461543325611	2.33177824966386	0.645265232006092	0.51875531963501	0.73194639051509	tyro3	TYRO3 protein tyrosine kinase [Source:NCBI gene;Acc:30709]
760	ENSDARG00000005359	27881.0582076917	-1.43451981545641	0.209029158300331	-6.86277372554553	6.75361594271677e-12	1.82322617060972e-10	sucla2	succinate-CoA ligase, ADP-forming, beta subunit [Source:ZFIN;Acc:ZDB-GENE-040426-1963]
761	ENSDARG00000005364	1.82148710718262	4.05732352690976	3.40101051803809	1.19297588331196	0.232878818210486	NA	grin3ba	glutamate receptor, ionotropic, N-methyl-D-aspartate 3Ba [Source:ZFIN;Acc:ZDB-GENE-070912-354]
762	ENSDARG00000005368	40687.7323560018	-1.12460521759059	0.189300986890837	-5.94083124478962	2.8358042347707e-09	4.95687699454284e-08	mcamb	melanoma cell adhesion molecule b [Source:ZFIN;Acc:ZDB-GENE-030219-213]
763	ENSDARG00000005372	76.2816565983903	0.291051543906036	0.607441909358126	0.479143008446002	0.631836895058595	0.81255660449689	camk4	calcium/calmodulin-dependent protein kinase IV [Source:ZFIN;Acc:ZDB-GENE-050417-76]
764	ENSDARG00000005374	955.020456988311	-0.439625365039442	0.194472047978487	-2.26060953031191	0.0237834470768372	0.0789424160942926	tubgcp4	tubulin, gamma complex associated protein 4 [Source:ZFIN;Acc:ZDB-GENE-081022-124]
765	ENSDARG00000005382	904.900790625304	-0.0788089259626187	0.186650304610096	-0.422227684692223	0.672858835986152	0.839484897817983	prdm9	PR domain containing 9 [Source:NCBI gene;Acc:393876]
766	ENSDARG00000005392	4.2872440994785	0.948692060826421	2.45481626779652	0.386461534116353	0.699154885299096	0.855631289278898	slc5a5	solute carrier family 5 member 5 [Source:ZFIN;Acc:ZDB-GENE-060503-585]
767	ENSDARG00000005394	154.048151201032	-0.852535688871827	0.315579860481612	-2.70148952968911	0.00690296537680341	0.028198607116488	dnmt3aa	DNA (cytosine-5-)-methyltransferase 3 alpha a [Source:ZFIN;Acc:ZDB-GENE-050314-5]
768	ENSDARG00000005397	4606.1474491784	-0.729866915955564	0.219416553123197	-3.32639860378156	0.000879760213200915	0.00476534966115046	trim3b	tripartite motif containing 3b [Source:ZFIN;Acc:ZDB-GENE-070112-1132]
769	ENSDARG00000005414	820.905053417297	-0.637764844971808	0.372842136941532	-1.71054926946688	0.0871643507802505	0.217185831644455	grapa	GRB2 related adaptor protein a [Source:ZFIN;Acc:ZDB-GENE-050522-347]
770	ENSDARG00000005416	3354.43885488914	0.43641314039099	0.217994316742063	2.00194733015616	0.0452903965010108	0.131715002033196	map3k5	mitogen-activated protein kinase kinase kinase 5 [Source:ZFIN;Acc:ZDB-GENE-030827-3]
771	ENSDARG00000005423	19497.9871586367	0.227153182670167	0.213439084230138	1.0642529857617	0.287214109690354	0.507475027197719	pgam1a	phosphoglycerate mutase 1a [Source:ZFIN;Acc:ZDB-GENE-030131-1827]
772	ENSDARG00000005425	51.104335179776	0.535469380432102	0.618184548903915	0.866196642057014	0.386382334517551	0.614195975487364	wdfy1	WD repeat and FYVE domain containing 1 [Source:ZFIN;Acc:ZDB-GENE-041024-4]
773	ENSDARG00000005448	976.602272577849	-0.920254629417228	0.241844743354203	-3.80514629614849	0.00014172040135423	0.000958256034759721	mtfmt	mitochondrial methionyl-tRNA formyltransferase [Source:ZFIN;Acc:ZDB-GENE-060929-120]
774	ENSDARG00000005451	34859.6254534263	-0.232719746109355	0.148821917104415	-1.56374646044961	0.117877122137944	0.271666612625516	gdi2	GDP dissociation inhibitor 2 [Source:ZFIN;Acc:ZDB-GENE-030131-2485]
775	ENSDARG00000005453	318.923363923695	-2.22520976349898	0.507180480023767	-4.38741207744176	1.14707339048411e-05	0.000101591955567906	foxp2	forkhead box P2 [Source:ZFIN;Acc:ZDB-GENE-041203-2]
776	ENSDARG00000005454	1626.07646849572	0.0155800946188465	0.436675843034452	0.0356788562210831	0.971538430107411	0.989471241627669	tacc3	transforming, acidic coiled-coil containing protein 3 [Source:ZFIN;Acc:ZDB-GENE-050522-327]
777	ENSDARG00000005456	2725.08831002112	-0.239770867841644	0.169168203786271	-1.4173518573536	0.156380080653358	0.333621378757136	katnb1	katanin p80 (WD repeat containing) subunit B 1 [Source:NCBI gene;Acc:406291]
778	ENSDARG00000005458	4774.13825339542	-0.124264809754498	0.12590336094983	-0.986985643727294	0.323649676556974	0.549259150010027	csnk1g2a	casein kinase 1, gamma 2a [Source:ZFIN;Acc:ZDB-GENE-030131-6445]
779	ENSDARG00000005462	150.177895902152	2.11993525851313	0.557482650248221	3.80269279693138	0.000143131799215134	0.000966007115258435	kif4	kinesin family member 4 [Source:ZFIN;Acc:ZDB-GENE-040426-1545]
780	ENSDARG00000005463	2040.85641898236	0.422580066265516	0.209478158770555	2.0172989334338	0.0436643268673525	0.127910109735689	slc30a1a	solute carrier family 30 member 1a [Source:ZFIN;Acc:ZDB-GENE-040426-1840]
781	ENSDARG00000005464	779.891912012161	1.15978462064134	0.233323311739163	4.97071900787133	6.67050649379984e-07	7.62488058023634e-06	dnase1l1	deoxyribonuclease I-like 1 [Source:ZFIN;Acc:ZDB-GENE-040426-2170]
782	ENSDARG00000005468	5407.35993231399	-0.270967705737585	0.156744970938263	-1.72871706259916	0.0838597460507992	0.210840715313734	irf2bp1	interferon regulatory factor 2 binding protein 1 [Source:NCBI gene;Acc:556852]
783	ENSDARG00000005476	128.397224925749	1.7056401765125	0.32678697492736	5.21942521390773	1.79479269398887e-07	2.31954679902214e-06	nav3	neuron navigator 3 [Source:NCBI gene;Acc:567779]
784	ENSDARG00000005479	1830.0770134754	1.36686948952401	0.29567262413004	4.62291527173259	3.78384303284265e-06	3.71370267500764e-05	tenm3	Teneurin-3 [Source:UniProtKB/Swiss-Prot;Acc:Q9W7R4]
785	ENSDARG00000005481	1483.14835959042	0.936793767279992	0.15722193980551	5.95841628998373	2.54694052136716e-09	4.50234020862859e-08	nfkbiaa	nuclear factor of kappa light polypeptide gene enhancer in B-cells inhibitor, alpha a [Source:ZFIN;Acc:ZDB-GENE-040426-2227]
786	ENSDARG00000005482	2792.88132208079	-0.832319185826837	0.221839714599715	-3.75189441317423	0.000175503381402232	0.00115489992209528	rapgef2	Rap guanine nucleotide exchange factor (GEF) 2 [Source:ZFIN;Acc:ZDB-GENE-030131-6959]
787	ENSDARG00000005500	750.267076077293	-0.369093615656349	0.17427037982	-2.11793659965381	0.0341804374442368	0.10564291527818	dgcr6	DiGeorge syndrome critical region gene 6 [Source:ZFIN;Acc:ZDB-GENE-040912-125]
788	ENSDARG00000005513	126604.439300568	-0.297100617078658	0.16311548657708	-1.82141268933568	0.0685441477092515	0.180639279889118	naca	nascent polypeptide associated complex subunit alpha [Source:NCBI gene;Acc:195823]
789	ENSDARG00000005518	63.0012383639066	0.761347407197066	0.521222202060427	1.46069642503218	0.144098770584915	0.314252083403206	slc5a9	solute carrier family 5 member 9 [Source:NCBI gene;Acc:564815]
790	ENSDARG00000005525	469.191494793846	-0.477890508029341	0.302121676769017	-1.58178159587902	0.113699437839499	0.264187185977719	acy3.2	aspartoacylase (aminocyclase) 3, tandem duplicate 2 [Source:NCBI gene;Acc:436619]
791	ENSDARG00000005526	181.104842960954	0.990630942696637	1.8780843974627	0.527468810259529	0.597868070168282	0.79028576218142	igfn1.1	immunoglobulin like and fibronectin type III domain containing 1, tandem duplicate 1 [Source:ZFIN;Acc:ZDB-GENE-050327-30]
792	ENSDARG00000005536	2042.91822559968	-0.0849362416115035	0.141211013109997	-0.601484542465126	0.547517304215169	0.754129559792964	ubr7	ubiquitin protein ligase E3 component n-recognin 7 [Source:ZFIN;Acc:ZDB-GENE-030131-1535]
793	ENSDARG00000005540	2504.68713307963	-0.173512469462831	0.232497720248628	-0.746297508970326	0.455487715891928	0.679178307767392	xpo7	exportin 7 [Source:ZFIN;Acc:ZDB-GENE-060628-2]
794	ENSDARG00000005541	207.998433897877	1.03826078499684	0.410831666897753	2.52721702987721	0.011497043097658	0.0432712291594642	wif1	wnt inhibitory factor 1 [Source:NCBI gene;Acc:30476]
795	ENSDARG00000005544	7.10842769169298	0.982891368071603	1.65630448017305	0.593424324958001	0.552897213694439	0.757531539589993	btbd3a	BTB (POZ) domain containing 3a [Source:ZFIN;Acc:ZDB-GENE-090312-7]
796	ENSDARG00000005547	667.88373428611	0.193546643231609	0.191017956262413	1.0132379542671	0.31094651563789	0.535264697902364	rint1	RAD50 interactor 1 [Source:ZFIN;Acc:ZDB-GENE-041210-174]
797	ENSDARG00000005549	2032.04480797262	0.466517116842161	0.1619933292448	2.87985387433561	0.00397859524684325	0.0177153211693589	znf710b	zinc finger protein 710b [Source:ZFIN;Acc:ZDB-GENE-120503-2]
798	ENSDARG00000005551	3844.11179664953	0.106197438777522	0.187160240881633	0.567414522856301	0.570432585249814	0.770882475845601	hnrnph1l	heterogeneous nuclear ribonucleoprotein H1, like [Source:ZFIN;Acc:ZDB-GENE-030131-275]
799	ENSDARG00000005560	4710.83743158425	0.182468609945069	0.178120964571741	1.0244083866477	0.305642422354977	0.528840231811702	ywhah	tyrosine 3-monooxygenase/tryptophan 5-monooxygenase activation protein, eta polypeptide [Source:ZFIN;Acc:ZDB-GENE-040426-2191]
800	ENSDARG00000005561	926.550306833395	-0.411158288715874	0.154660604293486	-2.65845520644452	0.00784997849952169	0.031392735890461	gfm2	G elongation factor, mitochondrial 2 [Source:NCBI gene;Acc:558184]
801	ENSDARG00000005565	1532.8660657808	1.58204957669057	0.409185659330831	3.866336809745	0.000110482332350469	0.000768910617920974	entpd8	ectonucleoside triphosphate diphosphohydrolase 8 [Source:ZFIN;Acc:ZDB-GENE-040724-142]
802	ENSDARG00000005574	19.2884517584375	0.208064539550744	0.823094011819013	0.252783444616403	0.80043556159639	0.911716034244622	vsx2	visual system homeobox 2 [Source:NCBI gene;Acc:796163]
803	ENSDARG00000005576	5652.68971033888	-0.826860825997716	0.1176030509354	-7.03094706660215	2.05136322419668e-12	5.97299062896255e-11	mphosph8	M-phase phosphoprotein 8 [Source:ZFIN;Acc:ZDB-GENE-050309-191]
804	ENSDARG00000005578	3400.6242844263	-1.37556060699923	0.326222056095324	-4.21663888537716	2.47970588339789e-05	0.000203677346185211	ugp2a	UDP-glucose pyrophosphorylase 2a [Source:ZFIN;Acc:ZDB-GENE-090311-46]
805	ENSDARG00000005586	20.4353430772271	-0.725362425511239	0.794292739907255	-0.91321799768173	0.36112790013376	0.588565535680475	zbtb20	zinc finger and BTB domain containing 20 [Source:ZFIN;Acc:ZDB-GENE-070112-1992]
806	ENSDARG00000005590	225.82997098391	0.0600365008096502	0.297828235897293	0.201580956986073	0.840244333734727	0.930941843499599	mtf2	metal response element binding transcription factor 2 [Source:ZFIN;Acc:ZDB-GENE-060512-94]
807	ENSDARG00000005593	875.508160752535	-1.12555788428685	0.280942958904842	-4.00635733557606	6.16623407471328e-05	0.000461038164750065	rxrga	retinoid x receptor, gamma a [Source:NCBI gene;Acc:30464]
808	ENSDARG00000005595	5.32800778872022	0.236480502084979	2.04728062400948	0.115509568796605	0.908041236442076	0.962815192614017	adgb	androglobin [Source:ZFIN;Acc:ZDB-GENE-041001-205]
809	ENSDARG00000005606	995.483637486738	-0.0142751100287037	0.180286485494768	-0.0791801448096784	0.936889337148001	0.975012332734406	paxip1	PAX interacting (with transcription-activation domain) protein 1 [Source:NCBI gene;Acc:449658]
810	ENSDARG00000005612	1793.99337129808	0.117274445475002	0.212668827261771	0.551441633383583	0.581330967203628	0.779158091317299	aph1b	APH1B gamma secretase subunit [Source:NCBI gene;Acc:386808]
811	ENSDARG00000005616	2.24870682519948	1.72369682106206	3.33698132354221	0.516543742364238	0.605474696161557	NA	bfb	complement component bfb [Source:ZFIN;Acc:ZDB-GENE-990415-34]
812	ENSDARG00000005619	61.5742231185429	0.966653598082932	0.648541301397695	1.49050429941727	0.136091686839261	0.302228999345981	nek2	NIMA-related kinase 2 [Source:ZFIN;Acc:ZDB-GENE-040426-752]
813	ENSDARG00000005625	474.595628121118	0.249503281283598	0.20058814214957	1.24385857812848	0.213551616636859	0.414593818563706	maco1a	macoilin 1a [Source:NCBI gene;Acc:393289]
814	ENSDARG00000005626	21.7103838780576	0.78877141308918	0.811149244409023	0.972412189897129	0.330845530009625	0.556978920988566	RHOU	si:ch211-133l11.10 [Source:ZFIN;Acc:ZDB-GENE-141219-14]
815	ENSDARG00000005627	37.4800128458142	0.9556620959537	0.806005762033876	1.18567650625993	0.235750075971198	0.443521307328437	zmp:0000000527	zmp:0000000527 [Source:ZFIN;Acc:ZDB-GENE-130530-530]
816	ENSDARG00000005629	1680.98111502741	-0.50318816376055	0.32801287261149	-1.53405005039709	0.125017340187177	0.28411954302989	smyd2b	SET and MYND domain containing 2b [Source:NCBI gene;Acc:568616]
817	ENSDARG00000005640	424.327099710446	-0.409597265736791	0.298550142847744	-1.37195468014122	0.17007754653328	0.353189526119966	adat3	adenosine deaminase tRNA specific 3 [Source:NCBI gene;Acc:368634]
818	ENSDARG00000005643	2355.81648410593	-0.919915641262945	0.241390355911773	-3.81090469744851	0.000138459142176271	0.000939399957172978	gcat	glycine C-acetyltransferase [Source:ZFIN;Acc:ZDB-GENE-060518-3]
819	ENSDARG00000005645	2528.63618941478	-0.228334291304674	0.291484075711642	-0.783350825417165	0.433421124546098	0.658488135235846	robo3	roundabout, axon guidance receptor, homolog 3 (Drosophila) [Source:ZFIN;Acc:ZDB-GENE-000209-4]
820	ENSDARG00000005648	750.316973795077	-1.0200315799801	0.448497807433888	-2.27432902251248	0.022946211440409	0.0766755509730171	olfml2a	olfactomedin-like 2A [Source:ZFIN;Acc:ZDB-GENE-081105-107]
821	ENSDARG00000005651	1347.55181741638	-1.71866563020453	0.225842981108714	-7.61000240860804	2.74090814673958e-14	1.04599369013533e-12	hrasb	HRas proto-oncogene, GTPase b [Source:ZFIN;Acc:ZDB-GENE-050522-466]
822	ENSDARG00000005652	1598.81794885825	1.53101372170906	0.26562748019326	5.76376254668816	8.22591276461289e-09	1.34537048933276e-07	man1a1	mannosidase, alpha, class 1A, member 1 [Source:ZFIN;Acc:ZDB-GENE-041014-321]
823	ENSDARG00000005670	19.6455597235024	-1.17062665164324	1.05878339614413	-1.10563374520834	0.268885077684716	0.485543801630478	ttbk2a	tau tubulin kinase 2a [Source:ZFIN;Acc:ZDB-GENE-120928-3]
824	ENSDARG00000005673	7543.59220734655	-0.568629352027098	0.669663751022514	-0.849126671645066	0.395810810611616	0.623311080574856	f3b	coagulation factor IIIb [Source:ZFIN;Acc:ZDB-GENE-050417-234]
825	ENSDARG00000005675	1816.11591489969	0.137133773974419	0.22240704588729	0.616589161675727	0.537505745182928	0.746215359654313	sec61a1l	SEC61 translocon alpha 1 subunit, like [Source:NCBI gene;Acc:266796]
826	ENSDARG00000005679	12442.3900960499	-0.466906587239467	0.163824044975059	-2.85004919339253	0.0043712467678067	0.0192016980859038	trip10a	thyroid hormone receptor interactor 10a [Source:NCBI gene;Acc:492762]
827	ENSDARG00000005690	575.291042490793	0.177906091659119	0.269393843816649	0.660394050356262	0.509000989236738	0.72463050987238	slc25a23a	solute carrier family 25 member 23a [Source:ZFIN;Acc:ZDB-GENE-121214-154]
828	ENSDARG00000005699	1234.57191974756	-0.021397877266842	0.209133034931095	-0.10231705992261	0.918505014511881	0.967861522643315	ddx19	DEAD/H (Asp-Glu-Ala-Asp/His) box polypeptide 19 (DBP5 homolog, yeast) [Source:ZFIN;Acc:ZDB-GENE-020419-30]
829	ENSDARG00000005704	526.397035196439	1.18094172662307	0.421783298952668	2.79987787462299	0.00511219434646261	0.0219063989367231	eps8l3b	EPS8-like 3b [Source:ZFIN;Acc:ZDB-GENE-040426-1335]
830	ENSDARG00000005713	1642.90394791991	-0.518297379875731	0.176068053156614	-2.9437332360045	0.0032427937817177	0.0148440803066403	ethe1	ETHE1 persulfide dioxygenase [Source:ZFIN;Acc:ZDB-GENE-040426-2503]
831	ENSDARG00000005716	72.5192042951168	1.30513533974684	0.56010718797718	2.33015281317907	0.0197980759255296	0.0679417021756994	olfml2ba	olfactomedin-like 2Ba [Source:ZFIN;Acc:ZDB-GENE-041014-329]
832	ENSDARG00000005738	1380.79333960264	0.0339893753750796	0.217232555665002	0.156465384624463	0.875666202226364	0.948923446208201	rpf1	ribosome production factor 1 homolog [Source:NCBI gene;Acc:415250]
833	ENSDARG00000005739	189.198404892127	0.315529901597185	0.499948560740487	0.631124732372158	0.5279589709397	0.738541377785211	gpm6ba	glycoprotein M6Ba [Source:ZFIN;Acc:ZDB-GENE-030710-9]
834	ENSDARG00000005749	3506.95099972508	-0.683411077615533	0.33534221911682	-2.03795119927163	0.0415548135374621	0.123143936525774	cand2	cullin-associated and neddylation-dissociated 2 (putative) [Source:ZFIN;Acc:ZDB-GENE-060503-645]
835	ENSDARG00000005754	643.035694647035	0.427174397834212	0.322344996581367	1.32520871229464	0.185101936521776	0.375823959695607	ptprfb	protein tyrosine phosphatase receptor type Fb [Source:NCBI gene;Acc:799867]
836	ENSDARG00000005762	11.446937503187	2.29118880706699	1.35652071999625	1.6890186587591	0.0912158543006429	0.224543182032214	col14a1a	collagen, type XIV, alpha 1a [Source:ZFIN;Acc:ZDB-GENE-030131-9889]
837	ENSDARG00000005772	1472.24864380652	-0.215330522816118	0.210687458950873	-1.02203768505428	0.306763064550823	0.530149998619524	tsr2	TSR2 ribosome maturation factor [Source:NCBI gene;Acc:317639]
838	ENSDARG00000005774	13438.9642588673	-0.0940203807242838	0.180829098209312	-0.519940549697671	0.60310501170488	0.792935142553548	ddx3xb	DEAD-box helicase 3 X-linked b [Source:ZFIN;Acc:ZDB-GENE-980526-150]
839	ENSDARG00000005775	2.80991766570418	4.67676091751458	2.95471733385157	1.58281161583002	0.11346440837425	0.263837326448291	scn8aa	sodium channel, voltage gated, type VIII, alpha subunit a [Source:ZFIN;Acc:ZDB-GENE-000828-1]
840	ENSDARG00000005776	10.1097171437237	-3.29946153901563	1.85852465684728	-1.77531222244459	0.075846348386263	0.195535498722284	guk1b	guanylate kinase 1b [Source:ZFIN;Acc:ZDB-GENE-020916-1]
841	ENSDARG00000005783	1.23271257687542	0.0542623727892541	3.35662797314478	0.0161657393143919	0.987102167957028	NA	ncanb	neurocan b [Source:ZFIN;Acc:ZDB-GENE-050208-586]
842	ENSDARG00000005786	1.88121994294259	-0.521726053155315	2.95279238802459	-0.176689040269556	0.859752650027448	NA	ppm1f	protein phosphatase, Mg2+/Mn2+ dependent, 1F [Source:ZFIN;Acc:ZDB-GENE-051128-2]
843	ENSDARG00000005789	2250.97594715655	3.18757249717393	0.267608906884179	11.9113094339326	1.03341507240868e-32	2.38095216633615e-30	enpp1	ectonucleotide pyrophosphatase/phosphodiesterase 1 [Source:ZFIN;Acc:ZDB-GENE-040724-172]
844	ENSDARG00000005791	53969.4619630818	-0.0930384246358781	0.156470869480788	-0.594605404473076	0.552107266640788	0.757065880706974	rpl28	ribosomal protein L28 [Source:ZFIN;Acc:ZDB-GENE-040930-10]
845	ENSDARG00000005799	2499.12032559037	0.256578119854559	0.183941341749751	1.39489098760424	0.16304871526283	0.343626480526092	smim14	small integral membrane protein 14 [Source:ZFIN;Acc:ZDB-GENE-040426-22]
846	ENSDARG00000005800	198.610669657658	3.47665733118196	0.533291051947331	6.51924932639845	7.06601181744767e-11	1.6420029799376e-09	ampd3a	adenosine monophosphate deaminase 3a [Source:ZFIN;Acc:ZDB-GENE-110407-2]
847	ENSDARG00000005814	2.67055059518429	4.60331615889954	3.39546668072213	1.35572414391077	0.175186954485631	0.361124918338735	klhl10a	kelch-like family member 10a [Source:ZFIN;Acc:ZDB-GENE-131015-1]
848	ENSDARG00000005821	644.76703809178	3.23164621339909	0.406381994357238	7.95223769328286	1.83172376315255e-15	8.34464656851182e-14	ncf2	neutrophil cytosolic factor 2 [Source:ZFIN;Acc:ZDB-GENE-070209-29]
849	ENSDARG00000005823	459.421258947408	1.48045175982897	0.278105019982025	5.32335504020982	1.01870638474696e-07	1.38791604456459e-06	slc39a10	solute carrier family 39 member 10 [Source:NCBI gene;Acc:393644]
850	ENSDARG00000005827	3307.93008981374	0.11965984432877	0.167041174427361	0.716349395524666	0.473775633473436	0.69591266052016	eif2s1a	eukaryotic translation initiation factor 2, subunit 1 alpha a [Source:ZFIN;Acc:ZDB-GENE-030131-526]
851	ENSDARG00000005828	37.2703593284656	0.478598439654051	0.609664355354261	0.785019552891441	0.432442104595637	0.657563239396765	faima	Fas apoptotic inhibitory molecule a [Source:ZFIN;Acc:ZDB-GENE-040718-323]
852	ENSDARG00000005834	14.3106190066978	-0.00633048603296252	0.998552917168386	-0.0063396600461736	0.994941717011595	0.997999565407915	gatad2b	GATA zinc finger domain containing 2B [Source:ZFIN;Acc:ZDB-GENE-060503-655]
853	ENSDARG00000005840	14953.1996419859	-1.01838098886166	0.281652033327331	-3.61574165409316	0.000299488943634457	0.0018328924518485	got2b	glutamic-oxaloacetic transaminase 2b, mitochondrial [Source:ZFIN;Acc:ZDB-GENE-030131-7917]
854	ENSDARG00000005841	1.4277406701732	3.69922721469716	2.9290997029592	1.26292294214496	0.206616874090879	NA	tnni2a.2	troponin I type 2a (skeletal, fast), tandem duplicate 2 [Source:ZFIN;Acc:ZDB-GENE-040426-970]
855	ENSDARG00000005842	6032.48817653728	0.76426072535185	0.278379340958084	2.74539311258347	0.00604384519680703	0.0252167072922304	cd9a	CD9 molecule a [Source:ZFIN;Acc:ZDB-GENE-030131-1175]
856	ENSDARG00000005853	8.30352448911807	-2.29424941326323	2.22466647187099	-1.03127792065555	0.302410509238424	0.524854407704801	slc25a6	solute carrier family 25 member 6 [Source:ZFIN;Acc:ZDB-GENE-070912-446]
857	ENSDARG00000005861	1842.443890899	0.0924692643019133	0.163783894889967	0.56458093369947	0.572358836712834	0.772453055139933	ralgapa2	Ral GTPase activating protein, alpha subunit 2 (catalytic) [Source:ZFIN;Acc:ZDB-GENE-131122-56]
858	ENSDARG00000005867	1884.16158719031	0.0255039300187155	0.166398736619559	0.153269973900256	0.878185378228618	0.950328087579809	gon4l	gon-4-like (C. elegans) [Source:ZFIN;Acc:ZDB-GENE-070117-2447]
859	ENSDARG00000005870	8162.71846438785	-1.60791332650268	0.183334625271893	-8.7703745220963	1.78072977738229e-18	1.1501281156684e-16	mmadhc	metabolism of cobalamin associated D [Source:ZFIN;Acc:ZDB-GENE-040704-50]
860	ENSDARG00000005883	96.753404363125	0.916230431976408	0.705566628359643	1.29857393355824	0.19409018834032	0.387949739345318	rfx1a	regulatory factor X, 1a (influences HLA class II expression) [Source:ZFIN;Acc:ZDB-GENE-070424-94]
861	ENSDARG00000005891	17495.9102479047	0.690137846260568	0.23180654534638	2.97721466505323	0.00290880264183626	0.0135535451457561	cyb5r3	cytochrome b5 reductase 3 [Source:ZFIN;Acc:ZDB-GENE-030131-3281]
862	ENSDARG00000005894	1153.1888753162	-1.97357564459204	0.452282232393248	-4.36359313552708	1.2794343339415e-05	0.000112268822553366	slc7a9	solute carrier family 7 member 9 [Source:ZFIN;Acc:ZDB-GENE-080116-2]
863	ENSDARG00000005897	652.115572659261	-0.546626183375863	0.217172098118338	-2.5170184757252	0.0118352622755825	0.0443533299366173	dera	deoxyribose-phosphate aldolase (putative) [Source:ZFIN;Acc:ZDB-GENE-041010-200]
864	ENSDARG00000005908	1878.29660917094	0.201251066572212	0.136145915070024	1.47820128476644	0.139353910138373	0.306996972899034	clk4b	CDC-like kinase 4b [Source:ZFIN;Acc:ZDB-GENE-050227-19]
865	ENSDARG00000005913	292.806171458534	1.06053870574055	0.317680654549634	3.33837988102876	0.000842684558913812	0.00459182238967564	tgm1l3	transglutaminase 1 like 3 [Source:ZFIN;Acc:ZDB-GENE-120718-1]
866	ENSDARG00000005915	29.9684175748598	0.172787003801945	0.71698448595148	0.240991272736741	0.80956188056854	0.916169074873512	tcf3a	transcription factor 3a [Source:ZFIN;Acc:ZDB-GENE-990415-51]
867	ENSDARG00000005916	2061.34803783283	-0.162503421109191	0.219629473202055	-0.739898059855066	0.459361851757689	0.682774339084017	srpk3	SRSF protein kinase 3 [Source:ZFIN;Acc:ZDB-GENE-101025-2]
868	ENSDARG00000005924	14772.154246848	-0.224431518335898	0.136692275592443	-1.64187418318396	0.100616081167964	0.241574174835617	serpina10a	serpin peptidase inhibitor, clade A (alpha-1 antiproteinase, antitrypsin), member 10a [Source:ZFIN;Acc:ZDB-GENE-041014-246]
869	ENSDARG00000005926	4482.86667118737	0.830867553713172	0.180331180560171	4.60745363687085	4.0763005490786e-06	3.97575665061114e-05	ak2	adenylate kinase 2 [Source:NCBI gene;Acc:321793]
870	ENSDARG00000005927	4854.03880898688	-0.573781163762317	0.168211963052631	-3.41106038684532	0.000647107581889798	0.00363014404648132	tbc1d17	TBC1 domain family, member 17 [Source:ZFIN;Acc:ZDB-GENE-050522-79]
871	ENSDARG00000005941	1931.15665886161	0.0438663303302071	0.185832964927545	0.236052469739749	0.813391955398541	0.917536336791328	clul1	clusterin-like 1 (retinal) [Source:ZFIN;Acc:ZDB-GENE-031118-57]
872	ENSDARG00000005943	7.54452691752547	2.59710163112232	1.68316661365361	1.54298547158374	0.122834300994207	0.280239294349269	htra4	HtrA serine peptidase 4 [Source:ZFIN;Acc:ZDB-GENE-131120-192]
873	ENSDARG00000005945	8061.51855651994	-0.220864065719558	0.128210136016942	-1.72267242342191	0.0849477799208344	0.212778133279368	sart1	spliceosome associated factor 1, recruiter of U4/U6.U5 tri-snRNP [Source:ZFIN;Acc:ZDB-GENE-040718-422]
874	ENSDARG00000005948	979.809909173789	-0.117586280369703	0.175743835041065	-0.669077696763744	0.503445916391483	0.72061607997202	ankmy2a	ankyrin repeat and MYND domain containing 2a [Source:ZFIN;Acc:ZDB-GENE-030131-6321]
875	ENSDARG00000005972	3585.95564635794	-0.348225757419475	0.1324645110342	-2.62882303117074	0.00856809362080091	0.033709336132188	ric8b	RIC8 guanine nucleotide exchange factor B [Source:NCBI gene;Acc:334503]
876	ENSDARG00000005980	5043.02787160252	0.33285054886741	0.240156905644031	1.38597117569783	0.165755705230541	0.347315063844025	sfswap	splicing factor SWAP [Source:ZFIN;Acc:ZDB-GENE-040426-931]
877	ENSDARG00000005989	5526.34295455322	0.687461552507552	0.201587988308393	3.41023072989775	0.00064907942696149	0.00363840549330092	rgl1	ral guanine nucleotide dissociation stimulator-like 1 [Source:NCBI gene;Acc:402933]
878	ENSDARG00000005993	309.925182313882	0.832523338804024	0.413408267439264	2.01380428108234	0.0440300860860185	0.128751790912405	prc1b	protein regulator of cytokinesis 1b [Source:ZFIN;Acc:ZDB-GENE-040426-777]
879	ENSDARG00000006003	413.119369662339	0.389101645952281	0.29373814854514	1.32465479162127	0.185285674014867	0.376057344874985	mycla	MYCL proto-oncogene, bHLH transcription factor a [Source:NCBI gene;Acc:405873]
880	ENSDARG00000006010	1283.83837157659	-0.0433524234436698	0.201440521392448	-0.215212029555912	0.829602012439828	0.926076226761025	bmi1a	bmi1 polycomb ring finger oncogene 1a [Source:NCBI gene;Acc:321505]
881	ENSDARG00000006011	163.839535806955	0.556895696208882	0.301723590014308	1.84571480202285	0.0649336268243879	0.17351559969974	klhl42	kelch-like family, member 42 [Source:ZFIN;Acc:ZDB-GENE-041210-190]
882	ENSDARG00000006019	8912.42881775422	0.353821823432744	0.199744696648804	1.77137030103404	0.076499143926408	0.196777647363694	tktb	transketolase b [Source:ZFIN;Acc:ZDB-GENE-030909-13]
883	ENSDARG00000006025	103.03063382639	0.210046375937454	0.376489894443373	0.557907075428944	0.576907839784383	0.776370467878953	tp53i11b	tumor protein p53 inducible protein 11b [Source:ZFIN;Acc:ZDB-GENE-030131-6328]
884	ENSDARG00000006029	3468.72457706376	2.09349672856103	0.320703140305918	6.52783358018899	6.67277764793353e-11	1.56224441999317e-09	lta4h	leukotriene A4 hydrolase [Source:ZFIN;Acc:ZDB-GENE-040426-2477]
885	ENSDARG00000006031	1891.78115171793	0.383681627396515	0.187715594880248	2.04395179655308	0.0409583093996928	0.121722662631569	abat	4-aminobutyrate aminotransferase [Source:ZFIN;Acc:ZDB-GENE-031006-4]
886	ENSDARG00000006038	906.102709901731	-0.127922242281264	0.206275927102546	-0.620151096049466	0.53515831480563	0.744421556606533	aebp2	AE binding protein 2 [Source:NCBI gene;Acc:406815]
887	ENSDARG00000006040	1271.02254779367	0.39666267740061	0.163330113354117	2.42859488219789	0.0151574584575048	0.0544249826092375	cyp20a1	cytochrome P450, family 20, subfamily A, polypeptide 1 [Source:ZFIN;Acc:ZDB-GENE-040426-2646]
888	ENSDARG00000006044	342.382857875804	-0.183971786277834	0.379725938132013	-0.484485698245548	0.628041211814933	0.810106684042897	usta	uronyl 2-sulfotransferase a [Source:ZFIN;Acc:ZDB-GENE-041001-163]
889	ENSDARG00000006052	419.273264462273	1.87653028485103	0.284688651443637	6.59151769954745	4.3535290978664e-11	1.05308208830802e-09	malt2	MALT paracaspase 2 [Source:ZFIN;Acc:ZDB-GENE-020801-2]
890	ENSDARG00000006060	1890.96369110084	-0.0807512117935191	0.233750580273134	-0.345458872012905	0.729749424591198	0.873326984869512	crybg1b	crystallin beta-gamma domain containing 1b [Source:ZFIN;Acc:ZDB-GENE-030131-7179]
891	ENSDARG00000006062	9124.99299174094	-1.00073857047575	0.22542142606034	-4.43941194040655	9.02050134763605e-06	8.18130663495468e-05	akap1b	A kinase (PRKA) anchor protein 1b [Source:ZFIN;Acc:ZDB-GENE-030131-6844]
892	ENSDARG00000006065	50.0518990736687	0.29980651777234	0.77414925664657	0.387272241364708	0.698554673469361	0.855231792439086	znf385b	zinc finger protein 385B [Source:NCBI gene;Acc:368405]
893	ENSDARG00000006074	1264.5294524085	0.469685280510277	0.214464839194561	2.19003395742731	0.0285217741933529	0.091718475924419	uck2a	uridine-cytidine kinase 2a [Source:NCBI gene;Acc:100005763]
894	ENSDARG00000006092	10462.6474907172	0.00129458425190007	0.130668898416344	0.00990736332509053	0.992095197081963	0.997294427186654	rad21a	RAD21 cohesin complex component a [Source:NCBI gene;Acc:322275]
895	ENSDARG00000006093	23.1676912782529	1.46516293279549	1.70937708462757	0.857132663103829	NA	NA	cdk15	cyclin-dependent kinase 15 [Source:NCBI gene;Acc:791619]
896	ENSDARG00000006094	378.920674891615	0.317185556638992	0.224594719859012	1.41225740675517	0.157874182846077	0.335911446499649	igf2r	insulin-like growth factor 2 receptor [Source:ZFIN;Acc:ZDB-GENE-041014-300]
897	ENSDARG00000006109	7.81877628865551	-6.69715463823835	1.8094650846483	-3.70117925737156	0.000214599799143446	0.00137493519128911	pimr185	Pim proto-oncogene, serine/threonine kinase, related 185 [Source:ZFIN;Acc:ZDB-GENE-081104-450]
898	ENSDARG00000006110	107.838348867267	4.12076452320802	0.67337501030874	6.1195685318329	9.38290704764306e-10	1.80612701065855e-08	chrd	chordin [Source:NCBI gene;Acc:30161]
899	ENSDARG00000006112	1148.21411137885	0.307934280613033	0.539212473385084	0.571081523170029	0.567944382687169	0.768517315360168	myof	myoferlin [Source:ZFIN;Acc:ZDB-GENE-040426-1138]
900	ENSDARG00000006120	896.645937763056	0.729971144184058	0.318054851710002	2.29511085983884	0.0217267718780377	0.0733094900071486	tbx2b	T-box transcription factor 2b [Source:NCBI gene;Acc:30253]
901	ENSDARG00000006124	6835.41857734585	-0.0162396995494662	0.12563686323375	-0.129259033785744	0.897152685736045	0.959119032037066	kdm5c	lysine (K)-specific demethylase 5C [Source:ZFIN;Acc:ZDB-GENE-060810-94]
902	ENSDARG00000006125	12434.6132630809	-0.283261849666719	0.154304281036405	-1.83573552051928	0.0663967818661286	0.17627750312856	csnk1db	casein kinase 1, delta b [Source:NCBI gene;Acc:406533]
903	ENSDARG00000006128	1818.59785313342	-0.389620012750351	0.321738753254662	-1.21098254036547	0.22590209628173	0.430746524188401	cep170aa	centrosomal protein 170Aa [Source:NCBI gene;Acc:557463]
904	ENSDARG00000006137	10.9237433705224	2.49359020430813	1.41100375811723	1.76724561501909	0.0771871034544589	0.198058013522489	star	steroidogenic acute regulatory protein [Source:NCBI gene;Acc:63999]
905	ENSDARG00000006169	2694.40917409542	-0.33995527694499	0.248327843163091	-1.36897768939153	0.171006249026671	0.354579333156287	lrrk2	leucine-rich repeat kinase 2 [Source:ZFIN;Acc:ZDB-GENE-071218-6]
906	ENSDARG00000006174	3.91528733238845	1.48146723032672	2.96524309069399	0.499610718249745	0.617349209336034	0.803268647821265	lrrc23	leucine rich repeat containing 23 [Source:ZFIN;Acc:ZDB-GENE-041010-153]
907	ENSDARG00000006181	3658.05700504321	-0.442729217947029	0.251141162203848	-1.7628699893794	0.0779224196497044	0.199500005910325	hif1aa	hypoxia inducible factor 1 subunit alpha a [Source:ZFIN;Acc:ZDB-GENE-080917-55]
908	ENSDARG00000006192	1908.543919837	-0.196540285208627	0.205306284751159	-0.957302819282139	0.338414432763416	0.564478337657744	gatad2ab	GATA zinc finger domain containing 2Ab [Source:ZFIN;Acc:ZDB-GENE-040426-2372]
909	ENSDARG00000006196	7058.59798887413	-0.502061297073168	0.134812319051601	-3.72414999315455	0.000195974390531277	0.00127200118662732	sav1	salvador family WW domain containing protein 1 [Source:ZFIN;Acc:ZDB-GENE-040912-28]
910	ENSDARG00000006200	8768.49812557793	-0.0655925703682273	0.214336905163717	-0.306025555039744	0.759585188497586	0.890274391213846	eif4g1a	eukaryotic translation initiation factor 4 gamma, 1a [Source:ZFIN;Acc:ZDB-GENE-070112-702]
911	ENSDARG00000006202	39.2295817812458	-1.25816813791505	0.545209762865277	-2.30767719804377	0.021017097228631	0.071319190735331	erbb3a	erb-b2 receptor tyrosine kinase 3a [Source:ZFIN;Acc:ZDB-GENE-030916-3]
912	ENSDARG00000006207	25.7212582846287	-0.490629820961282	1.12509260189345	-0.436079501487776	0.662779049077047	0.832845940385552	gpx1b	glutathione peroxidase 1b [Source:ZFIN;Acc:ZDB-GENE-040912-60]
913	ENSDARG00000006215	276.99607734145	0.244318760069325	0.326792169592191	0.747627338727896	0.454684969856149	0.678488461438868	akr1b1.1	aldo-keto reductase family 1, member B1 (aldose reductase), tandem duplicate 1 [Source:ZFIN;Acc:ZDB-GENE-040625-7]
914	ENSDARG00000006219	3517.20379912351	-0.355381445881545	0.293030347712336	-1.21278034393359	0.225213812411851	0.429733894939786	gnl3	guanine nucleotide binding protein-like 3 (nucleolar) [Source:NCBI gene;Acc:321897]
915	ENSDARG00000006220	132.147695197804	0.315192696896834	0.481435636477471	0.654693323500125	0.512665224719074	0.727462047797244	ugt1a1	UDP glucuronosyltransferase 1 family, polypeptide A1 [Source:ZFIN;Acc:ZDB-GENE-071004-4]
916	ENSDARG00000006225	3629.30084693523	0.0307280164136745	0.144874873851756	0.212100384260677	0.832028719927169	0.927317636016688	ddx39aa	DEAD (Asp-Glu-Ala-Asp) box polypeptide 39Aa [Source:ZFIN;Acc:ZDB-GENE-030131-4275]
917	ENSDARG00000006235	2190.09442707401	0.0969597728583556	0.237082421145104	0.408970738488504	0.682561135240206	0.845387850849719	brms1la	BRMS1 like transcriptional repressor a [Source:NCBI gene;Acc:792017]
918	ENSDARG00000006240	7416.74375151968	-0.63610385818979	0.164746352257978	-3.86111042503514	0.000112872872780488	0.000782807202375811	slc27a1a	solute carrier family 27 member 1a [Source:ZFIN;Acc:ZDB-GENE-050320-112]
919	ENSDARG00000006242	5244.06629065038	0.124069563041441	0.166850903146803	0.743595393860585	0.457121290695644	0.680593127503346	ptp4a1	protein tyrosine phosphatase 4A1 [Source:ZFIN;Acc:ZDB-GENE-041121-11]
920	ENSDARG00000006251	3843.37753634271	0.515135634727251	0.175207910043542	2.9401391443984	0.00328064885659349	0.0150016621804956	ell2	elongation factor, RNA polymerase II, 2 [Source:ZFIN;Acc:ZDB-GENE-030131-1717]
921	ENSDARG00000006253	1023.29452112216	-0.187928436360219	0.184062393072868	-1.02100398252358	0.307252551875947	0.530660976113104	mier3a	mesoderm induction early response 1, family member 3 a [Source:ZFIN;Acc:ZDB-GENE-050913-97]
922	ENSDARG00000006257	2315.03015711181	-1.46273889819661	0.305751608876834	-4.78407588293623	1.71775785130702e-06	1.79515522511282e-05	vldlr	very low density lipoprotein receptor [Source:ZFIN;Acc:ZDB-GENE-040426-803]
923	ENSDARG00000006260	29559.2628741817	-0.33742906954549	0.188147828027762	-1.79342527140787	0.0729049497203862	0.189674305239225	tuba8l4	tubulin, alpha 8 like 4 [Source:ZFIN;Acc:ZDB-GENE-040426-860]
924	ENSDARG00000006266	12204.0126703971	0.419622523047504	0.230971068910871	1.81677525685882	0.0692515329564313	0.182068121648832	stat1a	signal transducer and activator of transcription 1a [Source:ZFIN;Acc:ZDB-GENE-980526-499]
925	ENSDARG00000006272	410.133884246461	0.441183695036455	0.223414002057252	1.97473609968008	0.0482981039664936	0.138276644588754	mpp5a	membrane protein, palmitoylated 5a (MAGUK p55 subfamily member 5) [Source:NCBI gene;Acc:252845]
926	ENSDARG00000006279	3178.78666579596	-1.54991672772624	0.256707948105442	-6.03766552288291	1.56359742501296e-09	2.87804586639381e-08	rragd	ras-related GTP binding D [Source:ZFIN;Acc:ZDB-GENE-070620-6]
927	ENSDARG00000006283	5156.73974665735	-0.0419050881488451	0.178811919870677	-0.234352878595299	0.814711037482233	0.918361062767358	waslb	WASP like actin nucleation promoting factor b [Source:ZFIN;Acc:ZDB-GENE-040426-718]
928	ENSDARG00000006288	25.7689740783341	0.974996441826871	0.914077082780051	1.0666457569	0.286131829974395	0.506212171424805	prdm5	PR domain containing 5 [Source:ZFIN;Acc:ZDB-GENE-040708-1]
929	ENSDARG00000006290	12606.9531178952	-1.07077963255524	0.218786347925375	-4.89417937960402	9.87167687867592e-07	1.0902220116465e-05	ndufs5	NADH:ubiquinone oxidoreductase subunit S5 [Source:ZFIN;Acc:ZDB-GENE-050522-437]
930	ENSDARG00000006292	17.4283655422504	1.24475231005364	1.00817549641897	1.23465836501184	0.216957677344577	0.418841134501092	maats1	MYCBP-associated, testis expressed 1 [Source:ZFIN;Acc:ZDB-GENE-070912-489]
931	ENSDARG00000006299	232.670892466739	0.494810432060453	0.380665429821458	1.29985649679965	0.193650157641863	0.387282604458992	arhgef7a	Rho guanine nucleotide exchange factor (GEF) 7a [Source:ZFIN;Acc:ZDB-GENE-060322-11]
932	ENSDARG00000006300	1044.40562423323	-0.24697859214372	0.22939532774149	-1.07665049055421	0.281636438468332	0.500750781754196	psmd9	proteasome 26S subunit, non-ATPase 9 [Source:ZFIN;Acc:ZDB-GENE-030131-431]
933	ENSDARG00000006301	3325.19087600334	0.579561532029978	0.222705767617536	2.60236426846964	0.00925834553794994	0.0359851123139622	RAPH1	wu:fj59g11 [Source:ZFIN;Acc:ZDB-GENE-030131-8202]
934	ENSDARG00000006307	669.899535589791	0.0391146910895672	0.342961891356299	0.114049671626436	0.909198418027516	0.963341496608571	shisa4	shisa family member 4 [Source:ZFIN;Acc:ZDB-GENE-050417-419]
935	ENSDARG00000006308	179.04526069028	3.32189974925732	0.524703478232285	6.33100386612402	2.43571241324725e-10	5.1622070430573e-09	ptpn18	protein tyrosine phosphatase non-receptor type 18 [Source:ZFIN;Acc:ZDB-GENE-050320-12]
936	ENSDARG00000006314	2670.22181905136	1.87610448746825	0.242658443111874	7.73146181690166	1.06318567515926e-14	4.33744051468424e-13	itgav	integrin, alpha V [Source:ZFIN;Acc:ZDB-GENE-060616-382]
937	ENSDARG00000006316	61634.5805771073	0.0519484792319472	0.177976979855245	0.29188313721358	0.770375976914128	0.895651915788755	rpl23a	ribosomal protein L23a [Source:ZFIN;Acc:ZDB-GENE-030131-7479]
938	ENSDARG00000006332	4030.15055860989	-0.0306698577393544	0.11897369042703	-0.257786890776201	0.796571382285467	0.909019226408325	snx14	sorting nexin 14 [Source:NCBI gene;Acc:555970]
939	ENSDARG00000006345	554.769741076756	-0.255311631237951	0.284305091480673	-0.898019904984035	0.369174937650969	0.5969201687085	med17	mediator complex subunit 17 [Source:NCBI gene;Acc:567560]
940	ENSDARG00000006353	14968.7870548684	-1.6275791933694	0.358251473500424	-4.54311932751194	5.54278541127243e-06	5.26059412275582e-05	itga5	integrin, alpha 5 (fibronectin receptor, alpha polypeptide) [Source:ZFIN;Acc:ZDB-GENE-031116-52]
941	ENSDARG00000006356	47.8351959068391	8.76561376756929	2.71814989864366	3.22484560985517	0.0012604062056355	0.00654041350228561	slc18a3a	solute carrier family 18 member 3a [Source:NCBI gene;Acc:559347]
942	ENSDARG00000006368	70.1848486431357	0.0685328026660387	0.585911512107247	0.116967837719315	0.906885540274647	0.962234035593846	crlf1b	cytokine receptor-like factor 1b [Source:ZFIN;Acc:ZDB-GENE-080108-1]
943	ENSDARG00000006370	3561.63162432743	-0.112624567539238	0.248678190534779	-0.452892822233588	0.650625919736232	0.824862997847414	atp6v1h	ATPase H+ transporting V1 subunit H [Source:ZFIN;Acc:ZDB-GENE-021219-2]
944	ENSDARG00000006372	490.79096760825	0.333671253344687	0.257924586345482	1.29367757479988	0.195776814468353	0.390393179097162	ugt5c2	UDP glucuronosyltransferase 5 family, polypeptide C2 [Source:ZFIN;Acc:ZDB-GENE-060825-206]
945	ENSDARG00000006383	76.8108080326584	0.291536398047445	0.433274817508964	0.672867164825276	0.501031803292065	0.719373765107523	stxbp5l	syntaxin binding protein 5-like [Source:NCBI gene;Acc:567605]
946	ENSDARG00000006385	1593.71267190353	0.411848847701416	0.222961298504654	1.84717639547125	0.0647215792387974	0.173157036354722	triobpb	TRIO and F-actin binding protein b [Source:ZFIN;Acc:ZDB-GENE-061215-80]
947	ENSDARG00000006389	2228.22017775885	0.0480638438892915	0.142151927480348	0.338116019537871	0.735275758898886	0.876964929630301	smad2	SMAD family member 2 [Source:NCBI gene;Acc:30639]
948	ENSDARG00000006392	707.882051433492	-0.0510135448766106	0.19611774849756	-0.260116920918279	0.794773586060135	0.908294868107922	exosc9	exosome component 9 [Source:NCBI gene;Acc:450057]
949	ENSDARG00000006395	4399.62114901125	-0.12573610743011	0.148596020073011	-0.846160666808787	0.397463120966272	0.625005470025131	rbm25b	RNA binding motif protein 25b [Source:ZFIN;Acc:ZDB-GENE-030131-5547]
950	ENSDARG00000006396	16.9821938425254	0.507316045441029	1.45751501171885	0.348069173464464	0.727788234521888	0.87217325172851	nrcama	neuronal cell adhesion molecule a [Source:ZFIN;Acc:ZDB-GENE-041210-235]
951	ENSDARG00000006397	12851.3262978967	-0.0932700807506852	0.131235038575135	-0.710710201813108	0.477263836482481	0.69842637754455	laptm4a	lysosomal protein transmembrane 4 alpha [Source:ZFIN;Acc:ZDB-GENE-030131-1024]
952	ENSDARG00000006399	14377.095460056	-0.449139340110262	0.148579267739892	-3.02289375188293	0.00250370130313512	0.0118966615375175	ywhae1	tyrosine 3-monooxygenase/tryptophan 5-monooxygenase activation protein, epsilon polypeptide 1 [Source:ZFIN;Acc:ZDB-GENE-030131-779]
953	ENSDARG00000006408	6089.91897327954	-0.843806502690139	0.185044603267578	-4.56001681643198	5.11495245584493e-06	4.88208927769363e-05	hmgb3b	high mobility group box 3b [Source:ZFIN;Acc:ZDB-GENE-050417-290]
954	ENSDARG00000006409	66.6105096467522	2.46600367109015	0.801162451548042	3.07803201001897	0.0020837253130217	0.0101262980835697	mapk12b	mitogen-activated protein kinase 12b [Source:ZFIN;Acc:ZDB-GENE-041210-123]
955	ENSDARG00000006413	15259.7818212087	0.264372302443774	0.231194681667144	1.14350512104079	0.252828929726168	0.465394593399491	rpl38	ribosomal protein L38 [Source:ZFIN;Acc:ZDB-GENE-030131-8752]
956	ENSDARG00000006420	2476.99785886827	-0.0139012903900903	0.170644054108626	-0.0814636669452382	0.935073218388032	0.974246715708236	atrnl1b	attractin-like 1b [Source:ZFIN;Acc:ZDB-GENE-030131-8092]
957	ENSDARG00000006422	93.1293122069743	1.71748901207507	0.851664581842491	2.016626085776	0.0437345486645225	0.128024548279399	esyt3	extended synaptotagmin-like protein 3 [Source:ZFIN;Acc:ZDB-GENE-050809-35]
958	ENSDARG00000006427	2.79057224678191	-1.77636736334768	2.65209932341522	-0.669796695645687	0.502987400313145	0.720195487339414	fabp2	fatty acid binding protein 2, intestinal [Source:ZFIN;Acc:ZDB-GENE-991019-5]
959	ENSDARG00000006434	740.792675603829	-0.172238305504413	0.200027116999939	-0.861074778698456	0.389196859098349	0.616835102801063	polr1e	RNA polymerase I subunit E [Source:ZFIN;Acc:ZDB-GENE-050522-251]
960	ENSDARG00000006447	18.5509124363707	-1.53976157180492	1.21904853455976	-1.26308471578696	0.206558736212749	0.405241331846778	slc19a3a	solute carrier family 19 member 3a [Source:ZFIN;Acc:ZDB-GENE-110411-41]
961	ENSDARG00000006456	7538.34076219273	1.67367686484667	0.31229828006411	5.3592253678217	8.35795408508606e-08	1.1567302656872e-06	pdgfrl	platelet-derived growth factor receptor-like [Source:ZFIN;Acc:ZDB-GENE-040426-901]
962	ENSDARG00000006467	3.45875003310006	-0.116951045023878	3.1213232457616	-0.0374684183006947	0.970111521001864	0.989051943588602	pcdh8	protocadherin 8 [Source:ZFIN;Acc:ZDB-GENE-980526-242]
963	ENSDARG00000006468	609.901805024684	1.99556778190505	0.25262385535445	7.89936397378276	2.80330177352127e-15	1.23287858132461e-13	grap2a	GRB2 related adaptor protein 2a [Source:ZFIN;Acc:ZDB-GENE-050417-275]
964	ENSDARG00000006474	17.6122071374239	-0.122197296784441	2.88153151290735	-0.0424070659082082	NA	NA	saxo2	stabilizer of axonemal microtubules 2 [Source:ZFIN;Acc:ZDB-GENE-051127-27]
965	ENSDARG00000006477	1771.76526503223	0.139808606984818	0.21594715957027	0.647420448886823	0.517359864867765	0.731151564988264	ddi2	DNA-damage inducible protein 2 [Source:NCBI gene;Acc:386644]
966	ENSDARG00000006487	13047.4470850387	-0.194799749997145	0.200111945905089	-0.973453879107928	0.330327771872868	0.556596761871812	anp32a	acidic (leucine-rich) nuclear phosphoprotein 32 family, member A [Source:NCBI gene;Acc:335907]
967	ENSDARG00000006491	398.437311652886	-0.200815795035021	0.500657646531942	-0.401104020733676	0.68834354072524	0.849004918779334	agpat9l	1-acylglycerol-3-phosphate O-acyltransferase 9, like [Source:NCBI gene;Acc:567414]
968	ENSDARG00000006494	384.450835477162	-0.328648324897179	0.280614374668002	-1.17117423256028	0.241528750417105	0.450987036578502	asb7	ankyrin repeat and SOCS box containing 7 [Source:ZFIN;Acc:ZDB-GENE-040426-2429]
969	ENSDARG00000006497	18396.1138177553	-0.115564217746298	0.185010770803033	-0.624635080675006	0.532210589964877	0.741991708456053	rtn1a	reticulon 1a [Source:ZFIN;Acc:ZDB-GENE-030131-2426]
970	ENSDARG00000006508	4271.68708117453	-1.33268694726989	0.276099279476732	-4.82683964186949	1.38716726672086e-06	1.47678610620181e-05	pip5k1bb	phosphatidylinositol-4-phosphate 5-kinase, type I, beta b [Source:ZFIN;Acc:ZDB-GENE-040912-141]
971	ENSDARG00000006514	3545.87131615774	-1.02819031311245	0.203065477553716	-5.06334373276456	4.11966085353585e-07	4.93614377448046e-06	her6	hairy-related 6 [Source:ZFIN;Acc:ZDB-GENE-980526-144]
972	ENSDARG00000006522	58.4988603842957	2.33222770123635	0.815157337209175	2.86107674528344	0.00422204834768821	0.0186286382604718	otop2	otopetrin 2 [Source:ZFIN;Acc:ZDB-GENE-050104-2]
973	ENSDARG00000006524	5723.18724199714	-0.216009485137688	0.113136701856926	-1.90927861244228	0.0562261598220469	0.155534147606414	supt6h	SPT6 homolog, histone chaperone and transcription elongation factor [Source:NCBI gene;Acc:337866]
974	ENSDARG00000006526	533159.167288896	4.79336827981751	0.18746721680242	25.5691014225141	3.36719431653268e-144	7.363043811962e-140	fn1b	fibronectin 1b [Source:ZFIN;Acc:ZDB-GENE-030131-6545]
975	ENSDARG00000006527	1959.84158506838	-0.104387437470068	0.151847014407596	-0.687451365950897	0.491798338149479	0.711018463491878	brd3a	bromodomain containing 3a [Source:ZFIN;Acc:ZDB-GENE-030131-6141]
976	ENSDARG00000006544	249.075624030034	6.25780278856292	1.28294841133243	4.87767297054741	1.07344703772283e-06	1.17777553305996e-05	c1qtnf6b	C1q and TNF related 6b [Source:ZFIN;Acc:ZDB-GENE-080411-1]
977	ENSDARG00000006545	776.917168866657	-0.305524171438085	0.186705890292937	-1.63639278310248	0.101757408634026	0.243686033181261	rgp1	GP1 homolog, RAB6A GEF complex partner 1 [Source:ZFIN;Acc:ZDB-GENE-040718-352]
978	ENSDARG00000006546	3599.54227380265	-0.269449279357402	0.262061473244048	-1.02819111875508	0.303859935290701	0.526631148846934	ak4	adenylate kinase 4 [Source:ZFIN;Acc:ZDB-GENE-040426-2505]
979	ENSDARG00000006553	4341.22491555388	0.675561002456326	0.155474191774548	4.34516490965879	1.39171070212823e-05	0.00012105225904311	rras	RAS related [Source:ZFIN;Acc:ZDB-GENE-041010-217]
980	ENSDARG00000006560	181.562993956112	1.73234351098328	0.523914346660343	3.30653955560865	0.000944560133839962	0.00507112606105535	irf4a	interferon regulatory factor 4a [Source:ZFIN;Acc:ZDB-GENE-070912-330]
981	ENSDARG00000006566	1358.38452932443	-0.210036277153208	0.173690543839045	-1.20925568261128	0.226564631212378	0.431671091862508	nlk1	nemo-like kinase, type 1 [Source:ZFIN;Acc:ZDB-GENE-040701-1]
982	ENSDARG00000006567	467.345371485829	0.11296670067895	0.253989678709091	0.444768863258957	0.65648679809243	0.82868999676079	dus4l	dihydrouridine synthase 4-like (S. cerevisiae) [Source:ZFIN;Acc:ZDB-GENE-040801-233]
983	ENSDARG00000006577	36.7378906133168	-0.411500066805653	0.603832633130421	-0.681480337808728	0.495567603960008	0.714672346883433	nadka	NAD kinase a [Source:ZFIN;Acc:ZDB-GENE-050417-39]
984	ENSDARG00000006580	5.41681500232474	5.62326491734854	2.43303115557214	2.31121780108328	0.020820827598849	0.070784987111945	cldnd	claudin d [Source:NCBI gene;Acc:81583]
985	ENSDARG00000006584	1371.16649116969	-0.25635101575162	0.194512933547116	-1.3179124445703	0.187532959308736	0.378930255147305	phf8	PHD finger protein 8 [Source:NCBI gene;Acc:566534]
986	ENSDARG00000006585	36.383098985705	-0.790622425302899	0.548222333491569	-1.44215654307169	0.149258216898775	0.322512789419517	DMWD	zmp:0000000529 [Source:ZFIN;Acc:ZDB-GENE-130530-532]
987	ENSDARG00000006588	279.337125549702	-2.08990553540301	1.51258428881569	-1.38167872749712	0.167070368873094	0.349333310016059	zgc:111983	zgc:111983 [Source:ZFIN;Acc:ZDB-GENE-050417-335]
988	ENSDARG00000006598	5095.95048448698	-0.396098314584012	0.387746427127627	-1.02153956006314	0.306998876269631	0.530515601974714	sgk2b	serum/glucocorticoid regulated kinase 2b [Source:ZFIN;Acc:ZDB-GENE-060929-44]
989	ENSDARG00000006600	2089.3849922337	-0.260032714294593	0.139787057284974	-1.86020593998544	0.0628563949901554	0.169458857015131	lsm14aa	LSM14A mRNA processing body assembly factor a [Source:ZFIN;Acc:ZDB-GENE-040426-1567]
990	ENSDARG00000006601	124.590808179286	-1.0410277224868	0.349725841393981	-2.9766965985051	0.00291372200962387	0.0135735746025661	kaznb	kazrin, periplakin interacting protein b [Source:ZFIN;Acc:ZDB-GENE-061215-31]
991	ENSDARG00000006602	2.3398675380595	4.41391744416457	3.39715871982929	1.2992967971736	0.1938420931045	NA	chrna2a	cholinergic receptor, nicotinic, alpha 2a (neuronal) [Source:ZFIN;Acc:ZDB-GENE-040108-2]
992	ENSDARG00000006603	3010.55868086125	0.582294904851005	0.23704997926517	2.45642250910992	0.0140328062951218	0.0511255207023372	csrp1a	cysteine and glycine-rich protein 1a [Source:ZFIN;Acc:ZDB-GENE-030909-4]
993	ENSDARG00000006604	973.314986451009	0.254040131560551	0.339523349184915	0.748225805884689	0.454323967960428	0.678136669446463	nectin3b	nectin cell adhesion molecule 3b [Source:NCBI gene;Acc:541491]
994	ENSDARG00000006607	75.1199160900243	0.0801038885763624	0.710386147766533	0.11276105091324	0.910219998205723	0.963816798255026	gpr27	G protein-coupled receptor 27 [Source:ZFIN;Acc:ZDB-GENE-071022-3]
995	ENSDARG00000006609	2341.87339720221	0.207240985103405	0.206236229664147	1.00487186679515	0.314958552759823	0.539706815547297	map2k2a	mitogen-activated protein kinase kinase 2a [Source:ZFIN;Acc:ZDB-GENE-041027-1]
996	ENSDARG00000006617	3914.51117196702	1.0009651291552	0.280001627316288	3.57485468477122	0.000350422470900629	0.00210802975823495	napga	N-ethylmaleimide-sensitive factor attachment protein, gamma a [Source:ZFIN;Acc:ZDB-GENE-050320-46]
997	ENSDARG00000006621	1372.54250546157	-0.15832523773929	0.250066330306262	-0.633132967342646	0.526646815292256	0.737366238314493	pspc1	paraspeckle component 1 [Source:NCBI gene;Acc:692285]
998	ENSDARG00000006624	1786.23141191929	-0.255016236997233	0.192178798275276	-1.32697383522999	0.184517337995743	0.374915501761096	ppp2r2ab	protein phosphatase 2, regulatory subunit B, alpha b [Source:ZFIN;Acc:ZDB-GENE-030131-5474]
999	ENSDARG00000006636	108.242969789297	0.0585339722270856	0.464734327220259	0.12595147119258	0.899770338933366	0.960152987978654	slitrk2	SLIT and NTRK-like family, member 2 [Source:ZFIN;Acc:ZDB-GENE-080327-7]
1000	ENSDARG00000006639	1203.42854411041	-0.194708659780902	0.183986527831869	-1.05827672316764	0.289929301714279	0.510082639747645	lnpk	lunapark, ER junction formation factor [Source:NCBI gene;Acc:337509]
1001	ENSDARG00000006640	299.974319281796	3.86308747543259	0.360372366589935	10.7197105926503	8.22603211710467e-27	1.17567741375639e-24	eomesa	eomesodermin homolog a [Source:ZFIN;Acc:ZDB-GENE-001228-1]
1002	ENSDARG00000006642	2310.65346429849	-0.359670900014562	0.159008000203898	-2.26196731958991	0.0236994224932178	0.0787471921682409	drg2	developmentally regulated GTP binding protein 2 [Source:ZFIN;Acc:ZDB-GENE-040808-29]
1003	ENSDARG00000006666	857.439388190634	-0.1569394525522	0.203502076388187	-0.771193372262365	0.44059232208765	0.665545199439806	bud13	BUD13 homolog [Source:ZFIN;Acc:ZDB-GENE-030131-6333]
1004	ENSDARG00000006672	1524.43035374302	-0.115461010569529	0.187484385070701	-0.615843343572257	0.537997917621173	0.746756408824564	fam49a	family with sequence similarity 49 member A [Source:ZFIN;Acc:ZDB-GENE-031002-50]
1005	ENSDARG00000006677	17.2092692861682	0.627875653949351	1.06330159886875	0.590496294388488	0.554857969369909	0.7590272755085	ripk1l	receptor (TNFRSF)-interacting serine-threonine kinase 1, like [Source:ZFIN;Acc:ZDB-GENE-070705-132]
1006	ENSDARG00000006678	3.97763635817797	-0.720366702981138	2.15941111949014	-0.333594050933305	0.738685908017429	0.878731626080792	pth2ra	parathyroid hormone 2 receptor a [Source:ZFIN;Acc:ZDB-GENE-991123-10]
1007	ENSDARG00000006683	1653.24246246941	0.578547396509289	0.180385646942128	3.20728065850438	0.00133996199304781	0.00690805338581662	arhgef6	Rac/Cdc42 guanine nucleotide exchange factor (GEF) 6 [Source:ZFIN;Acc:ZDB-GENE-101013-2]
1008	ENSDARG00000006691	68760.3456911978	0.230090662280136	0.197092335473071	1.16742572321679	0.243038488069783	0.45280076839243	rpl12	ribosomal protein L12 [Source:ZFIN;Acc:ZDB-GENE-030131-5297]
1009	ENSDARG00000006712	1180.99453746544	-0.0880941033315416	0.201177323279567	-0.437892809663846	0.661463988165607	0.831938809551067	wipf2b	WAS/WASL interacting protein family, member 2b [Source:ZFIN;Acc:ZDB-GENE-040625-182]
1010	ENSDARG00000006719	3287.77146380213	-0.0881444755064598	0.221800047684201	-0.397405124240369	0.691068737377394	0.850543146295462	specc1la	sperm antigen with calponin homology and coiled-coil domains 1-like a [Source:NCBI gene;Acc:561775]
1011	ENSDARG00000006747	110.641946674851	0.0460773841506458	0.523470028214477	0.088022965341135	0.929858423283076	0.972262020005349	tmem178b	transmembrane protein 178B [Source:NCBI gene;Acc:436669]
1012	ENSDARG00000006754	142.004265803872	-0.586451947870012	0.589457375143081	-0.994901366239857	0.31978423833261	0.545283994043916	mllt3	MLLT3 super elongation complex subunit [Source:ZFIN;Acc:ZDB-GENE-050417-356]
1013	ENSDARG00000006757	824.259401673297	-0.909363703373429	2.04500039981183	-0.444676540629089	0.656553525034139	0.828726387203967	klhl41b	kelch-like family member 41b [Source:NCBI gene;Acc:321064]
1014	ENSDARG00000006758	497.884987013263	1.31056213079923	0.254610769760677	5.14731616432053	2.6423975298435e-07	3.28116449659783e-06	fam234b	family with sequence similarity 234 member B [Source:ZFIN;Acc:ZDB-GENE-030131-3308]
1015	ENSDARG00000006760	5.57207007992553	0.121415751049093	2.34678052238581	0.0517371564536672	0.958738130303586	0.98461605432466	slc24a3	solute carrier family 24 member 3 [Source:ZFIN;Acc:ZDB-GENE-090312-67]
1016	ENSDARG00000006766	9250.28912589843	0.46316245480717	0.186995671236746	2.47686190671646	0.0132543173208114	0.0487932923996941	snd1	staphylococcal nuclease and tudor domain containing 1 [Source:NCBI gene;Acc:324404]
1017	ENSDARG00000006773	6.62446124173272	2.88870924923272	1.94346687445738	1.48636917212147	0.137181499344699	0.304043614743318	elovl4a	ELOVL fatty acid elongase 4a [Source:ZFIN;Acc:ZDB-GENE-040426-1767]
1018	ENSDARG00000006775	33.7561439711099	2.26316665434969	0.818239435175737	2.76589780088467	0.00567663220228751	0.0239403888847485	cass4	Cas scaffold protein family member 4 [Source:ZFIN;Acc:ZDB-GENE-110131-9]
1019	ENSDARG00000006782	917.099485528273	0.261333667904104	0.193022954517114	1.35389942899736	0.175768465734819	0.362118809141068	rb1	retinoblastoma 1 [Source:ZFIN;Acc:ZDB-GENE-040428-1]
1020	ENSDARG00000006786	1290.19344231766	0.213341087655843	0.180422199004986	1.18245475796439	0.237025306885903	0.445051828265701	copz2	coatomer protein complex, subunit zeta 2 [Source:ZFIN;Acc:ZDB-GENE-000406-5]
1021	ENSDARG00000006791	1543.39880692128	-0.415257332509316	0.195590566159817	-2.12309489492458	0.0337459007309337	0.104729152892893	arntl1a	aryl hydrocarbon receptor nuclear translocator-like 1a [Source:ZFIN;Acc:ZDB-GENE-000509-1]
1022	ENSDARG00000006797	114.160048532328	1.78911338409195	0.634715244413249	2.81876542250984	0.00482087351581756	0.0208624660934856	nt5dc1	5'-nucleotidase domain containing 1 [Source:ZFIN;Acc:ZDB-GENE-030131-8274]
1023	ENSDARG00000006811	1923.91669558243	-1.77670961400253	0.325373341629579	-5.46052606862067	4.74725774049935e-08	6.85119439576619e-07	sult1st6	sulfotransferase family 1, cytosolic sulfotransferase 6 [Source:ZFIN;Acc:ZDB-GENE-040718-343]
1024	ENSDARG00000006812	2542.67360210914	0.126597308202612	0.16758261299225	0.755432236925839	0.449989676739226	0.674013580468296	wdr26b	WD repeat domain 26b [Source:NCBI gene;Acc:564794]
1025	ENSDARG00000006818	258.191199049434	0.958642489298221	0.3508945308755	2.7319960983899	0.0062951886460739	0.0260542910398163	urod	uroporphyrinogen decarboxylase [Source:NCBI gene;Acc:30617]
1026	ENSDARG00000006832	53.7513314232169	-0.535424341802714	0.571370956831749	-0.937087080469825	0.348713766526706	0.575626476382538	galnt9	polypeptide N-acetylgalactosaminyltransferase 9 [Source:ZFIN;Acc:ZDB-GENE-060526-21]
1027	ENSDARG00000006837	528.011540610938	-0.219864536929896	0.316167330225893	-0.69540561566816	0.486801142255328	0.707019448564294	mycn	MYCN proto-oncogene, bHLH transcription factor [Source:NCBI gene;Acc:252851]
1028	ENSDARG00000006838	7.32677555704883	1.75583457458655	1.54921327589768	1.133371758365	0.257058168799801	0.470857009310206	eef1a2	eukaryotic translation elongation factor 1 alpha 2 [Source:ZFIN;Acc:ZDB-GENE-040718-64]
1029	ENSDARG00000006840	1825.77731984032	-0.34557153977518	0.20563730435041	-1.68049051638179	0.0928619179502402	0.227698089237262	gnmt	glycine N-methyltransferase [Source:ZFIN;Acc:ZDB-GENE-040227-1]
1030	ENSDARG00000006848	673.268745790591	1.27047139107366	0.278912493493925	4.55508957364553	5.23632603272606e-06	4.98271285281204e-05	parp9	poly(ADP-ribose) polymerase family member 9 [Source:ZFIN;Acc:ZDB-GENE-081104-179]
1031	ENSDARG00000006849	32.3130701009885	1.42703227328158	1.27468705595236	1.11951577967142	0.262920162865195	0.477832047986471	asic2	acid-sensing (proton-gated) ion channel 2 [Source:NCBI gene;Acc:407669]
1032	ENSDARG00000006859	162.139892359712	0.797841592690556	0.398789637672534	2.00065778375541	0.0454292818411366	0.131961137902382	nkain1	sodium/potassium transporting ATPase interacting 1 [Source:NCBI gene;Acc:393517]
1033	ENSDARG00000006862	735.594875226076	0.938666881513382	0.235207462812589	3.99080399188397	6.58496861543111e-05	0.00048894230463033	kifap3b	kinesin-associated protein 3b [Source:ZFIN;Acc:ZDB-GENE-030131-2219]
1034	ENSDARG00000006863	37.8037175403495	-1.82721172016417	1.04199157164579	-1.7535762955147	0.0795031357233857	0.202456628492288	si:ch1073-349o24.2	si:ch1073-349o24.2 [Source:ZFIN;Acc:ZDB-GENE-081104-83]
1035	ENSDARG00000006865	3.43620401705525	1.5776483862828	2.57080464205285	0.613678830540391	0.539427580028273	0.748117024535571	glra4a	glycine receptor, alpha 4a [Source:ZFIN;Acc:ZDB-GENE-010410-3]
1036	ENSDARG00000006868	10.5966747974171	-0.293514859272648	1.55737907571371	-0.188467190711508	0.85051043264524	0.935783546650001	trh	thyrotropin-releasing hormone [Source:NCBI gene;Acc:266721]
1037	ENSDARG00000006869	245.923134123057	0.434840969392647	0.312297962731967	1.39239130985255	0.16380393456247	0.344811382082936	stx17	syntaxin 17 [Source:ZFIN;Acc:ZDB-GENE-041114-164]
1038	ENSDARG00000006877	7.69064520850926	1.66865813223205	1.48455052133287	1.12401572614308	0.261006354501303	0.475579197890176	enpp4	ectonucleotide pyrophosphatase/phosphodiesterase 4 [Source:NCBI gene;Acc:550586]
1039	ENSDARG00000006878	105.802163348875	4.19007571392669	0.7726634308282	5.42289895800483	5.8640143313651e-08	8.321116248148e-07	phf21aa	PHD finger protein 21Aa [Source:ZFIN;Acc:ZDB-GENE-050208-99]
1040	ENSDARG00000006889	943.542054915534	-0.73028033485481	0.208906692109279	-3.49572494533971	0.000472775769296633	0.0027524461520792	mpped2a	metallophosphoesterase domain containing 2a [Source:ZFIN;Acc:ZDB-GENE-050417-241]
1041	ENSDARG00000006891	1.14626968484078	0.251118158752047	3.3677991174271	0.0745644707407294	0.940561243638184	NA	kcns3a	potassium voltage-gated channel, delayed-rectifier, subfamily S, member 3a [Source:ZFIN;Acc:ZDB-GENE-080723-45]
1042	ENSDARG00000006892	47.1024867118941	0.417891937073176	0.693645944156117	0.602457118929137	0.546869898687086	0.753771907562802	myo3b	myosin IIIB [Source:ZFIN;Acc:ZDB-GENE-070706-2]
1043	ENSDARG00000006896	31.871788470667	-1.79446491309369	0.999852633479264	-1.79472939612046	0.0726968245995711	0.189313024117997	lhx6	LIM homeobox 6 [Source:ZFIN;Acc:ZDB-GENE-041025-1]
1044	ENSDARG00000006899	488.751607475486	0.0624935226660541	0.272199876805731	0.229586888133149	0.818412796496322	0.920114787711315	far1	fatty acyl CoA reductase 1 [Source:ZFIN;Acc:ZDB-GENE-040426-2908]
1045	ENSDARG00000006900	14981.3552590375	-0.601801012112375	0.217029960991759	-2.77289370261291	0.0055560266137541	0.0235088301011921	impdh2	IMP (inosine 5'-monophosphate) dehydrogenase 2 [Source:NCBI gene;Acc:317745]
1046	ENSDARG00000006901	19430.4863648142	2.0265914094748	0.263493175035335	7.69124820482741	1.45706454770623e-14	5.84617072746643e-13	si:ch1073-459j12.1	si:ch1073-459j12.1 [Source:ZFIN;Acc:ZDB-GENE-030131-8546]
1047	ENSDARG00000006915	3150.79585169655	-0.254090472785147	0.156248038670093	-1.62619943871194	0.10390723555008	0.247401951194859	arl8ba	ADP-ribosylation factor-like 8Ba [Source:NCBI gene;Acc:337424]
1048	ENSDARG00000006921	2096.20659691161	-0.507922021761996	0.17608266309427	-2.88456576494454	0.00391953883060587	0.0174729896491683	lrp5	low density lipoprotein receptor-related protein 5 [Source:ZFIN;Acc:ZDB-GENE-050518-2]
1049	ENSDARG00000006923	7.13022458335749	-6.56332393254293	1.77549792385783	-3.69661031102872	0.000218497341788235	0.001397858798386	cacna1ab	calcium channel, voltage-dependent, P/Q type, alpha 1A subunit, b [Source:ZFIN;Acc:ZDB-GENE-090514-3]
1050	ENSDARG00000006924	1116.32515890614	0.270235953025206	0.163782642363788	1.64996698749656	0.0989496882935401	0.238717214686104	fbxo38	F-box protein 38 [Source:ZFIN;Acc:ZDB-GENE-030131-2797]
1051	ENSDARG00000006939	811.253975124884	-1.02376713989322	1.5860084026246	-0.645499190419828	0.518603742759215	0.731916099323335	tbx16l	T-box transcription factor 16, like [Source:NCBI gene;Acc:30254]
1052	ENSDARG00000006944	2.55056946776105	1.96732949542534	3.22468907700492	0.610083468032393	0.541806517298343	NA	gdpd3b	glycerophosphodiester phosphodiesterase domain containing 3b [Source:ZFIN;Acc:ZDB-GENE-121210-2]
1053	ENSDARG00000006963	3610.8825047007	-0.431864632237325	0.19512044165854	-2.21332336359245	0.0268753599822562	0.0873618993209449	cse1l	CSE1 chromosome segregation 1-like (yeast) [Source:NCBI gene;Acc:30707]
1054	ENSDARG00000006978	44.0170247315574	0.0329313749243395	0.585886728339366	0.0562077502893434	0.955176307087528	0.983154709399067	zak	sterile alpha motif and leucine zipper containing kinase AZK [Source:ZFIN;Acc:ZDB-GENE-070912-386]
1055	ENSDARG00000006981	164.451053282734	-0.845556907797738	0.39005371106499	-2.16779608502905	0.0301742048507292	0.095708294108172	ccdc113	coiled-coil domain containing 113 [Source:NCBI gene;Acc:450041]
1056	ENSDARG00000006983	49.3814473240752	1.48954752919972	0.859174727860351	1.73369569762512	0.0829720903123442	0.20926766999539	celf3b	cugbp, Elav-like family member 3b [Source:ZFIN;Acc:ZDB-GENE-110408-50]
1057	ENSDARG00000006990	1083.3063131432	-0.137242394009907	0.194955538632146	-0.703967658332933	0.481452914828299	0.702096091267117	creld1b	cysteine-rich with EGF-like domains 1b [Source:ZFIN;Acc:ZDB-GENE-161219-1]
1058	ENSDARG00000007009	1.67332225863478	-0.612824092825827	3.32361719371901	-0.184384680035939	0.8537116873339	NA	hoxa11b	homeobox A11b [Source:NCBI gene;Acc:30382]
1059	ENSDARG00000007018	403.519440445072	2.43802951343702	0.542408827496576	4.49481901813703	6.96291423456242e-06	6.47906576881602e-05	ms4a17a.6	membrane-spanning 4-domains, subfamily A, member 17A.6 [Source:ZFIN;Acc:ZDB-GENE-070209-265]
1060	ENSDARG00000007025	389.64477087311	0.0400582182126054	0.267696669149632	0.149640331124981	0.881048386782444	0.951763682375186	ttc9c	tetratricopeptide repeat domain 9C [Source:ZFIN;Acc:ZDB-GENE-040426-1053]
1061	ENSDARG00000007034	6814.65184709271	-0.282353550976308	0.162116723014229	-1.74166826053797	0.0815665094018258	0.20653252212711	hnrpkl	heterogeneous nuclear ribonucleoprotein K, like [Source:ZFIN;Acc:ZDB-GENE-040426-1923]
1062	ENSDARG00000007040	5.80109278242832	-3.03468010351607	2.20909755440025	-1.3737193712751	0.169528820673761	0.352331448722266	tmigd1	transmembrane and immunoglobulin domain containing 1 [Source:ZFIN;Acc:ZDB-GENE-080303-6]
1063	ENSDARG00000007045	2986.22196884529	-0.317592469245169	0.136324721945504	-2.32967626643777	0.0198232678533625	0.0680057353484885	cnot4a	CCR4-NOT transcription complex, subunit 4a [Source:ZFIN;Acc:ZDB-GENE-090313-262]
1064	ENSDARG00000007065	2829.68228322863	-1.16957437251056	0.241933840782226	-4.83427357135762	1.33632710362565e-06	1.42752636907582e-05	mrps18b	mitochondrial ribosomal protein S18B [Source:ZFIN;Acc:ZDB-GENE-050417-278]
1065	ENSDARG00000007077	297.609245713114	-0.152204076337233	0.516255707800474	-0.294823038346063	0.76812906620737	0.894439442502612	ankrd50l	ankyrin repeat domain 50-like [Source:ZFIN;Acc:ZDB-GENE-041008-117]
1066	ENSDARG00000007080	37.7955747624705	0.519080950860361	0.849461427275473	0.611070655115252	0.541152805867873	0.749465880741117	rhcgl1	Rh family, C glycoprotein, like 1 [Source:ZFIN;Acc:ZDB-GENE-060209-2]
1067	ENSDARG00000007081	1412.90084281595	-0.0976973220133781	0.180196466081583	-0.542171132086166	0.587700620130523	0.782992107499796	pias4a	protein inhibitor of activated STAT, 4a [Source:NCBI gene;Acc:406712]
1068	ENSDARG00000007086	1.77378340520067	-0.459015949372727	3.31668840028466	-0.13839586176782	0.88992756737739	NA	aqp10a	aquaporin 10a [Source:ZFIN;Acc:ZDB-GENE-040718-40]
1069	ENSDARG00000007092	1098.16010914364	0.193773541200584	0.157678997995003	1.22891154601785	0.219104972008919	0.421535141907358	xab2	XPA binding protein 2 [Source:ZFIN;Acc:ZDB-GENE-040426-685]
1070	ENSDARG00000007098	61072.2114987201	-0.410715892848411	0.114832091387539	-3.57666474489533	0.000348006027406573	0.00209522241225207	itm2ba	integral membrane protein 2Ba [Source:ZFIN;Acc:ZDB-GENE-030131-2352]
1071	ENSDARG00000007099	1722.47845107556	3.43199948133192	0.245512938506715	13.9788945633838	2.09720160762356e-44	1.11852457448547e-41	cx43.4	connexin 43.4 [Source:NCBI gene;Acc:30276]
1072	ENSDARG00000007108	1575.63644261945	-2.73983079517562	0.413364714033072	-6.62811967776334	3.39989781785442e-11	8.34405898799356e-10	lipia	lipase, member Ia [Source:NCBI gene;Acc:445105]
1073	ENSDARG00000007125	91.5831790278094	-0.389962198765961	0.594612776552077	-0.65582546178573	0.511936431827142	0.726963696003903	asb6	ankyrin repeat and SOCS box containing 6 [Source:ZFIN;Acc:ZDB-GENE-050522-338]
1074	ENSDARG00000007127	316.706020174435	0.403368342606939	0.48814814349002	0.826323623240791	0.408620536325065	0.635422078496672	acat2	acetyl-CoA acetyltransferase 2 [Source:ZFIN;Acc:ZDB-GENE-990714-22]
1075	ENSDARG00000007129	32.3941123155875	-0.770744877975763	0.651719942533602	-1.18263202899614	0.236955013056244	0.445051828265701	slc6a16a	solute carrier family 6 member 16a [Source:ZFIN;Acc:ZDB-GENE-061009-43]
1076	ENSDARG00000007130	650.176440028043	0.129855418704164	0.314273650935173	0.41319219195678	0.679465808294517	0.84370961785333	mrto4	MRT4 homolog, ribosome maturation factor [Source:ZFIN;Acc:ZDB-GENE-050417-142]
1077	ENSDARG00000007135	4680.65328470468	-0.156733184407947	0.139878574591991	-1.12049457799466	0.262503061833084	0.477312028363882	cnot3a	CCR4-NOT transcription complex, subunit 3a [Source:ZFIN;Acc:ZDB-GENE-040927-6]
1078	ENSDARG00000007136	208.338104270953	0.338092287491348	0.32768660040702	1.03175499721808	0.30218690615482	0.524604721886904	gtf2h4	general transcription factor IIH, polypeptide 4 [Source:ZFIN;Acc:ZDB-GENE-030131-6779]
1079	ENSDARG00000007141	5204.33730063907	0.114814466153788	0.206423714163049	0.556207733298991	0.578068853228331	0.776737840330829	psmc3	proteasome 26S subunit, ATPase 3 [Source:ZFIN;Acc:ZDB-GENE-030131-666]
1080	ENSDARG00000007149	12.9495359609634	1.94841061886869	1.16389831425105	1.67403852640035	0.0941230279211934	0.230093711744297	l1cama	L1 cell adhesion molecule, paralog a [Source:NCBI gene;Acc:30634]
1081	ENSDARG00000007169	1588.50020374338	0.933410784757991	0.191537492890445	4.87325364173938	1.09775136328736e-06	1.20142788093117e-05	itgb1bp1	integrin beta 1 binding protein 1 [Source:ZFIN;Acc:ZDB-GENE-051113-264]
1082	ENSDARG00000007171	32.8499915590448	-0.982246105014278	1.42211250911581	-0.69069507420688	0.489757185516237	0.709615715324911	aig1	androgen-induced 1 (H. sapiens) [Source:ZFIN;Acc:ZDB-GENE-041014-358]
1083	ENSDARG00000007172	57.8332414540294	-0.338661557596468	0.67985909123137	-0.498134925257938	0.61838894550776	0.804085810276399	plxna3	plexin A3 [Source:NCBI gene;Acc:567422]
1084	ENSDARG00000007175	982.601082122402	0.239840667153583	0.193994790347052	1.23632529886248	0.216337670898305	0.418124080743613	recql	RecQ helicase-like [Source:ZFIN;Acc:ZDB-GENE-050809-134]
1085	ENSDARG00000007179	4018.78081827784	-0.991502611759554	0.235001540759966	-4.21913238761395	2.45244243049118e-05	0.000201910988808549	sash1a	SAM and SH3 domain containing 1a [Source:ZFIN;Acc:ZDB-GENE-030131-9960]
1086	ENSDARG00000007180	1833.34173468846	-0.0115247483797919	0.271306263427554	-0.0424787405723472	0.966117059016158	0.987694462495506	slc30a4	solute carrier family 30 member 4 [Source:ZFIN;Acc:ZDB-GENE-040426-1408]
1087	ENSDARG00000007181	1341.11979905072	-0.474393698076586	0.172263252351368	-2.7538879685666	0.00588919235064519	0.0246608519976175	nadk2	NAD kinase 2, mitochondrial [Source:ZFIN;Acc:ZDB-GENE-040801-202]
1088	ENSDARG00000007184	531.456082973032	0.0425791029755794	0.42476443615702	0.100241685393453	0.920152452501226	0.968447540677469	zbtb16a	zinc finger and BTB domain containing 16a [Source:NCBI gene;Acc:323269]
1089	ENSDARG00000007186	58.0765805136579	-0.0783496153702875	0.601294710841445	-0.130301520964064	0.896327876774908	0.958951107267328	ppp1r8a	protein phosphatase 1, regulatory subunit 8a [Source:ZFIN;Acc:ZDB-GENE-060503-681]
1090	ENSDARG00000007195	6.84161187379302	-1.71155375096766	1.60977400782484	-1.06322610667589	0.287679425906735	0.507898016653551	grm2b	glutamate receptor, metabotropic 2b [Source:ZFIN;Acc:ZDB-GENE-060201-5]
1091	ENSDARG00000007196	1413.60502212581	0.114720427993738	0.182461207082968	0.628738732072363	0.529520116616573	0.739825978535212	rae1	ribonucleic acid export 1 [Source:NCBI gene;Acc:393973]
1092	ENSDARG00000007198	1099.02436348337	0.0201613718859253	0.166288368926838	0.121243428004251	0.903498227240602	0.960938169532968	mta1	metastasis associated 1 [Source:ZFIN;Acc:ZDB-GENE-131121-353]
1093	ENSDARG00000007199	1.25489499011813	3.51925682855796	3.40894105391105	1.03236071639325	0.301903167549706	NA	CR846090.1
1094	ENSDARG00000007207	78.6873068401082	1.01830232618506	0.490986324717894	2.07399325586134	0.0380799372082825	0.115203927356601	cnpy2	canopy FGF signaling regulator 2 [Source:ZFIN;Acc:ZDB-GENE-060315-4]
1095	ENSDARG00000007216	6362.52984415483	-0.198986202586767	0.2990712048881	-0.665347246189147	0.505828418182857	0.721982529950162	abce1	ATP-binding cassette, sub-family E (OABP), member 1 [Source:ZFIN;Acc:ZDB-GENE-040426-1995]
1096	ENSDARG00000007217	358.636591591656	0.513938430059703	0.246479525781029	2.08511611027799	0.0370587622410301	0.112801218530708	wdr55	WD repeat domain 55 [Source:NCBI gene;Acc:445394]
1097	ENSDARG00000007219	13435.3281258478	1.75748308991046	0.333945326176875	5.2627869059608	1.4188799940862e-07	1.87585543111747e-06	actn1	actinin, alpha 1 [Source:ZFIN;Acc:ZDB-GENE-081113-4]
1098	ENSDARG00000007220	21.8256019414621	1.25160833080827	1.13094700607346	1.10669052049904	0.268427755245962	0.48505988959288	ncam1b	neural cell adhesion molecule 1b [Source:ZFIN;Acc:ZDB-GENE-010822-2]
1099	ENSDARG00000007221	218.339114442396	1.1570251632138	0.561938661491067	2.05898836030201	0.0394953535399863	0.11850231831214	pbk	PDZ binding kinase [Source:NCBI gene;Acc:360218]
1100	ENSDARG00000007231	2802.30428757871	-0.632106785854978	0.231782436333443	-2.72715567173359	0.0063882892653928	0.0263810548242171	ryk	receptor like tyrosine kinase [Source:ZFIN;Acc:ZDB-GENE-070209-277]
1101	ENSDARG00000007241	16328.0432577717	-0.0135963788486904	0.253324592018538	-0.053671768462556	0.957196675873522	0.983698210492541	mycb	MYC proto-oncogene, bHLH transcription factor b [Source:NCBI gene;Acc:393141]
1102	ENSDARG00000007244	1632.77598290053	0.945830194450587	0.306426943747712	3.08664173875425	0.00202431411719136	0.00987411929525397	acp2	acid phosphatase 2, lysosomal [Source:ZFIN;Acc:ZDB-GENE-050306-40]
1103	ENSDARG00000007245	4.18435742196974	-3.15662272413963	2.37407235829343	-1.32962363725456	0.183642306121753	0.373554075159476	rundc3aa	RUN domain containing 3Aa [Source:ZFIN;Acc:ZDB-GENE-130530-533]
1104	ENSDARG00000007247	1508.64799689397	-0.548766242592903	0.199658065745002	-2.74853029626047	0.00598631023542019	0.0250291865999872	ric8a	RIC8 guanine nucleotide exchange factor A [Source:NCBI gene;Acc:449546]
1105	ENSDARG00000007250	503.384828805027	-0.0302630988262617	0.233527270317924	-0.129591284071713	0.89688979939768	0.959119032037066	use1	unconventional SNARE in the ER 1 homolog (S. cerevisiae) [Source:NCBI gene;Acc:393294]
1106	ENSDARG00000007257	829.209894331671	-0.0612089020769986	0.274008501787927	-0.223383222336554	0.823237261076383	0.9226451328972	rab5ab	RAB5A, member RAS oncogene family, b [Source:ZFIN;Acc:ZDB-GENE-040122-3]
1107	ENSDARG00000007264	6815.36359313624	-1.13341206139835	0.206157300470732	-5.49780220642373	3.84553914618041e-08	5.64744153858475e-07	nipsnap2
1108	ENSDARG00000007271	1116.8629692071	-0.0792090326657995	0.234420180053434	-0.337893404261291	0.735443518182675	0.876973683722355	mynn	myoneurin [Source:NCBI gene;Acc:327167]
1109	ENSDARG00000007275	122.729943926012	-0.330526668556488	0.738430711929185	-0.447606882022785	0.654436935505624	0.827727021152263	si:ch211-251b21.1	si:ch211-251b21.1 [Source:ZFIN;Acc:ZDB-GENE-060809-5]
1110	ENSDARG00000007276	1.36251197433372	3.63968404695598	3.40690344704908	1.06832615115891	0.285373416092063	NA	ela3l	elastase 3 like [Source:ZFIN;Acc:ZDB-GENE-060710-2]
1111	ENSDARG00000007277	24.3372614488884	-1.18298089227109	1.10159218315152	-1.07388279470787	0.282875215552395	0.502165639715285	myf5	myogenic factor 5 [Source:ZFIN;Acc:ZDB-GENE-000616-6]
1112	ENSDARG00000007278	152.03873278389	0.758738039411283	0.399020238411468	1.90150264666244	0.0572362061665615	0.157610391669084	ect2	epithelial cell transforming 2 [Source:ZFIN;Acc:ZDB-GENE-040831-2]
1113	ENSDARG00000007279	2558.26341510631	-0.175059640091003	0.165544840483472	-1.05747566387296	0.290294555567556	0.510484201575854	yipf5	Yip1 domain family, member 5 [Source:NCBI gene;Acc:393265]
1114	ENSDARG00000007285	2702.21588273751	-0.846363089844089	0.208744766349205	-4.05453561613241	5.02339966969616e-05	0.000383141543694615	mrpl57	mitochondrial ribosomal protein L57 [Source:NCBI gene;Acc:393748]
1115	ENSDARG00000007289	33.4216712873455	-0.764960972984541	0.775959181215643	-0.985826305690626	0.324218354765506	0.549800912265011	metrnlb	meteorin like, glial cell differentiation regulator b [Source:ZFIN;Acc:ZDB-GENE-121214-223]
1116	ENSDARG00000007294	117199.232833585	-1.13369273433327	0.214525685707958	-5.28464799257936	1.25946697248934e-07	1.68239244272598e-06	aco2	aconitase 2, mitochondrial [Source:ZFIN;Acc:ZDB-GENE-030131-1390]
1117	ENSDARG00000007302	1667.7538893413	-0.73221524150761	0.177738740848593	-4.11961532984724	3.79505435294827e-05	0.00029733591377972	sh3gl3b	SH3-domain GRB2-like 3b [Source:ZFIN;Acc:ZDB-GENE-040121-4]
1118	ENSDARG00000007315	637.345719278418	-0.133759431165315	0.210437474812747	-0.635625528601016	0.525020526218979	0.735984604579166	tmpoa	thymopoietin a [Source:ZFIN;Acc:ZDB-GENE-030131-6003]
1119	ENSDARG00000007320	82661.2077590182	0.0504208304752326	0.187641463940753	0.268708362300738	0.788154116208093	0.904701630400125	rpl7	ribosomal protein L7 [Source:ZFIN;Acc:ZDB-GENE-030131-8654]
1120	ENSDARG00000007323	7059.81472794985	-0.0484336537091872	0.152272137247478	-0.318072988169011	0.750429572752205	0.884805334347279	chmp4bb	charged multivesicular body protein 4Bb [Source:NCBI gene;Acc:406766]
1121	ENSDARG00000007329	6.24443953834219	-0.0218510209198585	2.33935577241921	-0.00934061470148322	0.992547376111385	0.997514319783123	tbx16	T-box transcription factor 16 [Source:ZFIN;Acc:ZDB-GENE-990615-5]
1122	ENSDARG00000007344	26687.3154083309	-2.09510416624744	0.447594839636551	-4.6808050064846	2.85750633394616e-06	2.8741992182337e-05	tcap	titin-cap (telethonin) [Source:ZFIN;Acc:ZDB-GENE-070501-5]
1123	ENSDARG00000007347	4677.34112631002	-0.262847099748026	0.243747555287704	-1.07835789137568	0.280874071113983	0.499826929772907	degs1	delta(4)-desaturase, sphingolipid 1 [Source:ZFIN;Acc:ZDB-GENE-030131-5283]
1124	ENSDARG00000007349	96.1365930167862	1.00680353930987	0.781039112681528	1.28905649277054	0.197378447440821	0.392470166121058	dmrt1	doublesex and mab-3 related transcription factor 1 [Source:NCBI gene;Acc:402923]
1125	ENSDARG00000007356	5.08085154824362	-0.795732563168014	1.78593034547863	-0.445556325969004	0.65591776432586	0.828306407514066	fgf20a	fibroblast growth factor 20a [Source:ZFIN;Acc:ZDB-GENE-060110-1]
1126	ENSDARG00000007358	152.175819881754	2.53790187776933	0.430752083194773	5.89179246434837	3.8202878657401e-09	6.54688360189175e-08	cxcr3.1	chemokine (C-X-C motif) receptor 3, tandem duplicate 1 [Source:ZFIN;Acc:ZDB-GENE-060130-38]
1127	ENSDARG00000007359	859.781830221411	-0.3181893098831	0.189092913526769	-1.68271408985433	0.0924304528082079	0.226894556753153	UBL4A	zgc:56596 [Source:NCBI gene;Acc:393270]
1128	ENSDARG00000007362	2182.58658215438	0.380773064874336	0.166722683755336	2.28387077449591	0.0223791266819184	0.0751760714607689	sft2d1	SFT2 domain containing 1 [Source:ZFIN;Acc:ZDB-GENE-040426-1350]
1129	ENSDARG00000007366	3.36157759066231	0.678351930790662	3.09810661509668	0.218956935660361	0.82668359411874	0.924233864338386	AMDHD1	si:ch73-71d17.1 [Source:NCBI gene;Acc:402826]
1130	ENSDARG00000007369	1586.84185480966	-0.61562887746939	0.175551162532963	-3.50683452383173	0.000453471049804537	0.002654189359228	tcf7l1b	transcription factor 7 like 1b [Source:NCBI gene;Acc:30556]
1131	ENSDARG00000007370	5141.28430346448	1.22095673184	0.230104179722552	5.30610410168198	1.11993013975283e-07	1.51226481701064e-06	dysf	dysferlin, limb girdle muscular dystrophy 2B (autosomal recessive) [Source:ZFIN;Acc:ZDB-GENE-070501-1]
1132	ENSDARG00000007377	1776.45715740055	0.906909169527558	0.344003237846029	2.636339050778	0.00838059469676841	0.0331030462850858	odc1	ornithine decarboxylase 1 [Source:ZFIN;Acc:ZDB-GENE-010816-1]
1133	ENSDARG00000007382	7.80769412905404	1.80513512141868	1.25236209690574	1.44138434553289	0.14947613037015	0.322767832750881	ubtd1a	ubiquitin domain containing 1a [Source:ZFIN;Acc:ZDB-GENE-070424-93]
1134	ENSDARG00000007383	172.96198310876	1.48309672900459	0.324164874626842	4.57513088273933	4.75922364618436e-06	4.55647738489989e-05	kcnk6	potassium channel, subfamily K, member 6 [Source:ZFIN;Acc:ZDB-GENE-050309-213]
1135	ENSDARG00000007385	19612.8992406963	-0.221637568797123	0.196839747245543	-1.12597974696973	0.260174092056555	0.474616407024334	cct7	chaperonin containing TCP1, subunit 7 (eta) [Source:ZFIN;Acc:ZDB-GENE-020419-7]
1136	ENSDARG00000007387	943.983906950808	0.150978602545268	0.222471468596539	0.678642540087125	0.497364381828665	0.71613004131477	irf2a	interferon regulatory factor 2a [Source:ZFIN;Acc:ZDB-GENE-030131-4135]
1137	ENSDARG00000007396	5825.39108774349	1.84619694412698	0.268259273313648	6.8821365290452	5.89614612253094e-12	1.61567703335068e-10	rnd3b	Rho family GTPase 3b [Source:ZFIN;Acc:ZDB-GENE-040718-331]
1138	ENSDARG00000007398	10.0324836736005	3.9688520783902	1.29576913567684	3.06293148147651	0.00219180239217112	0.0105568596717193	lrrk1	leucine-rich repeat kinase 1 [Source:ZFIN;Acc:ZDB-GENE-101019-2]
1139	ENSDARG00000007405	7306.84570881439	-0.741988987155837	0.171849517096216	-4.31766698966287	1.57687099646661e-05	0.000135967815771827	strap	serine/threonine kinase receptor associated protein [Source:ZFIN;Acc:ZDB-GENE-040426-1110]
1140	ENSDARG00000007406	44.5310933357426	-0.653901711810549	0.937878086323774	-0.697213978389948	0.485668892290094	0.706204089170186	phox2a	paired like homeobox 2A [Source:ZFIN;Acc:ZDB-GENE-000223-14]
1141	ENSDARG00000007407	7.26524032810142	1.5347331477486	1.49325381173043	1.02777782028234	0.304054351766249	0.52684282964125	barx1	BARX homeobox 1 [Source:NCBI gene;Acc:553644]
1142	ENSDARG00000007409	717.718201468773	-1.29807752855666	0.215717865247883	-6.01747809373615	1.77155279473469e-09	3.23360141589845e-08	ppifa	peptidylprolyl isomerase Fa [Source:ZFIN;Acc:ZDB-GENE-040912-52]
1143	ENSDARG00000007412	621.825680831302	1.11383637642253	0.310794903730381	3.58383088993248	0.000338591350401008	0.0020441681554994	slc2a1b	solute carrier family 2 member 1b [Source:ZFIN;Acc:ZDB-GENE-090915-1]
1144	ENSDARG00000007413	3141.26507581662	-0.150877841052526	0.206044337992318	-0.732259097836267	0.464010439344697	0.687154021207537	arid2	AT rich interactive domain 2 (ARID, RFX-like) [Source:ZFIN;Acc:ZDB-GENE-030131-6311]
1145	ENSDARG00000007418	59.6529252625707	3.12827409495584	0.930983474735357	3.36018219425977	0.00077891087519734	0.00428381391044775	chmp4c	charged multivesicular body protein 4C [Source:ZFIN;Acc:ZDB-GENE-050417-389]
1146	ENSDARG00000007421	8.53695298459468	3.91283830273679	2.13721154517356	1.83081469477044	0.0671282062543473	0.177689442702314	ftcd	formimidoyltransferase cyclodeaminase [Source:ZFIN;Acc:ZDB-GENE-030131-9643]
1147	ENSDARG00000007425	1174.08065612646	-0.0212786823059156	0.170075830288741	-0.125112911515942	0.900434161704178	0.960157162490802	apol1	apolipoprotein L, 1 [Source:ZFIN;Acc:ZDB-GENE-030131-3217]
1148	ENSDARG00000007429	1142.00172346163	-0.468242527549004	0.181553793487885	-2.57908424028744	0.00990626257221108	0.0381373668427007	ndor1	NADPH dependent diflavin oxidoreductase 1 [Source:NCBI gene;Acc:393621]
1149	ENSDARG00000007430	6.03031859463403	5.77858744115539	2.4205638000069	2.38728987070653	0.0169731025486333	0.0596513714932441	prdm12b	PR domain containing 12b [Source:ZFIN;Acc:ZDB-GENE-041114-172]
1150	ENSDARG00000007436	11.8131602884525	-5.72496725923827	2.3283599229073	-2.45879823085505	0.0139402939561199	0.0508647435238569	avpr2aa	arginine vasopressin receptor 2a, duplicate a [Source:ZFIN;Acc:ZDB-GENE-090313-344]
1151	ENSDARG00000007438	4277.45323896446	-0.332029953528076	0.164701566185353	-2.01594897497461	0.0438053116406685	0.128163065245718	ube2ib	ubiquitin-conjugating enzyme E2Ib [Source:NCBI gene;Acc:30622]
1152	ENSDARG00000007443	330.976600299444	-0.0299553411724085	0.241691696985431	-0.123940298926422	0.901362544992883	0.96067138330942	fbxl18	F-box and leucine-rich repeat protein 18 [Source:ZFIN;Acc:ZDB-GENE-050913-65]
1153	ENSDARG00000007444	263.253513208087	-0.146003101637883	0.32328333363598	-0.451625823069133	0.651538563723742	0.825445757412924	ift81	intraflagellar transport 81 homolog [Source:ZFIN;Acc:ZDB-GENE-040714-3]
1154	ENSDARG00000007449	3313.54530251337	-0.352882498815446	0.345938609145008	-1.02007260677725	0.307694027246929	0.531209356996063	slc25a39	solute carrier family 25 member 39 [Source:NCBI gene;Acc:393458]
1155	ENSDARG00000007461	46.6806992695359	1.016193926999	0.731077633786846	1.38999455055861	0.164530532147702	0.345708575619659	srgap1a	SLIT-ROBO Rho GTPase activating protein 1a [Source:ZFIN;Acc:ZDB-GENE-050420-284]
1156	ENSDARG00000007467	6.08842928909017	0.704899854679919	2.40842972748615	0.292680266580032	0.769766554705768	0.895344960199523	ifit10	interferon-induced protein with tetratricopeptide repeats 10 [Source:ZFIN;Acc:ZDB-GENE-121214-248]
1157	ENSDARG00000007477	1759.74473618899	-0.235199998156328	0.186842349591776	-1.25881524542058	0.208097072427319	0.407127018231027	fbxo8	F-box protein 8 [Source:ZFIN;Acc:ZDB-GENE-060421-7091]
1158	ENSDARG00000007485	1435.98604397403	0.112975498502808	0.184784638171398	0.611390100501846	0.540941354785538	0.749272477677542	epc2	enhancer of polycomb homolog 2 (Drosophila) [Source:ZFIN;Acc:ZDB-GENE-040426-802]
1159	ENSDARG00000007490	1032.02473391068	-1.38936174304495	0.379604339191844	-3.66002597863561	0.000252189679016207	0.00158375408128874	adrb1	adrenoceptor beta 1 [Source:ZFIN;Acc:ZDB-GENE-081022-145]
1160	ENSDARG00000007494	218.053471118767	0.131540710653636	0.297573581820827	0.442044316732521	0.658457137269028	0.830170792242957	st3gal8	ST3 beta-galactoside alpha-2,3-sialyltransferase 8 [Source:ZFIN;Acc:ZDB-GENE-050417-286]
1161	ENSDARG00000007496	1637.66750164229	-0.456879686739105	0.166521216286405	-2.74367252971119	0.00607561123194593	0.0252946213608445	ufl1	UFM1-specific ligase 1 [Source:NCBI gene;Acc:393578]
1162	ENSDARG00000007523	8812.79484181377	-0.203472722822338	0.139235581657476	-1.46135578564169	0.143917827846357	0.313920313368208	kmt2e	lysine (K)-specific methyltransferase 2E [Source:ZFIN;Acc:ZDB-GENE-030131-4120]
1163	ENSDARG00000007526	28273.2036309093	-1.35459477984384	0.194023021148442	-6.9816188400008	2.91797920023164e-12	8.32995446102679e-11	ndufs2	NADH:ubiquinone oxidoreductase core subunit S2 [Source:ZFIN;Acc:ZDB-GENE-050522-273]
1164	ENSDARG00000007531	486.683159195762	0.0397695791416108	0.296706145056268	0.134036924425912	0.893373376398879	0.957242043400347	zcchc9	zinc finger, CCHC domain containing 9 [Source:ZFIN;Acc:ZDB-GENE-031030-9]
1165	ENSDARG00000007534	542.462958820199	1.12376388845105	0.643100815976714	1.7474148073414	0.0805654108031508	0.20453221748899	itln1	intelectin 1 [Source:ZFIN;Acc:ZDB-GENE-060929-564]
1166	ENSDARG00000007553	7.48539381021734	-0.0120468906003118	1.578456985238	-0.00763206771738245	0.9939105501182	0.997514319783123	opn4.1	opsin 4.1 [Source:NCBI gene;Acc:352918]
1167	ENSDARG00000007560	58.0991127920659	-0.510397701738053	0.67400454302303	-0.757261515551259	0.448893202292209	0.673092810125077	sema3bl	sema domain, immunoglobulin domain (Ig), short basic domain, secreted, (semaphorin) 3bl [Source:ZFIN;Acc:ZDB-GENE-030131-2956]
1168	ENSDARG00000007561	8.16267555471235	1.56226300103896	1.82494704044902	0.856059363045721	0.391964944703895	0.619612336141117	cdh23	cadherin-related 23 [Source:ZFIN;Acc:ZDB-GENE-040513-7]
1169	ENSDARG00000007566	1255.93490040619	-0.11844519678308	0.160906665027796	-0.736111190686969	0.461663032971908	0.685088547243551	appbp2	amyloid beta precursor protein (cytoplasmic tail) binding protein 2 [Source:ZFIN;Acc:ZDB-GENE-030131-1715]
1170	ENSDARG00000007576	11.8177895580141	1.19067294424318	1.33489535056459	0.891959765789567	0.372414498270427	0.600161237650485	crybb1l1	crystallin, beta B1, like 1 [Source:ZFIN;Acc:ZDB-GENE-100112-3]
1171	ENSDARG00000007582	2.09693445194282	-4.80070875095081	3.4053396791521	-1.40975914395305	0.158610814236697	NA	olfcb1	olfactory receptor C family, b1 [Source:ZFIN;Acc:ZDB-GENE-030131-2664]
1172	ENSDARG00000007597	677.382111233691	0.361759863675001	0.216997747707284	1.66711344932019	0.0954918483154749	0.232426563570179	bloc1s4	biogenesis of lysosomal organelles complex-1, subunit 4, cappuccino [Source:ZFIN;Acc:ZDB-GENE-040801-215]
1173	ENSDARG00000007601	1176.33478013228	0.0420058572849629	0.217551998621811	0.193084216881801	0.846893013173045	0.933958027448904	zmynd8	zinc finger, MYND-type containing 8 [Source:ZFIN;Acc:ZDB-GENE-041119-1]
1174	ENSDARG00000007603	1866.30590257643	0.715810010278665	0.175031146404424	4.0896150484253	4.32089707322727e-05	0.00033422375769459	stxbp2	syntaxin binding protein 2 [Source:ZFIN;Acc:ZDB-GENE-040426-2482]
1175	ENSDARG00000007614	319.125471598412	-0.202614160862559	0.300030228918685	-0.675312489654073	0.499477250466578	0.717943143098183	wwox	WW domain containing oxidoreductase [Source:NCBI gene;Acc:393887]
1176	ENSDARG00000007624	356.181953745196	-0.00400872562239553	0.285596388366312	-0.0140363316403492	0.988800995430442	0.995768230960554	gins1	GINS complex subunit 1 (Psf1 homolog) [Source:ZFIN;Acc:ZDB-GENE-041010-184]
1177	ENSDARG00000007630	665.568059660282	-0.668525054592591	0.22849956840455	-2.92571692480833	0.00343663488251274	0.0156364741939047	mkrn2	makorin, ring finger protein, 2 [Source:NCBI gene;Acc:170783]
1178	ENSDARG00000007639	5839.74549797839	-0.0738210044527887	0.153835105364567	-0.479870990940876	0.631319129706509	0.812205413266591	cnot4b	CCR4-NOT transcription complex, subunit 4b [Source:ZFIN;Acc:ZDB-GENE-040426-1164]
1179	ENSDARG00000007654	21.5855784770233	2.7413826372289	1.04153549065286	2.63205878419998	0.0084869177130374	0.033450510027215	nsfa	N-ethylmaleimide-sensitive factor a [Source:ZFIN;Acc:ZDB-GENE-030616-37]
1180	ENSDARG00000007655	12.6207175169258	-1.16681555792039	1.31810649726087	-0.885221004786125	0.376037445670485	0.602982004130739	crybb1l3	crystallin, beta B1, like 3 [Source:ZFIN;Acc:ZDB-GENE-070820-11]
1181	ENSDARG00000007657	524.180476301933	-0.499469584523822	0.207058590506078	-2.41221377631835	0.0158559815771678	0.0564603076287132	ccnh	cyclin H [Source:ZFIN;Acc:ZDB-GENE-050320-13]
1182	ENSDARG00000007663	5.86204370982809	-0.127289878364867	2.82737783347293	-0.0450204697999326	0.964090992954234	0.986662908389368	amph	amphiphysin [Source:ZFIN;Acc:ZDB-GENE-040426-1711]
1183	ENSDARG00000007671	14825.2366644242	-1.06451050749931	0.296978397951489	-3.58447117649678	0.000337761860738606	0.00203972344898401	ghrb	growth hormone receptor b [Source:ZFIN;Acc:ZDB-GENE-071119-4]
1184	ENSDARG00000007678	82.2538669677556	-0.408101457409767	0.503347649895934	-0.810774536235821	0.417495160150446	0.644092469804558	ttyh3b	tweety family member 3b [Source:NCBI gene;Acc:798421]
1185	ENSDARG00000007682	80797.6280508551	-0.89758798454236	0.275931661843539	-3.25293581224223	0.00114219295032643	0.00598235526821272	ppdpfa	pancreatic progenitor cell differentiation and proliferation factor a [Source:NCBI gene;Acc:338304]
1186	ENSDARG00000007691	2468.08490592184	0.0316769107945463	0.141526550457072	0.223823096742224	0.822894957258968	0.922450609031724	cul1b	cullin 1b [Source:ZFIN;Acc:ZDB-GENE-040426-2887]
1187	ENSDARG00000007693	14482.1473220734	-0.029365338650512	0.166328561978258	-0.176550186578	0.859861724643907	0.940297128735806	nfkbiab	nuclear factor of kappa light polypeptide gene enhancer in B-cells inhibitor, alpha b [Source:ZFIN;Acc:ZDB-GENE-030131-1819]
1188	ENSDARG00000007697	46.7733386414199	-0.685100066375358	0.75798472904098	-0.90384415427757	0.3660780450107	0.594197491853398	fabp7a	fatty acid binding protein 7, brain, a [Source:ZFIN;Acc:ZDB-GENE-000627-1]
1189	ENSDARG00000007708	34389.1907557441	-0.017447637132745	0.171401823401627	-0.101793766171681	0.91892037382237	0.967970874514688	nsa2	NSA2 ribosome biogenesis homolog (S. cerevisiae) [Source:ZFIN;Acc:ZDB-GENE-030131-488]
1190	ENSDARG00000007709	690.658156459331	-0.1910462014577	0.238060094918815	-0.802512498043201	0.42225656177372	0.64860102811927	adamts8a	ADAM metallopeptidase with thrombospondin type 1 motif, 8a [Source:ZFIN;Acc:ZDB-GENE-060526-202]
1191	ENSDARG00000007711	1059.20035353405	0.294687252984104	0.1847969664667	1.59465416894279	0.110789592108301	0.259549604738829	rab3il1	RAB3A interacting protein (rabin3)-like 1 [Source:ZFIN;Acc:ZDB-GENE-110921-5]
1192	ENSDARG00000007715	7.76195334385418	-0.188808026998008	1.90639666210883	-0.0990392140055214	0.921107134869006	0.968730748277249	lgsn	lengsin, lens protein with glutamine synthetase domain [Source:ZFIN;Acc:ZDB-GENE-060312-26]
1193	ENSDARG00000007720	5332.98123354217	-0.6711692223607	0.168453019466153	-3.98431102326164	6.76761878645297e-05	0.000501482616073762	sub1b	SUB1 regulator of transcription b [Source:ZFIN;Acc:ZDB-GENE-040718-209]
1194	ENSDARG00000007722	883.558455818155	-1.16996742877229	0.194928121960295	-6.00204535398233	1.94847253266486e-09	3.53293937576969e-08	nudt8	nudix (nucleoside diphosphate linked moiety X)-type motif 8 [Source:ZFIN;Acc:ZDB-GENE-061013-219]
1195	ENSDARG00000007723	80.3328992112667	-0.753817383934642	0.549278285450195	-1.37237790734219	0.16994582400679	0.352996173611563	efnb1	ephrin-B1 [Source:ZFIN;Acc:ZDB-GENE-010618-2]
1196	ENSDARG00000007727	76.9157297515567	-0.0400735284156148	0.516381202697672	-0.0776045452589351	0.938142626694293	0.975450286473458	rgl2	ral guanine nucleotide dissociation stimulator-like 2 [Source:ZFIN;Acc:ZDB-GENE-010131-1]
1197	ENSDARG00000007734	770.148398296085	-0.323982585570328	0.397103654954211	-0.815864023230121	0.414577910723932	0.641856072911372	stn1	STN1 subunit of CST complex [Source:NCBI gene;Acc:393360]
1198	ENSDARG00000007737	2028.93380450943	-0.324894609423288	0.213430123874381	-1.52225282694636	0.127945743070867	0.288818990784623	zyg11	zyg-11 homolog (C. elegans) [Source:NCBI gene;Acc:555349]
1199	ENSDARG00000007739	16.058423353367	1.43369145058726	1.23277883256492	1.1629753956793	0.244839485191549	0.455018933101151	atp1a1a.2	ATPase Na+/K+ transporting subunit alpha 1a, tandem duplicate 2 [Source:ZFIN;Acc:ZDB-GENE-001212-2]
1200	ENSDARG00000007743	123.651476618546	1.53006115238023	0.527082592508986	2.90288689880067	0.00369740139771661	0.016625761127672	il15l	interleukin 15, like [Source:ZFIN;Acc:ZDB-GENE-041111-173]
1201	ENSDARG00000007744	3452.04483270632	-0.253599724365497	0.172773470065759	-1.4678163509072	0.142154114787441	0.3113153758695	tsr1	TSR1 ribosome maturation factor [Source:ZFIN;Acc:ZDB-GENE-030131-3762]
1202	ENSDARG00000007745	39134.5115720762	-1.22479720377958	0.243930079106311	-5.02109952272752	5.137652923051e-07	6.01097145363062e-06	uqcrfs1	ubiquinol-cytochrome c reductase, Rieske iron-sulfur polypeptide 1 [Source:ZFIN;Acc:ZDB-GENE-040426-2060]
1203	ENSDARG00000007751	45.4204100337807	-1.00119061342753	0.516697112056424	-1.93767410358236	0.0526629952935245	0.14782792426993	lmnl3	lamin L3 [Source:ZFIN;Acc:ZDB-GENE-020424-4]
1204	ENSDARG00000007753	80.3927598681803	1.70279899837275	0.565050380405707	3.01353482347917	0.00258223404067459	0.0122193706486542	cpne2	copine II [Source:ZFIN;Acc:ZDB-GENE-030131-7896]
1205	ENSDARG00000007755	1506.92379675351	-0.0178426977809155	0.169430871101845	-0.105309603054512	0.916130143213123	0.967097690994416	wdr61	WD repeat domain 61 [Source:NCBI gene;Acc:393827]
1206	ENSDARG00000007760	1478.58354031813	-0.301096803306778	0.21053321827781	-1.43016292521337	0.152670263501492	0.327941124949619	spg21	SPG21 abhydrolase domain containing, maspardin [Source:NCBI gene;Acc:406704]
1207	ENSDARG00000007764	1109.44135151491	-0.498488750348634	0.206350564543891	-2.41573727433444	0.0157033874312647	0.0560447156780585	klhdc10	kelch domain containing 10 [Source:ZFIN;Acc:ZDB-GENE-040426-776]
1208	ENSDARG00000007769	53.4581779405566	1.33666226768268	0.635945691981563	2.10184970908087	0.035566443117259	0.109185934528303	sult5a1	sulfotransferase family 5A, member 1 [Source:ZFIN;Acc:ZDB-GENE-060929-978]
1209	ENSDARG00000007774	569.357658372606	0.0238338821767123	0.357049946305585	0.0667522357119017	0.946778948925619	0.979848325815538	vash2	vasohibin 2 [Source:ZFIN;Acc:ZDB-GENE-041014-355]
1210	ENSDARG00000007783	51.6906025509412	2.23907445037855	0.667930481376278	3.35225672852198	0.000801556515207903	0.00439179060838166	blk	BLK proto-oncogene, Src family tyrosine kinase [Source:ZFIN;Acc:ZDB-GENE-040724-106]
1211	ENSDARG00000007786	799.562721548597	-0.387146333948183	0.277630173449655	-1.39446778834502	0.163176390073153	0.343821364591408	tmx2b	thioredoxin-related transmembrane protein 2b [Source:NCBI gene;Acc:415203]
1212	ENSDARG00000007787	1.80930650297613	4.04182474772361	3.39522620024431	1.1904434371509	0.233872149048917	NA	zgc:112965	zgc:112965 [Source:ZFIN;Acc:ZDB-GENE-050522-10]
1213	ENSDARG00000007788	205.614196448786	-1.71854382637091	0.470170696016212	-3.65514873838851	0.000257032914999035	0.0016105407656011	atp2b1b	ATPase plasma membrane Ca2+ transporting 1b [Source:ZFIN;Acc:ZDB-GENE-080409-1]
1214	ENSDARG00000007791	13742.8103733017	-0.0677816084116512	0.155928093468267	-0.434697859147783	0.663781752549279	0.833472040367217	ppp2r1ba	protein phosphatase 2, regulatory subunit A, beta a [Source:ZFIN;Acc:ZDB-GENE-040426-2700]
1215	ENSDARG00000007795	15300.7196121774	0.0197989225615018	0.156869237252569	0.126212907694734	0.899563394210619	0.960152987978654	cst3	cystatin C (amyloid angiopathy and cerebral hemorrhage) [Source:ZFIN;Acc:ZDB-GENE-030131-373]
1216	ENSDARG00000007804	21269.9678743243	1.4421033808593	0.246882276919901	5.841259238415	5.18077113654127e-09	8.70775729767472e-08	gas6	growth arrest-specific 6 [Source:ZFIN;Acc:ZDB-GENE-030131-7773]
1217	ENSDARG00000007807	2077.09068482507	-1.49318084931856	0.199667925502923	-7.47832104509291	7.5278118155089e-14	2.71187250361999e-12	cyth3a	cytohesin 3a [Source:ZFIN;Acc:ZDB-GENE-120612-1]
1218	ENSDARG00000007808	253.941505226855	0.129057858130629	0.276287916373808	0.467113653845139	0.640418565959171	0.81837498725042	zdhhc16a	zinc finger DHHC-type containing 16a [Source:NCBI gene;Acc:394017]
1219	ENSDARG00000007812	2739.73241327613	0.00679630482575465	0.200525643220736	0.0338924474525853	0.972962915789563	0.989617195198399	sp3b	Sp3b transcription factor [Source:ZFIN;Acc:ZDB-GENE-110815-3]
1220	ENSDARG00000007813	1834.32079986511	-0.428549238490109	0.210875667840276	-2.0322365443068	0.0421297149614128	0.124560637785453	rnpepl1	arginyl aminopeptidase like 1 [Source:ZFIN;Acc:ZDB-GENE-030131-5522]
1221	ENSDARG00000007818	14837.4650074093	-0.71422824773327	0.227938456215769	-3.13342583603872	0.00172778575478473	0.00862985178160752	palm1b	paralemmin 1b [Source:ZFIN;Acc:ZDB-GENE-040426-1147]
1222	ENSDARG00000007823	15514.9077109969	-1.10726388088312	1.20106714739565	-0.921900064691698	0.35658070541225	0.583768589871037	atf3	activating transcription factor 3 [Source:ZFIN;Acc:ZDB-GENE-040426-728]
1223	ENSDARG00000007824	117.17447335981	0.312285154014196	0.498904971729023	0.625941154548791	0.531353539448711	0.741454667473041	camta1b	calmodulin binding transcription activator 1b [Source:ZFIN;Acc:ZDB-GENE-080229-1]
1224	ENSDARG00000007825	4961.69539480947	0.225361967605364	0.193566601369918	1.16426060079798	0.244318418073531	0.454451114627167	map2k1	mitogen-activated protein kinase kinase 1 [Source:ZFIN;Acc:ZDB-GENE-040426-2759]
1225	ENSDARG00000007836	27044.599123883	0.578803519696952	0.165640666867537	3.49433222313588	0.000475249216192897	0.00276463809802875	ctsla	cathepsin La [Source:ZFIN;Acc:ZDB-GENE-030131-106]
1226	ENSDARG00000007842	22.559953805335	-2.25051961517022	1.39077612145569	-1.61817533422609	0.105624816949405	0.25048236332639	MCHR2	si:dkey-165n16.5 [Source:ZFIN;Acc:ZDB-GENE-100922-121]
1227	ENSDARG00000007863	4286.24286372996	-0.0664506964246966	0.130045339521224	-0.510980990701719	0.609364367646427	0.797234092815868	tra2a	transformer 2 alpha homolog [Source:ZFIN;Acc:ZDB-GENE-040426-1391]
1228	ENSDARG00000007867	8259.87139838849	-0.0707624965944867	0.146578550135055	-0.48276160822499	0.629265013342748	0.810686371015541	dazap2	DAZ associated protein 2 [Source:ZFIN;Acc:ZDB-GENE-030131-3036]
1229	ENSDARG00000007869	1.19715158589416	1.70080208649435	3.40969938322665	0.498812914376296	0.617911188741021	NA	ehd3	EH-domain containing 3 [Source:ZFIN;Acc:ZDB-GENE-041014-352]
1230	ENSDARG00000007885	19.7510483181907	0.389481527150091	0.730627164516943	0.533078355234162	0.593979341533208	0.787556994241037	fancl	FA complementation group L [Source:ZFIN;Acc:ZDB-GENE-040426-1045]
1231	ENSDARG00000007886	845.192067141589	-0.335207104070781	0.222601184439541	-1.50586397334208	0.13210209660888	0.295658100553045	slc35b2	solute carrier family 35 member B2 [Source:ZFIN;Acc:ZDB-GENE-050213-1]
1232	ENSDARG00000007891	319.145448816525	-1.81356499354269	0.526534776815209	-3.44434038053895	0.000572454532807105	0.00325646807203251	meox1	mesenchyme homeobox 1 [Source:NCBI gene;Acc:436723]
1233	ENSDARG00000007892	49.0855354769001	-0.105681714909144	0.552023030101954	-0.191444394792053	0.848177441210085	0.934636835435508	pdcd2	programmed cell death 2 [Source:ZFIN;Acc:ZDB-GENE-040426-1236]
1234	ENSDARG00000007901	2370.64541100624	-0.0381225124121742	0.12924150318228	-0.294971131358686	0.768015932876628	0.894439442502612	crnkl1	crooked neck pre-mRNA splicing factor 1 [Source:ZFIN;Acc:ZDB-GENE-040426-694]
1235	ENSDARG00000007906	7.98928763981729	6.18736974052683	1.87519977916737	3.29957896180756	0.000968299827521718	0.00518584676179706	lrp2b	low density lipoprotein receptor-related protein 2b [Source:ZFIN;Acc:ZDB-GENE-111115-1]
1236	ENSDARG00000007912	5.52466130403984	0.825969882994076	1.48430255570325	0.556470026828688	0.577889579044053	0.776737840330829	si:ch211-196i2.1	si:ch211-196i2.1 [Source:ZFIN;Acc:ZDB-GENE-091204-150]
1237	ENSDARG00000007916	1313.90621729713	-0.575869320792792	0.193556435133681	-2.97520111069965	0.00292796523399237	0.0136167196451959	xpnpep3	X-prolyl aminopeptidase 3, mitochondrial [Source:ZFIN;Acc:ZDB-GENE-040426-2076]
1238	ENSDARG00000007918	811.282028008753	0.654506541017857	0.155081933502782	4.2203919324111	2.43877946035907e-05	0.000201013156651608	ttc27	tetratricopeptide repeat domain 27 [Source:ZFIN;Acc:ZDB-GENE-030102-1]
1239	ENSDARG00000007923	2494.70757801555	0.0249929970696068	0.135982026101946	0.183796327985799	0.854173236909097	0.937205152774771	ptpn1	protein tyrosine phosphatase non-receptor type 1 [Source:ZFIN;Acc:ZDB-GENE-980605-23]
1240	ENSDARG00000007941	1.66482538675354	-0.732480001887362	3.32427121857931	-0.220343032720538	0.82560400832777	NA	hmx4	H6 family homeobox 4 [Source:ZFIN;Acc:ZDB-GENE-060825-142]
1241	ENSDARG00000007943	794.342617298284	-0.434398166892446	0.146837832769946	-2.95835316211067	0.00309287555413539	0.0142683353886664	gabpb2a	GA binding protein transcription factor subunit beta 2a [Source:ZFIN;Acc:ZDB-GENE-030131-5733]
1242	ENSDARG00000007950	72.5899425545068	-0.885323601798226	0.857261985405233	-1.03273400298945	0.301728396277728	0.523975130353008	itga11b	integrin, alpha 11b [Source:ZFIN;Acc:ZDB-GENE-071009-4]
1243	ENSDARG00000007955	2750.4341690477	-0.113966901615239	0.2594926060328	-0.439191325554892	0.660522909920534	0.831516364004717	iars1	isoleucyl-tRNA synthetase 1 [Source:ZFIN;Acc:ZDB-GENE-030131-6325]
1244	ENSDARG00000007959	10659.6636142497	-1.11485349822817	0.183249130280905	-6.08381331206974	1.17357246279133e-09	2.1990153422329e-08	hibadhb	3-hydroxyisobutyrate dehydrogenase b [Source:ZFIN;Acc:ZDB-GENE-040426-1582]
1245	ENSDARG00000007960	32731.0190238754	-0.17542014935068	0.147737310675319	-1.18737879110443	0.235078241881386	0.442946326260821	hnrnpaba	heterogeneous nuclear ribonucleoprotein A/Ba [Source:ZFIN;Acc:ZDB-GENE-030131-185]
1246	ENSDARG00000007971	117.053433859982	1.89520500298088	0.644453459315688	2.94079421187885	0.00327371944504907	0.014976239143282	cks1b	CDC28 protein kinase regulatory subunit 1B [Source:ZFIN;Acc:ZDB-GENE-040801-112]
1247	ENSDARG00000007975	2533.9681585329	-0.979869858331941	0.332218021981695	-2.94947833500114	0.00318310889664083	0.0146167665356668	fth1b	ferritin, heavy polypeptide 1b [Source:ZFIN;Acc:ZDB-GENE-040912-30]
1248	ENSDARG00000007976	2350.38119427959	-0.266471422353437	0.249509762224696	-1.06797994586467	0.285529557977453	0.505519783361102	si:ch211-220f16.2	si:ch211-220f16.2 [Source:ZFIN;Acc:ZDB-GENE-070912-199]
1249	ENSDARG00000007982	47.4772492408835	1.51554143553768	0.720650646459477	2.10301821414227	0.0354641773438725	0.108941673981761	onecut1	one cut homeobox 1 [Source:ZFIN;Acc:ZDB-GENE-040426-1469]
1250	ENSDARG00000007988	6.64964271455233	0.178533640069347	2.35003920500548	0.0759704943173194	0.939442572462885	0.976136409220523	masp2	mannan-binding lectin serine peptidase 2 [Source:ZFIN;Acc:ZDB-GENE-060130-154]
1251	ENSDARG00000007989	3592.81462102318	-0.0927805350842755	0.180058303316244	-0.515280514008406	0.60635701355419	0.795059591976342	nedd8	NEDD8 ubiquitin like modifier [Source:ZFIN;Acc:ZDB-GENE-030616-588]
1252	ENSDARG00000007990	2354.79385845579	4.76549348976991	0.374814672481418	12.7142661150923	4.9271353390292e-37	1.60808460385898e-34	wt1b	WT1 transcription factor b [Source:ZFIN;Acc:ZDB-GENE-050420-319]
1253	ENSDARG00000007996	55.249806046847	0.198992593080375	0.50243854647246	0.396053595962073	0.692065490161835	0.851336194533255	pou2f1b	POU class 2 homeobox 1b [Source:ZFIN;Acc:ZDB-GENE-030131-2422]
1254	ENSDARG00000008010	5.36880435415364	-0.769833385045847	2.38182244531164	-0.323211911350143	0.74653476068065	0.882833573727964	zgc:194189	zgc:194189 [Source:ZFIN;Acc:ZDB-GENE-081022-71]
1255	ENSDARG00000008014	1801.1930856122	-0.205396680504001	0.289404205714147	-0.70972251421556	0.477876227772235	0.698898542344708	nudt17	nudix (nucleoside diphosphate linked moiety X)-type motif 17 [Source:NCBI gene;Acc:556651]
1256	ENSDARG00000008019	22.9235092498941	3.48710971665807	1.70455630663973	2.04575800932759	0.0407801852397045	0.121374753047042	mxg	myxovirus (influenza virus) resistance G [Source:ZFIN;Acc:ZDB-GENE-030721-10]
1257	ENSDARG00000008020	729.957615795676	-0.345686747562888	0.190284334016216	-1.81668527443478	0.0692653177846361	0.182068121648832	med31	mediator complex subunit 31 [Source:NCBI gene;Acc:436690]
1258	ENSDARG00000008022	65.274850186974	1.97143527545583	0.689684575119478	2.85845928207733	0.00425703739351825	0.0187754410415619	kif18a	kinesin family member 18A [Source:ZFIN;Acc:ZDB-GENE-040426-862]
1259	ENSDARG00000008026	1660.01468401859	0.32053942811787	0.250349199330346	1.28036929606835	0.200415287074683	0.396532852195266	niban2b	niban apoptosis regulator 2b [Source:ZFIN;Acc:ZDB-GENE-030131-6218]
1260	ENSDARG00000008030	102083.374332102	-0.417194340398402	0.211669289146402	-1.97097246407743	0.0487270255144796	0.139264653891664	myl9b	myosin, light chain 9b, regulatory [Source:ZFIN;Acc:ZDB-GENE-040426-2296]
1261	ENSDARG00000008032	2663.88045935963	0.120951696917011	0.177031491350494	0.683221363579583	0.494466975106848	0.713744098267968	sart3	spliceosome associated factor 3, U4/U6 recycling protein [Source:NCBI gene;Acc:558581]
1262	ENSDARG00000008034	2141.32649393037	-0.203017779059293	0.219808309676502	-0.92361284865927	0.355687921772414	0.582870787274983	skib	v-ski avian sarcoma viral oncogene homolog b [Source:ZFIN;Acc:ZDB-GENE-990715-10]
1263	ENSDARG00000008049	1313.10690416554	1.41287531172495	0.239860646728012	5.89040065970919	3.85260407890353e-09	6.58824115994803e-08	si:dkey-42i9.4	si:dkey-42i9.4 [Source:ZFIN;Acc:ZDB-GENE-030131-8398]
1264	ENSDARG00000008060	6371.10791778091	3.97272298216388	0.372532280290393	10.6641040048049	1.49836233848575e-26	2.03507386681167e-24	scara3	scavenger receptor class A, member 3 [Source:ZFIN;Acc:ZDB-GENE-041014-317]
1265	ENSDARG00000008068	706.79428397488	-0.187963790128472	0.248090983702729	-0.757640553167773	0.448666195925957	0.672918530079338	tma16	translation machinery associated 16 homolog [Source:NCBI gene;Acc:553647]
1266	ENSDARG00000008075	294.519410776634	3.53272039981155	1.44501240754562	2.44476821192971	0.0144945261863557	0.052397388678631	illr4	immune-related, lectin-like receptor 4 [Source:ZFIN;Acc:ZDB-GENE-050311-5]
1267	ENSDARG00000008097	1235.08269416984	0.220113197301552	0.165053173446429	1.33358961058082	0.182338389712502	0.371922776482047	srsf9	serine and arginine rich splicing factor 9 [Source:ZFIN;Acc:ZDB-GENE-040426-2397]
1268	ENSDARG00000008098	5.85778613315565	5.73510820259975	2.42518525140057	2.36481241970594	0.0180392051249397	0.0627726445682777	ifit9	interferon-induced protein with tetratricopeptide repeats 9 [Source:ZFIN;Acc:ZDB-GENE-121214-233]
1269	ENSDARG00000008100	1961.71593868664	-2.41101681088368	0.333529959430298	-7.22878632852635	4.87329462963784e-13	1.5332997649826e-11	slc7a10a	solute carrier family 7 member 10a [Source:ZFIN;Acc:ZDB-GENE-080116-1]
1270	ENSDARG00000008105	404.750875087858	0.0854614404947011	0.343463157410444	0.248822730039057	0.803497907931557	0.913197860708764	mettl2a	methyltransferase like 2A [Source:NCBI gene;Acc:100006618]
1271	ENSDARG00000008107	66.9882227569495	-0.0421236405581445	0.426383480682148	-0.0987928530691506	0.921302743158326	0.968747878331269	src	v-src avian sarcoma (Schmidt-Ruppin A-2) viral oncogene homolog [Source:NCBI gene;Acc:325084]
1272	ENSDARG00000008119	1131.95341500141	-0.0484955421474114	0.218590558117762	-0.221855612451866	0.824426285548408	0.923126098934253	si:ch211-195d17.2	si:ch211-195d17.2 [Source:ZFIN;Acc:ZDB-GENE-030131-513]
1273	ENSDARG00000008127	26.8257983597255	0.951293925100058	0.676647235351175	1.40589346324062	0.159755762667039	0.338630954064266	pcdh15b	protocadherin-related 15b [Source:ZFIN;Acc:ZDB-GENE-050214-1]
1274	ENSDARG00000008131	6.03787354371242	0.0715410170331287	1.6990589145894	0.0421062603649724	0.966413989549101	0.987826611951115	sox1b	SRY-box transcription factor 1b [Source:NCBI gene;Acc:562710]
1275	ENSDARG00000008133	6.40353276496095	-1.48461812026134	1.54255574717619	-0.962440497193759	0.335828379259595	0.561906738791763	foxl1	forkhead box L1 [Source:ZFIN;Acc:ZDB-GENE-040426-1181]
1276	ENSDARG00000008140	3.28630953994151	0.503750365427827	2.65459324462052	0.189765556907322	0.849492847027674	0.935199118257774	kcnab1a	potassium voltage-gated channel, shaker-related subfamily, beta member 1 a [Source:ZFIN;Acc:ZDB-GENE-050327-79]
1277	ENSDARG00000008141	627.374003752743	0.125886406999783	0.230851188402598	0.545314095503986	0.585537511298722	0.781395627948807	rbl1	retinoblastoma-like 1 (p107) [Source:ZFIN;Acc:ZDB-GENE-030131-8179]
1278	ENSDARG00000008142	4673.73679047644	-0.18395795611645	0.11402019380295	-1.61338048972595	0.106661869224756	0.252121402479487	stxbp3	syntaxin binding protein 3 [Source:ZFIN;Acc:ZDB-GENE-040426-2833]
1279	ENSDARG00000008153	1985.8695791083	0.893091709464774	0.214283492197674	4.1678045299024	3.07547487077707e-05	0.000246569739136666	serinc5	serine incorporator 5 [Source:NCBI gene;Acc:406835]
1280	ENSDARG00000008155	4842.32937586967	-0.379157541485431	0.294751710704949	-1.28636247972441	0.198316586496986	0.393769980652828	sms	spermine synthase [Source:ZFIN;Acc:ZDB-GENE-040625-150]
1281	ENSDARG00000008165	336.03277837661	2.67128911171823	0.384640085037327	6.94490568100565	3.78713261900103e-12	1.065807322776e-10	caspa	caspase a [Source:ZFIN;Acc:ZDB-GENE-000616-3]
1282	ENSDARG00000008170	28.9500078053415	-1.08004205935559	1.51220172078708	-0.714218245164703	0.475092236549141	0.696863558936145	dbnla	drebrin-like a [Source:ZFIN;Acc:ZDB-GENE-040704-42]
1283	ENSDARG00000008182	101.275391358757	2.76805694914883	0.374322242056678	7.39485031383656	1.41567657052275e-13	4.89045806755464e-12	si:ch73-111e15.1	si:ch73-111e15.1 [Source:ZFIN;Acc:ZDB-GENE-110411-28]
1284	ENSDARG00000008184	5443.22483186265	-0.140761782366555	0.144781065467181	-0.972238889887593	0.33093171744634	0.557038246893935	mia3	MIA SH3 domain ER export factor 3 [Source:ZFIN;Acc:ZDB-GENE-041014-270]
1285	ENSDARG00000008186	901.00219058448	2.55047210802789	0.292149306609791	8.73002964691072	2.5460587395807e-18	1.59526264923814e-16	syk	spleen tyrosine kinase [Source:ZFIN;Acc:ZDB-GENE-040702-3]
1286	ENSDARG00000008188	10812.8403514914	-0.0618501634643437	0.162492074279304	-0.380634955511928	0.703474139638092	0.858035977881869	sf1	splicing factor 1 [Source:ZFIN;Acc:ZDB-GENE-030131-2492]
1287	ENSDARG00000008191	5.95905711335879	1.73850132092402	1.94728957889906	0.892780067105846	0.371974962835512	0.59971809425084	tmeff1a	transmembrane protein with EGF-like and two follistatin-like domains 1a [Source:ZFIN;Acc:ZDB-GENE-070912-294]
1288	ENSDARG00000008192	1163.7894425023	-0.0792672980573676	0.274304705023534	-0.288975349695758	0.772600241284505	0.896654766731026	pank1a	pantothenate kinase 1a [Source:ZFIN;Acc:ZDB-GENE-040426-2846]
1289	ENSDARG00000008200	3177.38617293747	0.605210125231457	0.151703651598124	3.98942358246399	6.62340526483609e-05	0.000491629337834932	ugp2b	UDP-glucose pyrophosphorylase 2b [Source:ZFIN;Acc:ZDB-GENE-030131-6352]
1290	ENSDARG00000008209	5.48241473608604	3.18661351751971	1.99610743717847	1.59641382931975	0.110396430565671	0.259100434386553	myt1la	myelin transcription factor 1-like, a [Source:ZFIN;Acc:ZDB-GENE-041001-172]
1291	ENSDARG00000008218	1867.96516785475	-0.488799038768259	0.204314399602975	-2.39238663411926	0.0167391984251449	0.0589984452512615	znf410	zinc finger protein 410 [Source:ZFIN;Acc:ZDB-GENE-040426-1817]
1292	ENSDARG00000008224	9363.04239985774	-0.347337358868148	0.173241603270171	-2.00493041112344	0.044970487034805	0.130976244005072	vps35	VPS35 retromer complex component [Source:ZFIN;Acc:ZDB-GENE-030131-2042]
1293	ENSDARG00000008235	1098.42512194247	-0.824124531836702	0.162873208176461	-5.05991464810973	4.1944419170271e-07	5.01749788838248e-06	cog5	component of oligomeric golgi complex 5 [Source:ZFIN;Acc:ZDB-GENE-041210-47]
1294	ENSDARG00000008237	5497.90305658991	-0.133321118148203	0.227789146752056	-0.58528301303714	0.558357434928424	0.761624479419864	sars1	seryl-tRNA synthetase 1 [Source:NCBI gene;Acc:445405]
1295	ENSDARG00000008238	595.144718211572	0.881074171230725	0.299046185744878	2.94628125430226	0.00321619812067111	0.014747033823593	manba	mannosidase, beta A, lysosomal [Source:ZFIN;Acc:ZDB-GENE-040426-721]
1296	ENSDARG00000008239	212.624556631431	0.583315365727752	0.332918076812861	1.75212884596724	0.0797516551740562	0.202971303967771	mocs3	molybdenum cofactor synthesis 3 [Source:NCBI gene;Acc:393095]
1297	ENSDARG00000008243	28941.928257104	-0.448449566011304	0.175524989654048	-2.5549043865217	0.010621697020634	0.0404783284681428	cct8	chaperonin containing TCP1, subunit 8 (theta) [Source:ZFIN;Acc:ZDB-GENE-040426-876]
1298	ENSDARG00000008247	7.07228799202882	0.870957987206559	1.61021880139736	0.54089418559188	0.588580518793082	0.783448393258359	vezf1a	vascular endothelial zinc finger 1a [Source:ZFIN;Acc:ZDB-GENE-040108-4]
1299	ENSDARG00000008249	2.60254883689209	4.55770814396738	3.07047374649346	1.48436642689825	0.137711736425626	NA	ptchd4	patched domain containing 4 [Source:NCBI gene;Acc:564097]
1300	ENSDARG00000008255	1795.73048678309	0.0521236243204462	0.289064126262554	0.180318550746428	0.856902492978156	0.938586369697906	cnot6a	CCR4-NOT transcription complex, subunit 6a [Source:ZFIN;Acc:ZDB-GENE-030131-2768]
1301	ENSDARG00000008275	2131.93800488428	0.273966967033818	0.290003534073128	0.944702166852676	0.344810950487888	0.571513761412768	klhl24b	kelch-like family member 24b [Source:ZFIN;Acc:ZDB-GENE-040426-1185]
1302	ENSDARG00000008278	83.4986032224159	2.20243082885316	0.647541650851266	3.40121878794641	0.000670861119102975	0.00374609808259059	rcor2	REST corepressor 2 [Source:NCBI gene;Acc:402934]
1303	ENSDARG00000008279	5.49971395609095	0.519373935022587	1.41464468558414	0.367140908466443	0.713513914166524	0.863777266294601	map2k7	mitogen-activated protein kinase kinase 7 [Source:ZFIN;Acc:ZDB-GENE-090312-186]
1304	ENSDARG00000008287	990.084852092168	0.808779376179152	0.247748449823985	3.26451841274388	0.00109650335884783	0.00577625607032653	fam114a1	family with sequence similarity 114 member A1 [Source:ZFIN;Acc:ZDB-GENE-070410-52]
1305	ENSDARG00000008292	27454.1755480361	-0.239464407224973	0.130481035156051	-1.83524300630035	0.0664696915584891	0.176387144140326	eif2s3	eukaryotic translation initiation factor 2, subunit 3 gamma [Source:NCBI gene;Acc:327341]
1306	ENSDARG00000008305	8916.34545193598	-0.699735829525911	0.207323709426975	-3.3750883170088	0.000737920056636707	0.00408095545737857	hand2	heart and neural crest derivatives expressed 2 [Source:NCBI gene;Acc:58150]
1307	ENSDARG00000008306	49.9743136652512	-0.373923151971291	0.484763757999516	-0.771351293905236	0.440498736432026	0.66544980100581	rdh5	retinol dehydrogenase 5 (11-cis/9-cis) [Source:ZFIN;Acc:ZDB-GENE-050208-411]
1308	ENSDARG00000008310	5843.32683977137	-0.956646823528099	0.228638791393242	-4.18409674796933	2.86302169464985e-05	0.000231444345275077	ip6k2a	inositol hexakisphosphate kinase 2a [Source:ZFIN;Acc:ZDB-GENE-030131-760]
1309	ENSDARG00000008322	222.751827001756	-0.330112755533863	0.308817508533778	-1.06895738231032	0.285088873441084	0.504943981494912	ambra1a	autophagy/beclin-1 regulator 1a [Source:ZFIN;Acc:ZDB-GENE-111104-2]
1310	ENSDARG00000008333	89.1177727348	1.66283361527336	0.841549668555181	1.97591856714554	0.0481640009363754	0.138016276828164	znfl2a	zinc finger-like gene 2a [Source:ZFIN;Acc:ZDB-GENE-030828-7]
1311	ENSDARG00000008363	22853.7903267416	0.776470225767276	0.234099612005373	3.31683687604512	0.000910427557284102	0.00490957321704845	mcl1b	MCL1 apoptosis regulator, BCL2 family member b [Source:ZFIN;Acc:ZDB-GENE-030825-1]
1312	ENSDARG00000008370	9719.84117628812	0.0829774770134578	0.145797361179026	0.569128798645189	0.569268735878154	0.76980221988218	csnk1da	casein kinase 1, delta a [Source:NCBI gene;Acc:322106]
1313	ENSDARG00000008372	155.42230714755	0.38219204636426	0.489807732510871	0.780289940309952	0.435220232687163	0.660303949779379	spred2b	sprouty related EVH1 domain containing 2b [Source:NCBI gene;Acc:793290]
1314	ENSDARG00000008377	5128.45639871309	0.550136786110527	0.147167638410616	3.73816412393312	0.000185368926678277	0.00120998875214146	epn2	epsin 2 [Source:ZFIN;Acc:ZDB-GENE-071212-1]
1315	ENSDARG00000008380	2273.89688893649	-0.356713342161188	0.143752540484535	-2.48144026504745	0.0130852640531535	0.0482847568427789	brd7	bromodomain containing 7 [Source:ZFIN;Acc:ZDB-GENE-040426-2687]
1316	ENSDARG00000008383	19579.9217586219	-0.384264185809316	0.211228175056417	-1.81919000960304	0.0688824464846251	0.181323276427025	arpc1a	actin related protein 2/3 complex, subunit 1A [Source:ZFIN;Acc:ZDB-GENE-040116-1]
1317	ENSDARG00000008384	1241.61733260623	0.194464856065864	0.154661046455061	1.25736156920656	0.208622738635073	0.40782488804654	hdac6	histone deacetylase 6 [Source:ZFIN;Acc:ZDB-GENE-030131-3232]
1318	ENSDARG00000008388	11847.8318099611	3.70478340903097	0.324335719211397	11.4226808506905	3.22140961795839e-30	5.96970882338103e-28	mmp14b	matrix metallopeptidase 14b (membrane-inserted) [Source:ZFIN;Acc:ZDB-GENE-030901-2]
1319	ENSDARG00000008395	1106.39890094315	0.0429780459489977	0.237776588268724	0.180749695594193	0.856564049716142	0.938480053852917	snupn	snurportin 1 [Source:ZFIN;Acc:ZDB-GENE-030131-3464]
1320	ENSDARG00000008396	526.181354453881	0.0760266919343233	0.254608758076521	0.298602029673599	0.765243716609919	0.89309635581384	ftr24	finTRIM family, member 24 [Source:ZFIN;Acc:ZDB-GENE-050731-2]
1321	ENSDARG00000008398	556.602351433933	-0.613316523160141	0.322856380129296	-1.89965743565149	0.0574780895420507	0.158176866853262	cacna1c	calcium channel, voltage-dependent, L type, alpha 1C subunit [Source:ZFIN;Acc:ZDB-GENE-020129-1]
1322	ENSDARG00000008403	9.17769683227176	1.54784807052425	1.63466763548173	0.946888552098916	0.343695571994811	0.570268993494584	phospho1	phosphoethanolamine/phosphocholine phosphatase 1 [Source:NCBI gene;Acc:100002812]
1323	ENSDARG00000008407	5761.72414998722	-0.967082294952755	0.221030356112416	-4.37533699878263	1.21245015745598e-05	0.000106905837068911	tspan7b	tetraspanin 7b [Source:ZFIN;Acc:ZDB-GENE-040927-5]
1324	ENSDARG00000008413	7884.52352222879	0.0912379073767553	0.190951094828081	0.477807720656954	0.632787065492633	0.812980355543143	atp11a	ATPase phospholipid transporting 11A [Source:ZFIN;Acc:ZDB-GENE-090311-52]
1325	ENSDARG00000008414	195.805027758555	0.556085832922571	0.368333023126122	1.50973656448979	0.131110657307778	0.294111278554492	exoc3l2a	exocyst complex component 3-like 2a [Source:ZFIN;Acc:ZDB-GENE-060526-343]
1326	ENSDARG00000008433	22827.996563156	-0.897402937070838	0.3169089656414	-2.83173729482396	0.00462958676727158	0.0201382880127168	unc45b	unc-45 myosin chaperone B [Source:NCBI gene;Acc:266640]
1327	ENSDARG00000008434	2589.6641488275	-0.730006513676936	0.231579594993373	-3.15229203893299	0.00161994166792591	0.00817900356789101	bcl2l1	BCL2 like 1 [Source:ZFIN;Acc:ZDB-GENE-010730-1]
1328	ENSDARG00000008439	227.504603301763	-0.0521357644646939	0.236708673373324	-0.220252869156459	0.825674223783437	0.923530345343857	atxn10	ataxin 10 [Source:ZFIN;Acc:ZDB-GENE-060503-180]
1329	ENSDARG00000008447	7931.18340769721	-0.308187654615082	0.126041219729353	-2.44513386396014	0.0144798386681605	0.052369758056798	fkbp4	FKBP prolyl isomerase 4 [Source:ZFIN;Acc:ZDB-GENE-030131-514]
1330	ENSDARG00000008450	4.55575793871263	2.49620676032988	2.38589630479898	1.04623438801972	0.295452829724547	0.516223664237544	pcolce2a	procollagen C-endopeptidase enhancer 2a [Source:ZFIN;Acc:ZDB-GENE-070705-25]
1331	ENSDARG00000008454	1749.0650448459	-0.615594061374979	0.208034886965433	-2.95909051772296	0.00308548456444352	0.0142402471445096	cpeb1b	cytoplasmic polyadenylation element binding protein 1b [Source:NCBI gene;Acc:30702]
1332	ENSDARG00000008457	1644.6528020628	-0.266907056042082	0.183663654099707	-1.45323829774826	0.146157602214495	0.317507280709752	faah2a	fatty acid amide hydrolase 2a [Source:NCBI gene;Acc:436973]
1333	ENSDARG00000008461	511.975697595756	-0.0849638362744042	0.282102212220488	-0.301181035078156	0.763276450628675	0.892400478313492	anapc5	anaphase promoting complex subunit 5 [Source:ZFIN;Acc:ZDB-GENE-030131-1574]
1334	ENSDARG00000008472	683.006105872323	-0.130451349324169	0.21361999495119	-0.610670126426956	0.541417986896897	0.749481706080475	apex2	APEX nuclease (apurinic/apyrimidinic endonuclease) 2 [Source:ZFIN;Acc:ZDB-GENE-040426-835]
1335	ENSDARG00000008473	150.62607245193	-5.83050740001682	0.708178633841131	-8.23310266845018	1.82425716578939e-16	9.49786462959917e-15	asb14a	ankyrin repeat and SOCS box containing 14a [Source:ZFIN;Acc:ZDB-GENE-140106-2]
1336	ENSDARG00000008480	300.269531171836	0.666029100362814	0.3478250116021	1.91483958354533	0.0555129646594355	0.154028930111391	trmt61a	tRNA methyltransferase 61A [Source:ZFIN;Acc:ZDB-GENE-040718-5]
1337	ENSDARG00000008485	51.4870320258477	1.33641010861231	0.533703979258912	2.50402875104663	0.0122788055783348	0.0457411655164306	lrp3	low density lipoprotein receptor-related protein 3 [Source:ZFIN;Acc:ZDB-GENE-080116-3]
1338	ENSDARG00000008487	274.129366511387	0.713169365652829	0.266808764021677	2.67296079372748	0.00751850369851061	0.0302831314008715	dmd	dystrophin [Source:ZFIN;Acc:ZDB-GENE-010426-1]
1339	ENSDARG00000008490	2199.68966467094	-0.266463743896448	0.174247127143892	-1.52922890761008	0.12620770663221	0.285928711243943	ltv1	LTV1 ribosome biogenesis factor [Source:NCBI gene;Acc:436587]
1340	ENSDARG00000008491	775.359742031501	-0.0304788045507559	0.187690395344664	-0.162388727962272	0.87099974681024	0.946487293604585	si:ch211-107o10.3	si:ch211-107o10.3 [Source:ZFIN;Acc:ZDB-GENE-030131-4716]
1341	ENSDARG00000008494	3234.25039012357	-0.0866975203124054	0.31205743411192	-0.277825524519667	0.78114629649923	0.900771294918983	myl6	myosin, light chain 6, alkali, smooth muscle and non-muscle [Source:ZFIN;Acc:ZDB-GENE-041010-28]
1342	ENSDARG00000008502	7318.57904590596	-0.154004959654575	0.159155267696538	-0.96763972618372	0.333224329833954	0.559111891100664	pno1	partner of NOB1 homolog [Source:NCBI gene;Acc:393520]
1343	ENSDARG00000008503	595.361935530962	-0.179064543841908	0.238317925244883	-0.751368339825509	0.45243101106023	0.676419316207716	glcci1a	glucocorticoid induced 1a [Source:ZFIN;Acc:ZDB-GENE-031010-41]
1344	ENSDARG00000008542	479.632136873546	-0.526377107677062	0.248217077817847	-2.12063211888805	0.0339527730163729	0.105206927525723	yod1	YOD1 deubiquitinase [Source:NCBI gene;Acc:550411]
1345	ENSDARG00000008548	524.304006385639	2.71947149363029	0.296622279054007	9.16812958993936	4.8129719904584e-20	3.5676358818764e-18	arhgap12a	Rho GTPase activating protein 12a [Source:ZFIN;Acc:ZDB-GENE-050809-38]
1346	ENSDARG00000008551	1840.55189038021	0.265395940216902	0.164999829393474	1.60846190685455	0.107734052652955	0.254079787691497	pole3	polymerase (DNA directed), epsilon 3 (p17 subunit) [Source:ZFIN;Acc:ZDB-GENE-040426-1773]
1347	ENSDARG00000008553	21.7142390618313	1.01165563900114	0.989319984164979	1.02257677515229	0.306507995237235	0.52991859043743	zgc:136872	zgc:136872 [Source:ZFIN;Acc:ZDB-GENE-060421-5204]
1348	ENSDARG00000008560	1126.08526675136	-0.0781915940698909	0.163789122955174	-0.477391860088845	0.633083109433793	0.812980355543143	brap	BRCA1 associated protein [Source:ZFIN;Acc:ZDB-GENE-040718-168]
1349	ENSDARG00000008568	1235.03188986095	0.783957685742425	0.196327287610034	3.99311626664758	6.5210573023677e-05	0.000484690550750763	slc25a24	solute carrier family 25 member 24 [Source:NCBI gene;Acc:447867]
1350	ENSDARG00000008573	1603.30368296752	0.970009347783796	0.167821653917216	5.78000112108471	7.47001276275669e-09	1.23002085153013e-07	fam20b	FAM20B glycosaminoglycan xylosylkinase [Source:NCBI gene;Acc:557060]
1351	ENSDARG00000008575	47.5925334801508	1.34033010866395	0.606094964937197	2.21141930918834	0.0270068139268646	0.087710975811488	lyst	lysosomal trafficking regulator [Source:ZFIN;Acc:ZDB-GENE-070702-1]
1352	ENSDARG00000008592	1548.21320087598	0.670307213463829	0.216684348214956	3.09347315108735	0.00197828452591447	0.00968529921925212	mtmr8	myotubularin related protein 8 [Source:NCBI gene;Acc:393365]
1353	ENSDARG00000008593	228.269173935231	0.26708053916306	0.270196741606193	0.988466913314317	0.322924030861756	0.548702515200379	nbas	NBAS subunit of NRZ tethering complex [Source:NCBI gene;Acc:556592]
1354	ENSDARG00000008623	2906.77278777395	-0.527154646771252	0.187380461732249	-2.81328502394509	0.00490381633119808	0.0211559141370704	cops3	COP9 signalosome subunit 3 [Source:HGNC Symbol;Acc:HGNC:2239]
1355	ENSDARG00000008637	5.4707594498284	-0.0559018218720438	1.77461074000267	-0.031500892343275	0.974870080512401	0.990483499898542	mttp	microsomal triglyceride transfer protein [Source:NCBI gene;Acc:406207]
1356	ENSDARG00000008639	734.566556542462	-0.171599824686491	0.184390806364008	-0.930631131075666	0.352044405278223	0.57920058763215	kifap3a	kinesin-associated protein 3a [Source:ZFIN;Acc:ZDB-GENE-040912-74]
1357	ENSDARG00000008660	399.003201891416	-0.0304173782252328	0.253214770823918	-0.120124817862164	0.90438427292901	0.961268210573989	coro1b	coronin, actin binding protein, 1B [Source:ZFIN;Acc:ZDB-GENE-040123-3]
1358	ENSDARG00000008662	8.38363436789496	0.390253692805369	1.28638285998042	0.30337289538459	0.761605699301358	0.89149573505823	fign	fidgetin [Source:NCBI gene;Acc:553599]
1359	ENSDARG00000008678	3137.74995593912	-0.0588895094511555	0.16464100989721	-0.357684330823299	0.720579560554113	0.868218915863007	snx3	sorting nexin 3 [Source:ZFIN;Acc:ZDB-GENE-030131-921]
1360	ENSDARG00000008697	1050.94329472348	-2.52381436497971	0.25011003013585	-10.0908162843724	6.0662940647383e-24	6.43940059774915e-22	epas1a	endothelial PAS domain protein 1a [Source:ZFIN;Acc:ZDB-GENE-030131-4490]
1361	ENSDARG00000008703	813.486882777467	0.0964648607064335	0.222247934036702	0.434041653185867	0.664258193978245	0.833615281838335	apeh	acylaminoacyl-peptide hydrolase [Source:ZFIN;Acc:ZDB-GENE-030131-9870]
1362	ENSDARG00000008706	9498.59117828103	-0.375783240251289	0.129408905993227	-2.90384372981994	0.00368612095312916	0.0165954690695573	paip2b	poly(A) binding protein interacting protein 2B [Source:ZFIN;Acc:ZDB-GENE-040426-1736]
1363	ENSDARG00000008723	69.675000178744	0.232976025525874	0.357588937882271	0.651519107122315	0.514711447062986	0.728841927374597	prkcba	protein kinase C, beta a [Source:ZFIN;Acc:ZDB-GENE-040426-1354]
1364	ENSDARG00000008727	47.6195158715328	0.0561625131053234	0.740535311929286	0.0758404254336036	0.939546053875891	0.97619754633204	ranbp3a	RAN binding protein 3a [Source:ZFIN;Acc:ZDB-GENE-040426-1132]
1365	ENSDARG00000008732	689.5600295692	1.32504163319214	0.53637763848388	2.47035211411402	0.0134980116622513	0.0495319719782596	zgc:66479	zgc:66479 [Source:ZFIN;Acc:ZDB-GENE-031030-10]
1366	ENSDARG00000008735	3435.08475590499	-0.212658742766646	0.243963244018863	-0.87168353422208	0.3833810453863	0.611163399300515	atp6ap2	ATPase H+ transporting accessory protein 2 [Source:ZFIN;Acc:ZDB-GENE-040426-1960]
1367	ENSDARG00000008740	2583.66750638939	-0.273494205101569	0.23407761124271	-1.1683911316832	0.242649030506706	0.452267844364996	esf1	ESF1, nucleolar pre-rRNA processing protein, homolog (S. cerevisiae) [Source:ZFIN;Acc:ZDB-GENE-030131-4917]
1368	ENSDARG00000008748	7282.83767417693	0.0265024392600814	0.15205980293836	0.174289580467395	0.861637887504358	0.940951254240636	ube2na	ubiquitin-conjugating enzyme E2Na [Source:ZFIN;Acc:ZDB-GENE-040426-2873]
1369	ENSDARG00000008757	1609.86812607733	-0.155440736844276	0.127443051083481	-1.21968781759984	0.222583241509075	0.426349789065901	entpd6	ectonucleoside triphosphate diphosphohydrolase 6 [Source:ZFIN;Acc:ZDB-GENE-050417-412]
1370	ENSDARG00000008765	2043.26985960498	-0.110814434045228	0.194249985582047	-0.570473319280748	0.56835671325413	0.768995438973427	tmed5	transmembrane p24 trafficking protein 5 [Source:ZFIN;Acc:ZDB-GENE-040426-1302]
1371	ENSDARG00000008767	178.820300782917	0.856923622623532	0.385652150483344	2.22201178328589	0.026282509288524	0.0856384489065944	tle2b	TLE family member 2, transcriptional corepressor b [Source:ZFIN;Acc:ZDB-GENE-050208-677]
1372	ENSDARG00000008772	1.67849537374737	2.02229674160356	3.390321663501	0.596491112738621	0.550847189205572	NA	cacng1a	calcium channel, voltage-dependent, gamma subunit 1a [Source:ZFIN;Acc:ZDB-GENE-030131-732]
1373	ENSDARG00000008784	419.871971206388	-0.0567476166440658	0.282619819953813	-0.200791355161643	0.840861722852749	0.931099013175096	prpf4ba	pre-mRNA processing factor 4Ba [Source:ZFIN;Acc:ZDB-GENE-040426-947]
1374	ENSDARG00000008785	41505.341012129	-1.42724969706196	0.187904811751965	-7.59559951527976	3.06370679407988e-14	1.15308221112125e-12	dldh	dihydrolipoamide dehydrogenase [Source:ZFIN;Acc:ZDB-GENE-040120-4]
1375	ENSDARG00000008788	61.3875471753001	-0.26949131606101	0.450447979391886	-0.598274003637066	0.549657119657836	0.755553949934492	camk1gb	calcium/calmodulin-dependent protein kinase IGb [Source:ZFIN;Acc:ZDB-GENE-040426-1694]
1376	ENSDARG00000008790	98.8108687146389	-1.40588778278053	0.537624583108611	-2.61499906617275	0.00892276994383654	0.0349103972735505	actr3b	actin related protein 3B [Source:ZFIN;Acc:ZDB-GENE-070424-10]
1377	ENSDARG00000008796	4.53719235619817	3.69696682940388	2.3742484216109	1.55711036627562	0.119444284274322	0.274491747219637	her5	hairy-related 5 [Source:ZFIN;Acc:ZDB-GENE-990415-90]
1378	ENSDARG00000008803	119.071461519259	1.1194135968395	0.648825497834705	1.72529224047956	0.0844748196268577	0.212005562481808	marcksb	myristoylated alanine-rich protein kinase C substrate b [Source:ZFIN;Acc:ZDB-GENE-030131-1921]
1379	ENSDARG00000008805	270.916130183982	0.49986223756086	0.345333983556869	1.44747479646336	0.147763990358257	0.320179772200181	orc3	origin recognition complex, subunit 3 [Source:ZFIN;Acc:ZDB-GENE-030131-6247]
1380	ENSDARG00000008807	72.628528206229	0.5220801741556	0.911126765223945	0.573004980297421	0.566641321889483	0.767553468814378	bokb	BCL2 family apoptosis regulator BOK b [Source:NCBI gene;Acc:394160]
1381	ENSDARG00000008808	912.580504394425	1.19940140122779	0.231580849192141	5.17919078979048	2.22850462534678e-07	2.81680408337908e-06	eml2	EMAP like 2 [Source:ZFIN;Acc:ZDB-GENE-050706-71]
1382	ENSDARG00000008811	1110.86062806676	1.98636783292863	0.221784315618188	8.95630435990003	3.35742379789096e-19	2.31598694600888e-17	cmtm3	CKLF-like MARVEL transmembrane domain containing 3 [Source:ZFIN;Acc:ZDB-GENE-040801-206]
1383	ENSDARG00000008816	8401.01576088358	0.441046171756412	0.154777055898797	2.84955783139327	0.00437800458417125	0.0192275208359254	glud1a	glutamate dehydrogenase 1a [Source:ZFIN;Acc:ZDB-GENE-030114-2]
1384	ENSDARG00000008818	1144.02865985166	-0.580078652380136	0.210302255456669	-2.75830923030521	0.00581012067953857	0.0243904605297504	hsf1	heat shock transcription factor 1 [Source:ZFIN;Acc:ZDB-GENE-000616-16]
1385	ENSDARG00000008829	14.029522704409	2.87592348258057	1.19758085330226	2.40144410680112	0.0163305036413398	0.057792381149891	chga	chromogranin A [Source:ZFIN;Acc:ZDB-GENE-041010-161]
1386	ENSDARG00000008832	388.206294783671	0.663620771096515	0.292736371763498	2.26695701357074	0.0233928518115375	0.0778823828506229	neu1	neuraminidase 1 [Source:ZFIN;Acc:ZDB-GENE-060503-592]
1387	ENSDARG00000008840	1330.50798093533	-0.474583130558853	0.261523970472878	-1.81468310419396	0.069572623013637	0.182744089782486	hmbsa	hydroxymethylbilane synthase a [Source:ZFIN;Acc:ZDB-GENE-040426-1375]
1388	ENSDARG00000008849	113.455565197714	1.5254312880798	0.540170209969267	2.82398262608113	0.00474309558918071	0.0205543541911642	ptprq	protein tyrosine phosphatase receptor type Q [Source:ZFIN;Acc:ZDB-GENE-050419-183]
1389	ENSDARG00000008852	444.746682970931	-0.304925517319101	0.226592632940212	-1.34569916666071	0.178399555248504	0.36616622666863	elp4	elongator acetyltransferase complex subunit 4 [Source:NCBI gene;Acc:550331]
1390	ENSDARG00000008858	42.2171786406032	-0.0674520720715526	0.63397768362719	-0.10639502590318	0.915268939432953	0.966775475730866	cyp7b1	cytochrome P450, family 7, subfamily B, polypeptide 1 [Source:ZFIN;Acc:ZDB-GENE-070912-293]
1391	ENSDARG00000008859	9069.02775006747	-0.842462557628395	0.275032997620153	-3.0631326601469	0.00219032936534572	0.0105520890575049	mylipa	myosin regulatory light chain interacting protein a [Source:NCBI gene;Acc:335888]
1392	ENSDARG00000008861	4.8392328061989	2.64861127168108	2.30241234194095	1.15036356582778	0.249994159797001	0.461629985836939	tfap2e	transcription factor AP-2 epsilon [Source:NCBI gene;Acc:393794]
1393	ENSDARG00000008867	18649.8175592479	-0.593602596479411	0.176002550276097	-3.37269315443566	0.000744368560654896	0.00411349692085939	rap1b	RAP1B, member of RAS oncogene family [Source:NCBI gene;Acc:321107]
1394	ENSDARG00000008880	56463.3599670947	-0.636684717853516	0.231916055176641	-2.74532402411114	0.00604511784472575	0.0252172056296486	usp28	ubiquitin specific peptidase 28 [Source:ZFIN;Acc:ZDB-GENE-041008-142]
1395	ENSDARG00000008884	2652.7341594543	-0.75941453791845	0.2891196694726	-2.6266443210306	0.00862314164551405	0.0338896905755672	hprt1	hypoxanthine phosphoribosyltransferase 1 [Source:ZFIN;Acc:ZDB-GENE-040426-1918]
1396	ENSDARG00000008886	20.8793695294046	0.138510047469267	0.775498888174682	0.17860766737562	0.858245773608876	0.939538956460497	msx1b	muscle segment homeobox 1b [Source:NCBI gene;Acc:30511]
1397	ENSDARG00000008890	480.648315734817	0.699538408133885	0.201973488325001	3.46351599873464	0.000533164888237783	0.00305922765969446	ctns	cystinosin, lysosomal cystine transporter [Source:ZFIN;Acc:ZDB-GENE-050522-352]
1398	ENSDARG00000008904	7022.59279037008	-0.321821322553439	0.115485613328092	-2.78667890552872	0.00532512146667233	0.0226766175485344	smarca2	SWI/SNF related, matrix associated, actin dependent regulator of chromatin, subfamily a, member 2 [Source:ZFIN;Acc:ZDB-GENE-030131-5964]
1399	ENSDARG00000008906	498.007821425726	-0.647073722350524	0.332660692882217	-1.94514631934477	0.0517573704499263	0.145979416951959	si:ch211-241e1.5	si:ch211-241e1.5 [Source:ZFIN;Acc:ZDB-GENE-030131-6298]
1400	ENSDARG00000008912	95.8053433240468	0.160109788275489	0.768311886925738	0.208391658387767	0.834923169005985	0.928461398324546	slc8a2a	solute carrier family 8 member 2a [Source:ZFIN;Acc:ZDB-GENE-060531-155]
1401	ENSDARG00000008920	722.361112745765	-0.723588733987308	0.256132460494524	-2.825056740525	0.00472722440594073	0.020497762459787	mrpl53	mitochondrial ribosomal protein L53 [Source:ZFIN;Acc:ZDB-GENE-040912-93]
1402	ENSDARG00000008931	190.484419711948	1.09383904187268	0.412562910468606	2.65132665617046	0.00801762568596815	0.0319671055338802	renbp	renin binding protein [Source:ZFIN;Acc:ZDB-GENE-041212-34]
1403	ENSDARG00000008936	2605.42984980767	0.543090763270923	0.150489391384572	3.60883088352101	0.000307580029987007	0.00187768076932604	sec11a	SEC11 homolog A, signal peptidase complex subunit [Source:ZFIN;Acc:ZDB-GENE-040718-227]
1404	ENSDARG00000008946	328.959861555232	0.0518818441262683	0.33412496299207	0.155276767295893	0.876603130467394	0.949461620383898	ccdc127b	coiled-coil domain containing 127b [Source:ZFIN;Acc:ZDB-GENE-060503-656]
1405	ENSDARG00000008947	8660.22532488789	-0.311268385240628	0.128802934680578	-2.41662494734728	0.0156651487855406	0.0559356316938956	rtf1	RTF1 homolog, Paf1/RNA polymerase II complex component [Source:ZFIN;Acc:ZDB-GENE-030131-6778]
1406	ENSDARG00000008953	630.098272849652	0.391895577130989	0.283666655645563	1.38153557822692	0.167114346341413	0.349358452337253	pofut1	protein O-fucosyltransferase 1 [Source:ZFIN;Acc:ZDB-GENE-040303-2]
1407	ENSDARG00000008966	1942.56007329799	-0.296298953235108	0.189367141805311	-1.56467986161894	0.117657992747439	0.271481199473277	tbl1xr1b	transducin (beta)-like 1 X-linked receptor 1b [Source:ZFIN;Acc:ZDB-GENE-040426-1192]
1408	ENSDARG00000008969	12.3164294355633	-0.516405437724691	1.48269997517636	-0.348287210069771	0.727624498160478	0.87208308416796	fgb	fibrinogen beta chain [Source:ZFIN;Acc:ZDB-GENE-030131-9261]
1409	ENSDARG00000008976	2742.45241992414	-0.349525454358272	0.18579928777085	-1.88119910765938	0.0599448390830594	0.163077108264402	mdn1	midasin AAA ATPase 1 [Source:ZFIN;Acc:ZDB-GENE-041001-138]
1410	ENSDARG00000008979	1855.78187719399	0.146132428094132	0.172864161217677	0.845359888740134	0.397909932667962	0.62536624664104	golga1	golgin A1 [Source:ZFIN;Acc:ZDB-GENE-040426-1237]
1411	ENSDARG00000008982	37022.3979614518	-1.29396596967121	0.277156850408334	-4.6687136463155	3.03091482234875e-06	3.03466183243133e-05	casq2	calsequestrin 2 [Source:ZFIN;Acc:ZDB-GENE-010724-12]
1412	ENSDARG00000008983	50.8931751236702	-0.263586224614127	0.6040989028767	-0.4363295866934	0.662597618492658	0.832792950723598	sh3glb2a	SH3-domain GRB2-like endophilin B2a [Source:ZFIN;Acc:ZDB-GENE-061201-8]
1413	ENSDARG00000008986	59.0943779437622	0.183132818837876	0.465930036798123	0.39304789211781	0.694284109204901	0.852964246080318	e2f7	E2F transcription factor 7 [Source:NCBI gene;Acc:567941]
1414	ENSDARG00000009001	5432.62968159953	0.460627624119321	0.190189633525673	2.42193864923318	0.0154379566271987	0.0552507033661137	pdia6	protein disulfide isomerase family A, member 6 [Source:ZFIN;Acc:ZDB-GENE-030131-879]
1415	ENSDARG00000009014	3328.61582627884	7.78426970452155	1.20002803128626	6.48673989404892	8.77135719013714e-11	2.00421387332005e-09	col11a1b	collagen, type XI, alpha 1b [Source:ZFIN;Acc:ZDB-GENE-070912-607]
1416	ENSDARG00000009018	10.7657601283233	0.339531092057755	2.65272296232074	0.127993422939542	NA	NA	rhbg	Rh family, B glycoprotein (gene/pseudogene) [Source:NCBI gene;Acc:337596]
1417	ENSDARG00000009021	58.3517986290798	0.84539655140302	0.628225813892325	1.34568897474168	0.178402843505171	0.36616622666863	chrna1	cholinergic receptor, nicotinic, alpha 1 (muscle) [Source:NCBI gene;Acc:30725]
1418	ENSDARG00000009023	2756.60798067155	-0.43950403359997	0.178485754544435	-2.46240398692745	0.0138009118350818	0.0504319082716803	ankrd28b	ankyrin repeat domain 28b [Source:ZFIN;Acc:ZDB-GENE-070622-4]
1419	ENSDARG00000009026	3393.31280985206	-1.27863176111879	0.263611074747276	-4.85044781348665	1.23183042044146e-06	1.3249599509982e-05	ank2a	ankyrin 2a, neuronal [Source:ZFIN;Acc:ZDB-GENE-111215-3]
1420	ENSDARG00000009031	386.89520771144	0.559284436071417	0.232890045082502	2.40149567523717	0.0163282020756872	0.057792381149891	tnikb	TRAF2 and NCK interacting kinase b [Source:ZFIN;Acc:ZDB-GENE-051113-320]
1421	ENSDARG00000009040	2448.20484966865	-2.24796340038117	0.363315918273316	-6.18735179858006	6.11833215589925e-10	1.20967060807458e-08	si:ch73-141c7.1	si:ch73-141c7.1 [Source:NCBI gene;Acc:393762]
1422	ENSDARG00000009046	230.546722012731	-0.465562077237899	0.28678067102292	-1.62340814524662	0.10450218466073	0.248572678059837	nphp1	nephronophthisis 1 [Source:ZFIN;Acc:ZDB-GENE-060929-1234]
1423	ENSDARG00000009074	720.612144994535	-0.668920730548193	0.237087278698985	-2.82141131409028	0.0047812855633272	0.020703439883817	cbr4	carbonyl reductase 4 [Source:NCBI gene;Acc:402954]
1424	ENSDARG00000009079	268.595160962175	2.38535123049091	0.76551318670384	3.11601585958538	0.00183312413299815	0.00907514725294781	BX296551.1	sodium-dependent lysophosphatidylcholine symporter 1-like [Source:NCBI gene;Acc:570014]
1425	ENSDARG00000009087	31360.8169664461	2.60096199147011	0.19961007597062	13.0302139249371	8.23763718684708e-39	3.1602177607857e-36	cd74a	CD74 molecule, major histocompatibility complex, class II invariant chain a [Source:ZFIN;Acc:ZDB-GENE-000901-1]
1426	ENSDARG00000009094	14.1362533725427	3.21496084411625	2.028388142301	1.5849830597359	0.112970183227941	0.263051751319922	gata2b	GATA binding protein 2b [Source:ZFIN;Acc:ZDB-GENE-040718-440]
1427	ENSDARG00000009106	12634.2159192787	-0.0465753790375495	0.19297364197459	-0.241356169479779	0.809279080358136	0.916148835108099	serinc1	serine incorporator 1 [Source:ZFIN;Acc:ZDB-GENE-030131-4415]
1428	ENSDARG00000009113	235.579715603551	0.107136009078295	0.282607510969751	0.379098236669876	0.704614915679768	0.858517543944363	pigc	phosphatidylinositol glycan anchor biosynthesis, class C [Source:ZFIN;Acc:ZDB-GENE-030131-2714]
1429	ENSDARG00000009123	4468.25851009825	1.6703933484816	0.734321574704131	2.27474366275378	0.022921311581277	0.076627475974283	sele	selectin E [Source:ZFIN;Acc:ZDB-GENE-041014-221]
1430	ENSDARG00000009131	149.695748878432	-0.0501891016907157	0.690311771536213	-0.0727049773163007	0.942040887708683	0.977489232776206	slc10a4	solute carrier family 10 member 4 [Source:ZFIN;Acc:ZDB-GENE-041014-249]
1431	ENSDARG00000009133	22.987360774315	-1.7281848393589	0.918607378459742	-1.88130955605495	0.0599298218543666	0.163065584153585	myo1eb	myosin IEb [Source:ZFIN;Acc:ZDB-GENE-040426-1347]
1432	ENSDARG00000009134	570.645742155153	1.23647502359634	0.357306008580495	3.4605492040523	0.000539074707369624	0.00308746637665049	hlx1	H2.0-like homeo box 1 (Drosophila) [Source:ZFIN;Acc:ZDB-GENE-030131-5304]
1433	ENSDARG00000009136	8815.95747447936	-0.427894630065676	0.3717593109084	-1.15099909406467	0.249732608242435	0.461378595583472	tp53bp2a	tumor protein p53 binding protein, 2a [Source:ZFIN;Acc:ZDB-GENE-040516-8]
1434	ENSDARG00000009142	10026.4115134143	-1.3036370879514	0.323427581801548	-4.03069237536858	5.56127904089469e-05	0.000419773865333946	ppp1r13bb	protein phosphatase 1, regulatory subunit 13Bb [Source:ZFIN;Acc:ZDB-GENE-030131-4327]
1435	ENSDARG00000009160	89.4715328867498	2.41106640177148	0.482691803173689	4.99504318473768	5.88226032135909e-07	6.8128912313114e-06	kmo	kynurenine 3-monooxygenase [Source:NCBI gene;Acc:368242]
1436	ENSDARG00000009169	2781.52038265772	-0.219937846606377	0.138217984348771	-1.59123899572576	0.111555799960594	0.260674361801487	mob1ba	MOB kinase activator 1Ba [Source:ZFIN;Acc:ZDB-GENE-040426-919]
1437	ENSDARG00000009170	2729.6169478892	0.0192856354634851	0.133215071770855	0.144770672020194	0.884891938580391	0.95298117311746	ctr9	CTR9 homolog, Paf1/RNA polymerase II complex component [Source:ZFIN;Acc:ZDB-GENE-030131-3782]
1438	ENSDARG00000009178	381.97599748015	0.214192033329272	0.21566425770201	0.993173535622337	0.320625392822744	0.545974497379077	zfand1	zinc finger, AN1-type domain 1 [Source:ZFIN;Acc:ZDB-GENE-040801-269]
1439	ENSDARG00000009194	4148.71460076774	0.310023327009511	0.362602563580178	0.854994857037075	0.392553994925311	0.6202296392364	col16a1	collagen, type XVI, alpha 1 [Source:ZFIN;Acc:ZDB-GENE-060503-351]
1440	ENSDARG00000009196	6.01748033872368	-3.26905647440665	3.24194580709486	-1.00836246776626	NA	NA	anxa3a	annexin A3a [Source:ZFIN;Acc:ZDB-GENE-040912-58]
1441	ENSDARG00000009208	2633.61296792243	-0.582174142263597	0.499912786727438	-1.16455141320682	0.244200620651089	0.454346547415755	prkcda	protein kinase C, delta a [Source:ZFIN;Acc:ZDB-GENE-030131-6503]
1442	ENSDARG00000009209	2271.74412312959	0.367851776672333	0.231070165172274	1.59194838675119	0.111396302128246	0.260488371323225	slc9a6a	solute carrier family 9 member A6 [Source:ZFIN;Acc:ZDB-GENE-070424-104]
1443	ENSDARG00000009212	56605.1849247305	0.707147241200094	0.299433506992053	2.36161693560521	0.0181954325291692	0.0632257306714353	ppiaa	peptidylprolyl isomerase Aa (cyclophilin A) [Source:ZFIN;Acc:ZDB-GENE-030131-8556]
1444	ENSDARG00000009214	1346.95923413483	0.211542656873163	0.192512527347767	1.09885138275193	0.271832895610738	0.489175051636355	mfsd13a	major facilitator superfamily domain containing 13A [Source:ZFIN;Acc:ZDB-GENE-041212-83]
1445	ENSDARG00000009215	280.681521570046	4.71644393794539	0.620590606851319	7.59992801353397	2.96295522434648e-14	1.11901454042806e-12	zgc:112437	zgc:112437 [Source:ZFIN;Acc:ZDB-GENE-050417-293]
1446	ENSDARG00000009217	141.237805309104	-0.54467651808564	0.395160357443399	-1.37836832016647	0.168089599280141	0.350633141684873	tom1l2	target of myb1 like 2 membrane trafficking protein [Source:ZFIN;Acc:ZDB-GENE-061013-3]
1447	ENSDARG00000009218	544.421173718918	-0.493780904459009	0.17306900235458	-2.85308690603856	0.00432967790859316	0.0190470986498289	mars2	methionyl-tRNA synthetase 2, mitochondrial [Source:ZFIN;Acc:ZDB-GENE-111201-1]
1448	ENSDARG00000009242	57.1862019898796	-3.08672279011306	0.898137140650267	-3.4368056395911	0.000588617824000731	0.00333626385625298	fev	FEV transcription factor, ETS family member [Source:NCBI gene;Acc:791175]
1449	ENSDARG00000009250	22051.4307790194	-1.5385725802147	0.195268886993514	-7.87925103637119	3.29349216017342e-15	1.43178515042768e-13	etfb	electron transfer flavoprotein subunit beta [Source:ZFIN;Acc:ZDB-GENE-040426-1931]
1450	ENSDARG00000009252	339.810837801763	0.155469136163309	0.223060261406174	0.696982668195716	0.485813640427968	0.70628860283481	napepld	N-acyl phosphatidylethanolamine phospholipase D [Source:ZFIN;Acc:ZDB-GENE-030131-3856]
1451	ENSDARG00000009253	3009.30907209359	-0.141872935078343	0.168656513670035	-0.841194520099636	0.400238969947839	0.627790370550849	rtraf	RNA transcription, translation and transport factor [Source:NCBI gene;Acc:393240]
1452	ENSDARG00000009262	34.8110531298219	2.22724364498144	0.97101681524571	2.29372304373313	0.0218064122427633	0.0735638408689457	FAR2	si:dkey-97m3.1 [Source:ZFIN;Acc:ZDB-GENE-060503-367]
1453	ENSDARG00000009266	419.214313457519	0.516614095331554	0.26207450081512	1.97124899112561	0.048695402709214	0.139198522314252	uevld	UEV and lactate/malate dehyrogenase domains [Source:NCBI gene;Acc:445225]
1454	ENSDARG00000009273	630.002278079732	-0.392573198156888	0.231326709298777	-1.69705089112666	0.0896870395190289	0.221782003268903	ppm1da	protein phosphatase, Mg2+/Mn2+ dependent, 1Da [Source:ZFIN;Acc:ZDB-GENE-040426-815]
1455	ENSDARG00000009280	40.8387692733755	1.2707462921532	0.696544544563578	1.82435754047775	0.0680980366358744	0.179669373445544	smyd1a	SET and MYND domain containing 1a [Source:ZFIN;Acc:ZDB-GENE-030131-9825]
1456	ENSDARG00000009281	6.60874362841776	5.9128531902481	1.97406023976971	2.99527495216553	0.0027419755421588	0.0128636058709711	dnm1b	dynamin 1b [Source:ZFIN;Acc:ZDB-GENE-100920-3]
1457	ENSDARG00000009285	64906.4118252845	0.224239510192915	0.204990630957907	1.09390126341413	0.27399828460137	0.491239248805695	rpl15	ribosomal protein L15 [Source:ZFIN;Acc:ZDB-GENE-040801-183]
1458	ENSDARG00000009299	1317.98784025288	0.593911506906772	0.422191747606447	1.40673404980998	0.159506265033523	0.338272087817675	dusp8a	dual specificity phosphatase 8a [Source:ZFIN;Acc:ZDB-GENE-040426-1842]
1459	ENSDARG00000009311	67.2660636683693	0.153562161021305	0.629373161398408	0.243992229792742	0.807236837818639	0.915362369455516	pvalb6	parvalbumin 6 [Source:ZFIN;Acc:ZDB-GENE-040912-95]
1460	ENSDARG00000009313	2889.63392230345	1.5775406606796	0.208150091261	7.57886124921999	3.4860107089149e-14	1.30082928620891e-12	napsa	napsin A aspartic peptidase [Source:ZFIN;Acc:ZDB-GENE-030131-8690]
1461	ENSDARG00000009315	3306.04388090464	-0.391150820434753	0.163688965608267	-2.38959797309024	0.0168668245282132	0.0593924077227759	clgn	calmegin [Source:ZFIN;Acc:ZDB-GENE-060929-708]
1462	ENSDARG00000009336	1666.48691278629	1.13274015714302	0.147349178408312	7.6874548564101	1.50090778288185e-14	6.00006407463937e-13	aif1l	allograft inflammatory factor 1-like [Source:ZFIN;Acc:ZDB-GENE-030131-9646]
1463	ENSDARG00000009341	23615.4261996071	0.482407076075674	0.325297663256934	1.48297123085894	0.138082054524232	0.304963163951255	nrap	nebulin-related anchoring protein [Source:ZFIN;Acc:ZDB-GENE-060616-224]
1464	ENSDARG00000009342	6654.71585128957	1.28434800738217	0.192772962903311	6.66249036192049	2.69225980011539e-11	6.68236606686982e-10	txndc5	thioredoxin domain containing 5 [Source:ZFIN;Acc:ZDB-GENE-040426-1951]
1465	ENSDARG00000009346	4884.05167521	-0.118392189448643	0.183519317184393	-0.645121130925346	0.518848691169521	0.732022443765224	caprin1a	cell cycle associated protein 1a [Source:ZFIN;Acc:ZDB-GENE-040801-226]
1466	ENSDARG00000009350	2191.46408927597	0.33887658565323	0.144327159704328	2.34797515829634	0.0188757801688413	0.0652167301235664	atg3	autophagy related 3 [Source:NCBI gene;Acc:336632]
1467	ENSDARG00000009351	21.3129380758599	-1.93226866281556	0.972697682055408	-1.98650484982393	0.0469772948603017	0.135467823646343	fgf6a	fibroblast growth factor 6a [Source:ZFIN;Acc:ZDB-GENE-980526-559]
1468	ENSDARG00000009386	17.1360616542587	-0.661841528376312	1.20640104960844	-0.548608216638342	0.583274345831097	0.780382843517843	mpp4l	membrane protein, palmitoylated 4-like [Source:ZFIN;Acc:ZDB-GENE-091118-7]
1469	ENSDARG00000009387	418.440056997845	-0.496091679207913	0.356667637340557	-1.39090746473931	0.164253488918374	0.345302015823505	robo4	roundabout, axon guidance receptor, homolog 4 (Drosophila) [Source:ZFIN;Acc:ZDB-GENE-020809-1]
1470	ENSDARG00000009390	513.32193100213	0.441437088104359	0.285656997511927	1.54533966242478	0.122264126578846	0.279229669391918	npl	N-acetylneuraminate pyruvate lyase (dihydrodipicolinate synthase) [Source:NCBI gene;Acc:100148292]
1471	ENSDARG00000009401	598.81677325721	-1.10239666769619	0.396933757011921	-2.77728121688345	0.00548157295230034	0.0232432723963451	vcanb	versican b [Source:ZFIN;Acc:ZDB-GENE-030131-2185]
1472	ENSDARG00000009402	85.6764417223438	-0.917000019507693	0.594599895245968	-1.54221355711534	0.123021706697367	0.280512581892735	si:ch211-210b2.2	si:ch211-210b2.2 [Source:ZFIN;Acc:ZDB-GENE-131118-33]
1473	ENSDARG00000009418	6470.00856661271	1.37634614117196	0.232477923530602	5.92033049964329	3.2129528440528e-09	5.57158127207793e-08	mef2cb	myocyte enhancer factor 2cb [Source:ZFIN;Acc:ZDB-GENE-040901-7]
1474	ENSDARG00000009430	102.078443411361	3.31203234708158	0.768759189397903	4.30828326055599	1.64526592785108e-05	0.000140920603385505	tmem30c	transmembrane protein 30C [Source:ZFIN;Acc:ZDB-GENE-040426-1127]
1475	ENSDARG00000009436	1910.21790704127	0.0456831892897961	0.167099587585519	0.273389000834105	0.784554206921206	0.902796760656002	ubxn7	UBX domain protein 7 [Source:ZFIN;Acc:ZDB-GENE-040704-8]
1476	ENSDARG00000009438	10.2065127708719	-7.07682918315511	2.73977679598018	-2.58299478758207	NA	NA	myog	myogenin [Source:ZFIN;Acc:ZDB-GENE-980526-265]
1477	ENSDARG00000009443	6.56664126182574	1.53771744360492	1.92845534990321	0.79738296439277	0.425228650008026	0.651062055200405	zgc:92137	zgc:92137 [Source:ZFIN;Acc:ZDB-GENE-040801-179]
1478	ENSDARG00000009447	77243.3528208583	-1.33383419886533	0.206492311363603	-6.45948602181432	1.05059189586975e-10	2.37572833371084e-09	atp5mc3b	ATP synthase membrane subunit c locus 3b [Source:ZFIN;Acc:ZDB-GENE-020814-1]
1479	ENSDARG00000009459	10.9750987056611	-0.447455988827688	1.00265029040137	-0.446273235156163	0.655399887300998	0.828116043182445	slc35e4	solute carrier family 35 member E4 [Source:ZFIN;Acc:ZDB-GENE-050417-407]
1480	ENSDARG00000009466	4.54207089481035	1.22754485440575	3.27227173964763	0.375135365297606	0.70755979665909	0.85994942605293	rgs9bp	regulator of G protein signaling 9 binding protein [Source:ZFIN;Acc:ZDB-GENE-030728-1]
1481	ENSDARG00000009471	23.6944446585603	0.553351170333048	0.854469842485538	0.647595904290107	0.517246347014106	0.731092616611376	nid2b	nidogen 2b (osteonidogen) [Source:ZFIN;Acc:ZDB-GENE-040724-143]
1482	ENSDARG00000009472	1127.71282898796	-0.312881179187892	0.146119684941936	-2.14126645093864	0.0322525569697695	0.100939840168592	med19b	mediator complex subunit 19b [Source:NCBI gene;Acc:445021]
1483	ENSDARG00000009473	1664.5680597284	0.11418478832198	0.149716099532033	0.762675414861106	0.445656996181256	0.670186475173339	ppardb	peroxisome proliferator-activated receptor delta b [Source:ZFIN;Acc:ZDB-GENE-000112-47]
1484	ENSDARG00000009477	14.8013894376777	0.410607741626792	1.21925762430142	0.33676864794022	0.736291309212	0.877280251897185	prkar2ab	protein kinase, cAMP-dependent, regulatory, type II, alpha, B [Source:ZFIN;Acc:ZDB-GENE-040426-2427]
1485	ENSDARG00000009480	2929.87507873185	-0.169432158226214	0.130128791865607	-1.3020343599378	0.192904640040843	0.386321619541453	pdcl	phosducin-like [Source:ZFIN;Acc:ZDB-GENE-030131-2365]
1486	ENSDARG00000009484	4476.44804475748	0.250250359229509	0.124651168383572	2.00760540374116	0.0446852398867349	0.130319037157006	arf1	ADP-ribosylation factor 1 [Source:ZFIN;Acc:ZDB-GENE-010724-5]
1487	ENSDARG00000009488	992.71010400253	-0.00514275145083811	0.219458840871384	-0.0234337857177149	0.981304255294413	0.99254047749172	gipc2	GIPC PDZ domain containing family, member 2 [Source:ZFIN;Acc:ZDB-GENE-040426-921]
1488	ENSDARG00000009493	14.5715704184693	-1.18681913590348	1.13241319465614	-1.04804424878135	0.294618220618744	0.515269665701837	MAP3K13	si:ch211-45c16.2 [Source:ZFIN;Acc:ZDB-GENE-081105-15]
1489	ENSDARG00000009494	1330.89520781825	-0.391523141591334	0.154170327238241	-2.53954926739117	0.0110995411078426	0.0419556897848219	xrcc1	X-ray repair complementing defective repair in Chinese hamster cells 1 [Source:ZFIN;Acc:ZDB-GENE-040822-30]
1490	ENSDARG00000009499	8296.47105363855	-1.29747303475564	0.217819267767132	-5.95664951065192	2.57461576117906e-09	4.54758665991135e-08	syne1a	spectrin repeat containing, nuclear envelope 1a [Source:ZFIN;Acc:ZDB-GENE-030131-4172]
1491	ENSDARG00000009505	14857.6926659504	-1.28650007246928	0.188550378411439	-6.82311053050226	8.90900547810805e-12	2.35281670035977e-10	prelid3b	PRELI domain containing 3 [Source:ZFIN;Acc:ZDB-GENE-031002-13]
1492	ENSDARG00000009511	9.78559020072341	1.2667888026239	1.4834122442158	0.853969493351177	0.393121892675829	0.620768083993526	tnfa	tumor necrosis factor a (TNF superfamily, member 2) [Source:ZFIN;Acc:ZDB-GENE-050317-1]
1493	ENSDARG00000009524	721.73565356643	0.117630914585366	0.320671609332066	0.366826719803422	0.713748275416211	0.863965321811586	rnf150b	ring finger protein 150b [Source:NCBI gene;Acc:792211]
1494	ENSDARG00000009525	8839.71002438189	-0.066769020951623	0.116523898988	-0.573007095810439	0.566639889508572	0.767553468814378	tial1	TIA1 cytotoxic granule-associated RNA binding protein-like 1 [Source:ZFIN;Acc:ZDB-GENE-040426-1547]
1495	ENSDARG00000009534	16624.4971449832	-0.190619672481273	0.154247118638151	-1.23580702293991	0.216530303863908	0.418311525275385	wls	Wnt ligand secretion mediator [Source:ZFIN;Acc:ZDB-GENE-040426-2161]
1496	ENSDARG00000009544	61.5868484534793	-4.23948678943718	2.74429958147078	-1.54483381408566	NA	NA	cldnb	claudin b [Source:ZFIN;Acc:ZDB-GENE-010328-2]
1497	ENSDARG00000009549	7038.53304368946	-0.26805846783052	0.142417751539826	-1.88219842633564	0.0598090792554303	0.162809054659342	ubr4	ubiquitin protein ligase E3 component n-recognin 4 [Source:ZFIN;Acc:ZDB-GENE-090313-341]
1498	ENSDARG00000009550	5.22192972738582	0.640042053764791	3.26039852716198	0.196307920161502	0.844369162609343	0.932516185796894	foxi3b	forkhead box I3b [Source:ZFIN;Acc:ZDB-GENE-031126-4]
1499	ENSDARG00000009553	25.2992581240011	2.92498456610417	0.798898816330719	3.66127037155769	0.000250967738730263	0.00157820087363544	gng3	guanine nucleotide binding protein (G protein), gamma 3 [Source:ZFIN;Acc:ZDB-GENE-010705-1]
1500	ENSDARG00000009557	386.021163772341	0.320194062317989	0.221354953348061	1.44651862303037	0.148031792454768	0.320591384134735	wrap73	WD repeat containing, antisense to TP73 [Source:ZFIN;Acc:ZDB-GENE-030131-6313]
1501	ENSDARG00000009567	2237.85028316687	0.519793248894502	0.252418302513069	2.05925340484211	0.0394699695885784	0.118458663875026	spegb	striated muscle enriched protein kinase b [Source:ZFIN;Acc:ZDB-GENE-081104-517]
1502	ENSDARG00000009568	35.1750555705542	0.0377606670467726	0.788608153188432	0.0478826739161927	0.961809747762702	0.985793323720357	ca10b	carbonic anhydrase Xb [Source:ZFIN;Acc:ZDB-GENE-080815-2]
1503	ENSDARG00000009585	9298.56240620014	-0.0399842691228455	0.128327285752213	-0.311580416343031	0.755359419323998	0.88741441048503	papola	poly(A) polymerase alpha [Source:ZFIN;Acc:ZDB-GENE-030131-3507]
1504	ENSDARG00000009594	13726.841984261	-0.370517651830093	0.144992518572779	-2.55542600043955	0.0106057909343635	0.0404318044563679	nr1d2b	nuclear receptor subfamily 1, group D, member 2b [Source:ZFIN;Acc:ZDB-GENE-990415-244]
1505	ENSDARG00000009607	1407.24310665099	-0.0398629488251844	0.167288858459378	-0.238288127447915	0.811657629100925	0.917046469750436	ccnc	cyclin C [Source:ZFIN;Acc:ZDB-GENE-030131-7369]
1506	ENSDARG00000009610	1849.10424650367	-0.429074872911206	0.269039073439065	-1.5948422191113	0.110747523301731	0.259506653668984	rgs12a	regulator of G protein signaling 12a [Source:ZFIN;Acc:ZDB-GENE-030131-2614]
1507	ENSDARG00000009624	1525.45231036423	-1.62473651648435	0.244535369274373	-6.64417798253702	3.04913945916401e-11	7.525455141483e-10	CABZ01027646.1	urotensin 2 receptor [Source:NCBI gene;Acc:559133]
1508	ENSDARG00000009626	258.071977505456	0.797236905348917	0.524816687623201	1.51907689703896	0.128743141241153	0.290169683520953	nrbp2b	nuclear receptor binding protein 2b [Source:ZFIN;Acc:ZDB-GENE-080724-1]
1509	ENSDARG00000009629	690.84199784753	0.151337151879177	0.197498026021384	0.766271718902099	0.443514642300144	0.668426283724684	unc119.1	unc-119 homolog 1 [Source:NCBI gene;Acc:338230]
1510	ENSDARG00000009637	25.1805976794604	3.13208319355206	1.2253706500923	2.55602922537449	0.0105874226212045	0.0403758581196163	rcvrn3	recoverin 3 [Source:ZFIN;Acc:ZDB-GENE-040426-1661]
1511	ENSDARG00000009640	4770.12294530501	-0.338811402563862	0.181735588747562	-1.86430959890022	0.0622782396124498	0.168148940067346	psmb1	proteasome 20S subunit beta 1 [Source:ZFIN;Acc:ZDB-GENE-040618-2]
1512	ENSDARG00000009653	321.880485279215	-0.6393018294623	0.225528259010263	-2.83468613763922	0.00458707270129741	0.0199732215769157	lhfpl2a	LHFPL tetraspan subfamily member 2a [Source:NCBI gene;Acc:402962]
1513	ENSDARG00000009657	2837.05120707103	0.350638909339011	0.194732586364115	1.80061753343829	0.0717631836799608	0.187372601496084	fgfr1op2	FGFR1 oncogene partner 2 [Source:NCBI gene;Acc:335511]
1514	ENSDARG00000009673	120.276934185129	0.84960406890055	0.516710459531791	1.64425560432898	0.100123415574416	0.240619708579596	si:ch211-197g15.6	si:ch211-197g15.6 [Source:ZFIN;Acc:ZDB-GENE-050208-457]
1515	ENSDARG00000009677	1476.22295195017	-0.325132306653877	0.309709176762288	-1.04979875008168	0.293810650052033	0.514433300079094	dlg1	discs, large homolog 1 (Drosophila) [Source:NCBI gene;Acc:114446]
1516	ENSDARG00000009681	715.518851165271	0.151345482729989	0.188481524834356	0.802972508117158	0.421990624818499	0.648347328778271	med27	mediator complex subunit 27 [Source:NCBI gene;Acc:393633]
1517	ENSDARG00000009685	822.752188290775	-0.210764591501536	0.173283078147602	-1.21630221343372	0.223869818663319	0.42810098997172	ppa2	inorganic pyrophosphatase 2 [Source:ZFIN;Acc:ZDB-GENE-040426-1857]
1518	ENSDARG00000009689	8410.25015267695	-0.413725624047684	0.222806611781488	-1.85688216673496	0.0633279202696544	0.170372986286483	daam1b	dishevelled associated activator of morphogenesis 1b [Source:ZFIN;Acc:ZDB-GENE-030131-4212]
1519	ENSDARG00000009693	579.72999514828	1.5863978985515	0.358600128942291	4.42386315707878	9.69514435421731e-06	8.72084416263554e-05	llgl1	LLGL scribble cell polarity complex component 1 [Source:ZFIN;Acc:ZDB-GENE-060825-69]
1520	ENSDARG00000009702	820.22134733013	0.899960401658785	0.307298826114619	2.92861646442838	0.00340474253404122	0.015513962282117	ascl1b	si:ch211-210p4.6 [Source:NCBI gene;Acc:560440]
1521	ENSDARG00000009724	3935.39956343679	0.925455713053447	0.190433895338968	4.85972159213651	1.17550943149967e-06	1.27340416440963e-05	rpn2	ribophorin II [Source:ZFIN;Acc:ZDB-GENE-030131-7928]
1522	ENSDARG00000009727	21163.0503517167	1.09327102887245	0.265338248626539	4.12029187096662	3.78392747596391e-05	0.000296676737600942	twf2b	twinfilin actin-binding protein 2b [Source:ZFIN;Acc:ZDB-GENE-050522-238]
1523	ENSDARG00000009733	36.2606555445102	0.74988316588545	0.772063608361498	0.971271223982283	0.331413234471115	0.557419675269585	kif21b	kinesin family member 21B [Source:ZFIN;Acc:ZDB-GENE-130530-537]
1524	ENSDARG00000009735	6673.59784253193	-0.317714401426868	0.11629529547296	-2.73196263128924	0.00629582813620476	0.0260542910398163	gigyf2	GRB10 interacting GYF protein 2 [Source:NCBI gene;Acc:561830]
1525	ENSDARG00000009738	95.1946708651147	-0.763624613474223	0.461202876515117	-1.65572387415323	0.0977777502247586	0.236751861827571	cacnb4a	calcium channel, voltage-dependent, beta 4a subunit [Source:ZFIN;Acc:ZDB-GENE-080320-2]
1526	ENSDARG00000009740	6682.15894348924	-0.657481749863989	0.132484493094722	-4.9627072158091	6.9517335846156e-07	7.9080539921236e-06	ppp1r7	protein phosphatase 1, regulatory (inhibitor) subunit 7 [Source:NCBI gene;Acc:560323]
1527	ENSDARG00000009743	45.8756550999434	1.42805814859285	0.619181712114299	2.30636357736811	0.0210903253780357	0.0715121949203763	efhc1	EF-hand domain (C-terminal) containing 1 [Source:ZFIN;Acc:ZDB-GENE-040426-1300]
1528	ENSDARG00000009745	1933.09479491272	0.0861273921874591	0.140339454059756	0.613707618890881	0.539408552823814	0.748117024535571	fbxw2	F-box and WD repeat domain containing 2 [Source:ZFIN;Acc:ZDB-GENE-050522-303]
1529	ENSDARG00000009748	343.073065912773	0.289297761898059	0.221182504905573	1.30795951524993	0.190887041280384	0.383510375935149	dffb	DNA fragmentation factor, beta polypeptide (caspase-activated DNase) [Source:ZFIN;Acc:ZDB-GENE-030826-4]
1530	ENSDARG00000009753	5308.06681426782	-0.423654674687695	0.128844471659893	-3.28810906071318	0.00100862758644471	0.00537026039269209	sf3b6	splicing factor 3b, subunit 6 [Source:ZFIN;Acc:ZDB-GENE-040625-36]
1531	ENSDARG00000009754	6370.89273419714	-0.0307403606053609	0.126950501692816	-0.242144459418866	0.808668229410679	0.915893104704165	zc3h11a	zinc finger CCCH-type containing 11A [Source:ZFIN;Acc:ZDB-GENE-030131-3272]
1532	ENSDARG00000009764	870.543731092592	0.0286065817926714	0.228495148651418	0.12519557619279	0.900368719377796	0.960157162490802	srek1	splicing regulatory glutamine/lysine-rich protein 1 [Source:ZFIN;Acc:ZDB-GENE-040801-132]
1533	ENSDARG00000009771	4837.40519386533	-0.364198122274347	0.136484320552166	-2.66842462783221	0.00762078752332957	0.0305936773953824	ppme1	protein phosphatase methylesterase 1 [Source:ZFIN;Acc:ZDB-GENE-030131-7064]
1534	ENSDARG00000009779	13617.2583548711	0.457476561407692	0.256358786756943	1.78451679848771	0.0743397276421154	0.192627897185702	mcl1a	MCL1 apoptosis regulator, BCL2 family member a [Source:ZFIN;Acc:ZDB-GENE-000511-7]
1535	ENSDARG00000009782	3726.29433722533	-0.0579965016189521	0.305251615453117	-0.189995723799403	0.849312481413626	0.935132908357003	myh11a	myosin, heavy chain 11a, smooth muscle [Source:ZFIN;Acc:ZDB-GENE-050531-1]
1536	ENSDARG00000009783	1128.63956418404	0.115901212936589	0.22618309832087	0.512422076614091	0.608355643522235	0.796295514001	slc49a4	solute carrier family 49 member 4 [Source:ZFIN;Acc:ZDB-GENE-040912-167]
1537	ENSDARG00000009796	522.846053195492	0.0566292479279433	0.222141701117242	0.254923986100455	0.79878180993461	0.910781199178231	klc1a	kinesin light chain 1a [Source:ZFIN;Acc:ZDB-GENE-040426-1599]
1538	ENSDARG00000009806	1049.59453694455	-0.187668620446483	0.204295837453602	-0.918612061731825	0.358298520773722	0.585612807665668	smfn	small fragment nuclease [Source:ZFIN;Acc:ZDB-GENE-040426-1709]
1539	ENSDARG00000009822	2.78725484174472	0.163766867956197	3.28524960747213	0.0498491401029979	0.960242607191887	0.985207602546816	her4.4	hairy-related 4, tandem duplicate 4 [Source:ZFIN;Acc:ZDB-GENE-081031-104]
1540	ENSDARG00000009823	31.2055708107536	1.14995166512596	1.00718199590499	1.14175160974029	0.253557281698553	0.466266736891283	pou3f1	POU class 3 homeobox 1 [Source:NCBI gene;Acc:30398]
1541	ENSDARG00000009825	46.8467022879747	0.128587502672389	0.811220114057845	0.158511235661028	0.874053967813221	0.948109435694812	mmp23bb	matrix metallopeptidase 23bb [Source:ZFIN;Acc:ZDB-GENE-050417-448]
1542	ENSDARG00000009830	58066.1565453344	-0.211791761120417	0.156868153836653	-1.35012592384402	0.176975594137804	0.364037077059801	hdlbpa	high density lipoprotein binding protein a [Source:ZFIN;Acc:ZDB-GENE-030131-2032]
1543	ENSDARG00000009837	1003.59284134708	-0.181430633261885	0.21507942816626	-0.843551774378144	0.398919922532639	0.626390996649199	agk	acylglycerol kinase [Source:NCBI gene;Acc:334270]
1544	ENSDARG00000009839	426.349694027691	0.42085222904807	0.274136459929749	1.53519247004181	0.124736557419293	0.283621779762404	fam117bb	family with sequence similarity 117 member Bb [Source:ZFIN;Acc:ZDB-GENE-070912-554]
1545	ENSDARG00000009844	33.4485844647678	1.14539923134842	0.805076249950065	1.42272142721819	0.154816926549629	0.331088678030391	dusp23a	dual specificity phosphatase 23a [Source:ZFIN;Acc:ZDB-GENE-030131-2554]
1546	ENSDARG00000009851	1499.8923728221	-0.571818596441721	0.212658833941445	-2.68890121253637	0.00716876305609563	0.0290941614230963	wdr41	WD repeat domain 41 [Source:ZFIN;Acc:ZDB-GENE-050706-152]
1547	ENSDARG00000009862	248.328656952484	-0.113280509738272	0.26337068227502	-0.430118146635549	0.667109700297788	0.835826953326748	dcps	decapping enzyme, scavenger [Source:ZFIN;Acc:ZDB-GENE-040311-1]
1548	ENSDARG00000009864	542.983804714476	0.135688777100842	0.274379013872808	0.494530449634686	0.620931607277154	0.805379337847594	ddx55	DEAD (Asp-Glu-Ala-Asp) box polypeptide 55 [Source:NCBI gene;Acc:286745]
1549	ENSDARG00000009868	5501.46377412069	-0.197190203392787	0.219883515900179	-0.896793934668145	0.369828885070092	0.597535704878654	dcaf11	ddb1 and cul4 associated factor 11 [Source:ZFIN;Acc:ZDB-GENE-050809-116]
1550	ENSDARG00000009870	79.549626695804	-0.429693960479432	0.530054612452886	-0.810659789358262	0.417561071201773	0.644103269185185	mapk8b	mitogen-activated protein kinase 8b [Source:NCBI gene;Acc:65236]
1551	ENSDARG00000009871	1173.32999545785	-0.123599129745992	0.227016664881435	-0.544449588361915	0.586132129833083	0.781759761089358	snrpc	small nuclear ribonucleoprotein polypeptide C [Source:NCBI gene;Acc:192330]
1552	ENSDARG00000009881	10719.038909986	-0.53389875623438	0.267833366714095	-1.99339896587381	0.0462177770349116	0.133895618762906	ier5	immediate early response 5 [Source:ZFIN;Acc:ZDB-GENE-030616-127]
1553	ENSDARG00000009885	14.9709133666719	-2.1574856614763	1.56043621957461	-1.38261701081538	0.166782330341024	0.348977788347628	sult3st1	sulfotransferase family 3, cytosolic sulfotransferase 1 [Source:ZFIN;Acc:ZDB-GENE-061207-52]
1554	ENSDARG00000009886	1079.95470274944	0.206954597375856	0.185842561608637	1.11360172602269	0.265450085632389	0.480950950577798	rnf114	ring finger protein 114 [Source:ZFIN;Acc:ZDB-GENE-040813-1]
1555	ENSDARG00000009899	48.1393537475884	1.24201674635534	0.693219585235631	1.79166424724305	0.0731867648837182	0.190181222544536	znf385a	zinc finger protein 385A [Source:ZFIN;Acc:ZDB-GENE-090313-255]
1556	ENSDARG00000009901	561.785681527404	2.27742612229163	0.314080054038716	7.25110077194171	4.13397953490905e-13	1.32160424692772e-11	slc38a5a	solute carrier family 38 member 5a [Source:ZFIN;Acc:ZDB-GENE-081105-92]
1557	ENSDARG00000009930	20.000200822384	7.5066415387821	1.34718277252265	5.5721032749889	2.51682142014168e-08	3.7929244654885e-07	cadm2a	cell adhesion molecule 2a [Source:ZFIN;Acc:ZDB-GENE-040426-1614]
1558	ENSDARG00000009939	4258.90652900262	-0.384984468540045	0.280995325851585	-1.37007427925468	0.170663715856784	0.354131142094173	micu2	mitochondrial calcium uptake 2 [Source:ZFIN;Acc:ZDB-GENE-030131-3374]
1559	ENSDARG00000009941	21.5222758766562	-0.609515502393241	1.78052809649996	-0.342322878022192	0.732107920302514	0.874762046553673	erc1a	ELKS/RAB6-interacting/CAST family member 1a [Source:ZFIN;Acc:ZDB-GENE-091214-5]
1560	ENSDARG00000009942	149.325357309395	-0.0997538898419607	0.368502312647988	-0.270700851577153	0.786621121793918	0.904155490042757	cdc6	cell division cycle 6 homolog (S. cerevisiae) [Source:ZFIN;Acc:ZDB-GENE-050506-131]
1561	ENSDARG00000009949	2.33066170307094	-4.95302715075456	3.40314614767536	-1.45542593113079	0.145551381878094	NA	fndc4b	fibronectin type III domain containing 4b [Source:ZFIN;Acc:ZDB-GENE-120711-3]
1562	ENSDARG00000009950	11185.1403866974	-0.15459381160658	0.141510005264631	-1.09245852487591	0.274631610965838	0.491920825441512	edf1	endothelial differentiation-related factor 1 [Source:NCBI gene;Acc:793036]
1563	ENSDARG00000009953	2272.53764506816	0.0168692198275237	0.163050448120164	0.103460125513372	0.917597794847061	0.96750619508755	med14	mediator complex subunit 14 [Source:ZFIN;Acc:ZDB-GENE-030131-8867]
1564	ENSDARG00000009958	174.778664857002	0.4845715203971	0.331790147679643	1.4604759176423	0.144159321457218	0.314290317278662	cbl	Cbl proto-oncogene, E3 ubiquitin protein ligase [Source:ZFIN;Acc:ZDB-GENE-041114-207]
1565	ENSDARG00000009961	3.15270851140108	-0.480373533968492	2.62451948459152	-0.183032946331225	0.854772167830425	0.937565358845702	rundc3b	RUN domain containing 3b [Source:NCBI gene;Acc:492775]
1566	ENSDARG00000009978	16027.0117432738	0.354345493604403	0.233500043837231	1.51753930226844	0.129130578402097	0.290773180714514	icn	ictacalcin [Source:ZFIN;Acc:ZDB-GENE-030131-8599]
1567	ENSDARG00000009982	1374.15386494631	-0.00283031699590312	0.30001500082744	-0.00943391826441049	0.992472933919108	0.997514319783123	fam199x	family with sequence similarity 199, X-linked [Source:NCBI gene;Acc:445309]
1568	ENSDARG00000010002	110.36866337902	0.307058923841656	0.379650554078837	0.808793561718055	0.418633900155455	0.645121035567254	gna11a	guanine nucleotide binding protein (G protein), alpha 11a (Gq class) [Source:ZFIN;Acc:ZDB-GENE-050208-597]
1569	ENSDARG00000010008	1405.92043612627	-0.0779917725174226	0.35293762407852	-0.220978912976621	0.825108852128005	0.923275778808877	vim	vimentin [Source:ZFIN;Acc:ZDB-GENE-011212-3]
1570	ENSDARG00000010010	1042.48365020674	-0.270737405129261	0.193689828866096	-1.39778844720045	0.162176604613631	0.342539922059912	trim13	tripartite motif containing 13 [Source:NCBI gene;Acc:553630]
1571	ENSDARG00000010018	1219.12872757971	-1.47731019787211	0.184479877388593	-8.00797473840614	1.16612849845433e-15	5.44866065720105e-14	qki2	QKI, KH domain containing, RNA binding 2 [Source:NCBI gene;Acc:393815]
1572	ENSDARG00000010021	2348.31801036045	-0.648119209638193	0.236330152594657	-2.74243130858473	0.0060986204082023	0.0253533331684714	grpel1	GrpE-like 1, mitochondrial [Source:ZFIN;Acc:ZDB-GENE-051120-111]
1573	ENSDARG00000010023	20.540278805579	-0.60709914105652	1.01807528308539	-0.596320479578521	0.550961152304147	0.756442990986048	CU856539.1	hippocampus abundant transcript 1 protein-like [Source:NCBI gene;Acc:557306]
1574	ENSDARG00000010029	2.72074295299061	4.63229466931114	3.39522673308308	1.36435502942236	0.172455854223557	0.356773147048866	spon1a	spondin 1a [Source:ZFIN;Acc:ZDB-GENE-000427-9]
1575	ENSDARG00000010031	255.503133565353	-0.540975469505424	0.397325985057965	-1.36154062369342	0.17334290475623	0.358303175943329	ssh1b	slingshot protein phosphatase 1b [Source:ZFIN;Acc:ZDB-GENE-030131-5909]
1576	ENSDARG00000010032	1232.44106683698	0.172857790149932	0.164165845235533	1.05294612227	0.292365685817855	0.512601062522373	cmtm7	CKLF-like MARVEL transmembrane domain containing 7 [Source:ZFIN;Acc:ZDB-GENE-041111-174]
1577	ENSDARG00000010035	316.363671449983	-0.0132028502985827	0.253710190585285	-0.0520391012600835	0.958497537306983	0.984520909779313	engase	endo-beta-N-acetylglucosaminidase [Source:NCBI gene;Acc:561239]
1578	ENSDARG00000010042	2.24598749554017	0.925041015060141	3.3102965455008	0.279443549043186	0.779904454302824	NA	dnm1a	dynamin 1a [Source:NCBI gene;Acc:100307098]
1579	ENSDARG00000010047	267.699748556054	2.05993933769463	0.548271828017937	3.75714970645406	0.000171859691561628	0.00113433621351589	neu3.2	sialidase 3 (membrane sialidase), tandem duplicate 2 [Source:ZFIN;Acc:ZDB-GENE-040801-262]
1580	ENSDARG00000010051	5107.61157791125	-0.327962963495072	0.146591032722309	-2.23726484086063	0.0252690357044587	0.0829666672296394	ufd1l	ubiquitin recognition factor in ER associated degradation 1 [Source:ZFIN;Acc:ZDB-GENE-040718-150]
1581	ENSDARG00000010052	3556.2039839696	0.021346003220966	0.374391498073705	0.0570151922006618	0.954533093201246	0.982942083778274	ndrg3b	ndrg family member 3b [Source:ZFIN;Acc:ZDB-GENE-030131-5606]
1582	ENSDARG00000010059	36.3266790902259	-0.720797433805383	0.618178379793021	-1.16600233422385	0.243613501724206	0.453524301226223	itpkb	inositol-trisphosphate 3-kinase B [Source:ZFIN;Acc:ZDB-GENE-041014-166]
1583	ENSDARG00000010070	1507.77831802269	1.44127175498238	0.161063146899517	8.94848873083025	3.60382234791946e-19	2.47036938187946e-17	adam9	ADAM metallopeptidase domain 9 [Source:ZFIN;Acc:ZDB-GENE-040912-127]
1584	ENSDARG00000010075	2.61824794154947	2.80495444914797	2.63219502840407	1.06563321443877	0.286589478595512	NA	PTCHD3	patched domain containing 3 [Source:HGNC Symbol;Acc:HGNC:24776]
1585	ENSDARG00000010078	1137.85371346062	-0.161886354975129	0.178594960416615	-0.906444138163196	0.364700819630838	0.592533830363885	nup133	nucleoporin 133 [Source:NCBI gene;Acc:406852]
1586	ENSDARG00000010083	24.1735677971233	-1.11190208515556	0.75624947049994	-1.47028477840852	0.141484641845927	0.310346540600349	rbfox3a	RNA binding fox-1 homolog 3a [Source:ZFIN;Acc:ZDB-GENE-111213-1]
1587	ENSDARG00000010085	5451.45907840971	0.187598905369791	0.227477614654651	0.824691720346184	0.409546633515874	0.636454852895431	p4ha2	procollagen-proline, 2-oxoglutarate 4-dioxygenase (proline 4-hydroxylase), alpha polypeptide 2 [Source:ZFIN;Acc:ZDB-GENE-030827-1]
1588	ENSDARG00000010098	498.127067325893	-0.148078999362171	0.183205907910982	-0.808265415950021	0.418937806931794	0.645407427376184	pank1b	pantothenate kinase 1b [Source:ZFIN;Acc:ZDB-GENE-070209-259]
1589	ENSDARG00000010108	162.140949519136	-0.00520132607026007	0.331989535304401	-0.015667138620773	0.987499943360337	0.995237187696939	bri3bp	bri3 binding protein [Source:ZFIN;Acc:ZDB-GENE-030131-5254]
1590	ENSDARG00000010113	22617.4691563691	-1.24490572408969	0.190141985790019	-6.54724267718801	5.86090847425531e-11	1.38203716265881e-09	ndufb8	NADH:ubiquinone oxidoreductase subunit B8 [Source:ZFIN;Acc:ZDB-GENE-040426-1858]
1591	ENSDARG00000010130	85.6608170486508	-0.65646443656283	0.78280966990342	-0.838600316017842	0.401693633278048	0.629259594447386	smpdl3b	sphingomyelin phosphodiesterase acid like 3B [Source:ZFIN;Acc:ZDB-GENE-041008-132]
1592	ENSDARG00000010132	4963.04225039398	-0.0390092833881627	0.267433874678292	-0.145865154274449	0.88402784017813	0.952632370094773	dacha	dachshund a [Source:ZFIN;Acc:ZDB-GENE-020402-3]
1593	ENSDARG00000010137	3721.33376984435	-0.186713906176304	0.15293697461774	-1.22085523558308	0.222140835907022	0.425877052321484	ldb1a	LIM domain binding 1a [Source:NCBI gene;Acc:30579]
1594	ENSDARG00000010144	5.10270212294129	0.213227235642814	2.44200716575807	0.0873163840928459	0.930420031136937	0.972462994461552	plppr3a	phospholipid phosphatase related 3a [Source:ZFIN;Acc:ZDB-GENE-070912-555]
1595	ENSDARG00000010145	1048.57974379067	0.139245255725804	0.199826847244306	0.696829568429132	0.485909459270909	0.706380943084494	tor4aa	torsin family 4, member Aa [Source:NCBI gene;Acc:550133]
1596	ENSDARG00000010146	5.55496825841122	2.61580236468144	2.74136427702639	0.954197290233479	0.339983786051228	0.566306919869652	cpa2	carboxypeptidase A2 (pancreatic) [Source:ZFIN;Acc:ZDB-GENE-040801-182]
1597	ENSDARG00000010149	218563.864946335	-1.18636717545608	0.229649047865349	-5.16600084556712	2.39155708430165e-07	2.99519924183414e-06	atp5fa1	ATP synthase F1 subunit alpha [Source:ZFIN;Acc:ZDB-GENE-060201-1]
1598	ENSDARG00000010154	1077.75028571714	1.48267533879133	0.358826020216393	4.13201734338326	3.59593280891989e-05	0.000283461653686558	vstm4a	V-set and transmembrane domain containing 4a [Source:ZFIN;Acc:ZDB-GENE-060810-69]
1599	ENSDARG00000010155	3140.71844427604	-0.272685407936271	0.226268767418942	-1.20513940587915	0.228149489609187	0.43370815346293	abi1a	abl-interactor 1a [Source:ZFIN;Acc:ZDB-GENE-040426-1701]
1600	ENSDARG00000010160	62354.6202003651	0.135210460490945	0.166168736420701	0.813693739288136	0.415820421654946	0.64264224753189	rps15a	ribosomal protein S15a [Source:NCBI gene;Acc:336764]
1601	ENSDARG00000010169	977.719734474087	0.743175910830254	0.241396272046649	3.07865529375962	0.00207937124396781	0.0101133476405347	myd88	MYD88 innate immune signal transduction adaptor [Source:NCBI gene;Acc:403145]
1602	ENSDARG00000010181	1050.61089329563	0.418544377037211	0.300216385011277	1.39414235176235	0.163274622163687	0.343976197193752	asap2a	ArfGAP with SH3 domain, ankyrin repeat and PH domain 2a [Source:ZFIN;Acc:ZDB-GENE-041210-256]
1603	ENSDARG00000010183	60.6242676978151	1.07883171409171	0.714071661150023	1.51081715293706	0.13083504322264	0.293643630314018	si:ch73-265h17.1	si:ch73-265h17.1 [Source:ZFIN;Acc:ZDB-GENE-131121-358]
1604	ENSDARG00000010186	68.740781110379	-0.0250513691158368	0.463668996924576	-0.0540285619310273	0.956912408339311	0.983698210492541	myo3a	myosin IIIA [Source:ZFIN;Acc:ZDB-GENE-041026-4]
1605	ENSDARG00000010192	1.8323099535906	4.06290969772702	3.40094260094156	1.19464224318346	0.232226837181077	NA	pax3a	paired box 3a [Source:ZFIN;Acc:ZDB-GENE-980526-52]
1606	ENSDARG00000010194	9117.64298410578	-0.0453376938014873	0.173713809566169	-0.260990729031349	0.794099656718442	0.908177568704601	eif4bb	eukaryotic translation initiation factor 4Bb [Source:ZFIN;Acc:ZDB-GENE-030131-8563]
1607	ENSDARG00000010207	610.264111874328	-0.41473388568884	0.242345793039055	-1.71133107155693	0.0870200135859051	0.216900334786616	smad3b	SMAD family member 3b [Source:ZFIN;Acc:ZDB-GENE-030128-4]
1608	ENSDARG00000010238	1046.8361053684	-0.225022097781932	0.153383060869837	-1.46705963817535	0.142359832569607	0.311609855735695	rbm22	RNA binding motif protein 22 [Source:NCBI gene;Acc:406495]
1609	ENSDARG00000010244	8420.33428625108	0.714484335885949	0.192593608313194	3.70980294799846	0.000207420624976162	0.00133874462997454	rpl22l1	ribosomal protein L22-like 1 [Source:ZFIN;Acc:ZDB-GENE-060804-3]
1610	ENSDARG00000010246	9456.07104566014	-0.41242711321621	0.180727313626894	-2.28204085447567	0.0224869283518821	0.0754868993353708	prmt1	protein arginine methyltransferase 1 [Source:ZFIN;Acc:ZDB-GENE-030131-693]
1611	ENSDARG00000010248	349.880595868671	-0.436911562968121	0.241325424237642	-1.81046636237498	0.0702234961750608	0.184099891003483	wdr54	WD repeat domain 54 [Source:ZFIN;Acc:ZDB-GENE-040801-151]
1612	ENSDARG00000010250	568.159442154366	-1.5043027310619	0.246449079427168	-6.10390890709924	1.03505291594259e-09	1.97155941750145e-08	nqo1	NAD(P)H dehydrogenase, quinone 1 [Source:ZFIN;Acc:ZDB-GENE-030131-1226]
1613	ENSDARG00000010252	625.371416826448	2.27432988204364	0.254648868862741	8.93123889456398	4.21264307123491e-19	2.86971545291881e-17	jak3	Janus kinase 3 (a protein tyrosine kinase, leukocyte) [Source:ZFIN;Acc:ZDB-GENE-070725-4]
1614	ENSDARG00000010255	1198.74016630571	2.08040189838822	0.23569371770986	8.82671765120699	1.07792469040558e-18	7.09969253165625e-17	bin2b	bridging integrator 2b [Source:ZFIN;Acc:ZDB-GENE-030131-5598]
1615	ENSDARG00000010266	152.783875328441	-0.884946039372622	0.509135468525313	-1.73813472853468	0.0821870768595686	0.207839112951103	igf2bp3	insulin-like growth factor 2 mRNA binding protein 3 [Source:NCBI gene;Acc:30967]
1616	ENSDARG00000010267	10.0141428717226	1.93545961775692	2.15572034086998	0.897825001259595	0.369278853559158	0.596988798881133	dpydb	dihydropyrimidine dehydrogenase b [Source:NCBI gene;Acc:405829]
1617	ENSDARG00000010276	2271.70139928479	3.57285110713593	0.455982410494227	7.83550203891288	4.66973073091816e-15	1.96749521951806e-13	ptgs2b	prostaglandin-endoperoxide synthase 2b [Source:ZFIN;Acc:ZDB-GENE-041014-323]
1618	ENSDARG00000010279	2832.43585193039	0.131934872824788	0.178740250965047	0.738137448685737	0.460430929092163	0.683994510205704	scamp2	secretory carrier membrane protein 2 [Source:ZFIN;Acc:ZDB-GENE-040426-2702]
1619	ENSDARG00000010280	1715.37946594132	-0.195551874783966	0.256590965925175	-0.762115197933318	0.445991252934531	0.670643015260583	clasp1a	cytoplasmic linker associated protein 1a [Source:ZFIN;Acc:ZDB-GENE-081104-520]
1620	ENSDARG00000010281	1999.22429137856	0.112441247626116	0.232612341869008	0.483384702301976	0.628822608095029	0.810521338899266	xpo4	exportin 4 [Source:NCBI gene;Acc:324342]
1621	ENSDARG00000010300	96.2466569246465	0.466503636969116	0.361554493949216	1.29027199157049	0.196956237970569	0.391887357206773	traf3ip1	TNF receptor-associated factor 3 interacting protein 1 [Source:NCBI gene;Acc:393572]
1622	ENSDARG00000010301	1891.32646213139	0.331377055986332	0.184867407418699	1.79251205289967	0.073050980233593	0.189963028454749	b4galt6	UDP-Gal:betaGlcNAc beta 1,4- galactosyltransferase, polypeptide 6 [Source:ZFIN;Acc:ZDB-GENE-040426-789]
1623	ENSDARG00000010312	54.7652715772361	2.35379980777229	0.568705657960817	4.13887179567056	3.49017907247112e-05	0.000276020780389606	cp	ceruloplasmin [Source:ZFIN;Acc:ZDB-GENE-010522-1]
1624	ENSDARG00000010316	2876.54519893992	-0.0537543989876537	0.258758330934178	-0.207739780951546	0.835432154502244	0.928676896950289	qars1	glutaminyl-tRNA synthetase 1 [Source:ZFIN;Acc:ZDB-GENE-040426-1011]
1625	ENSDARG00000010317	413.007790705714	3.25753685729568	0.444222312647908	7.33312299843348	2.24850394343844e-13	7.5295613677134e-12	gpr183a	G protein-coupled receptor 183a [Source:NCBI gene;Acc:556770]
1626	ENSDARG00000010318	1640.30339641327	1.19005151497553	0.240415983843561	4.94996836711946	7.42255447928049e-07	8.3890031173071e-06	srpx	sushi-repeat containing protein X-linked [Source:ZFIN;Acc:ZDB-GENE-050327-43]
1627	ENSDARG00000010331	7.84394885405054	2.24188331316299	1.76160311161101	1.27263814328345	0.20314647683688	0.400378910229118	radx	RPA1 related single stranded DNA binding protein [Source:ZFIN;Acc:ZDB-GENE-081104-212]
1628	ENSDARG00000010332	20.7578593521258	-1.43658898607882	1.08663342270294	-1.32205484946836	0.186149887081505	0.377344707398109	zgc:56231	zgc:56231 [Source:ZFIN;Acc:ZDB-GENE-040426-1914]
1629	ENSDARG00000010347	4.25541737928586	-0.974079782186318	2.97616378665216	-0.327293741881741	0.743445725281957	0.881236618673863	acer1	alkaline ceramidase 1 [Source:NCBI gene;Acc:550266]
1630	ENSDARG00000010350	4.17166640653169	0.341883456359303	2.1409862145822	0.159685033948721	0.873129190789977	0.947670423140141	c1ql3a	complement component 1, q subcomponent-like 3a [Source:ZFIN;Acc:ZDB-GENE-080417-1]
1631	ENSDARG00000010381	5199.44606432213	-0.206972243329989	0.12020428359911	-1.72183750140101	0.0850989591315517	0.213034706412837	rnf2	ring finger protein 2 [Source:NCBI gene;Acc:327035]
1632	ENSDARG00000010384	658.156665367515	2.94865175245369	0.395764128653804	7.45052807712403	9.29673521608053e-14	3.30019008068235e-12	lpar5a	lysophosphatidic acid receptor 5a [Source:ZFIN;Acc:ZDB-GENE-030131-1193]
1633	ENSDARG00000010385	2.64365330538407	4.5941206306206	3.39554382907199	1.35298522471912	NA	NA	sept4a	septin 4a [Source:ZFIN;Acc:ZDB-GENE-051120-87]
1634	ENSDARG00000010400	11762.6919306097	-0.189132536766818	0.225168659916596	-0.839959419027826	0.400931140157478	0.628380249557309	lrrfip2	leucine rich repeat (in FLII) interacting protein 2 [Source:ZFIN;Acc:ZDB-GENE-030131-7781]
1635	ENSDARG00000010407	364.159191740075	0.555105121235071	0.504327526715817	1.10068376566696	0.271034314248613	0.488204527123408	ppp4r4	protein phosphatase 4, regulatory subunit 4 [Source:ZFIN;Acc:ZDB-GENE-041001-164]
1636	ENSDARG00000010408	9.87903214218342	-1.37297620709996	1.92857231200369	-0.711913262756276	0.476518488797074	0.697924828712045	igsf9b	immunoglobulin superfamily, member 9b [Source:ZFIN;Acc:ZDB-GENE-060810-28]
1637	ENSDARG00000010411	14117.3421468955	-0.692334089086053	0.15122680408877	-4.57811757153614	4.69178978330459e-06	4.49979680664567e-05	epn1	epsin 1 [Source:ZFIN;Acc:ZDB-GENE-040426-2680]
1638	ENSDARG00000010415	464.272329838769	-0.615348145179536	0.214474088521563	-2.86910250753983	0.00411638367236127	0.0182138732827851	sirt4	sirtuin 4 [Source:ZFIN;Acc:ZDB-GENE-041010-65]
1639	ENSDARG00000010420	23.2690021953338	1.79337856692396	1.64759175014317	1.08848479410517	0.276381145804063	0.494406619379699	ndrg1b	N-myc downstream regulated 1b [Source:ZFIN;Acc:ZDB-GENE-040426-1648]
1640	ENSDARG00000010423	12741.3615106765	3.16703299253995	1.56149639292883	2.02820384784859	0.0425394473631635	0.125503103816593	npsn	nephrosin [Source:ZFIN;Acc:ZDB-GENE-040420-2]
1641	ENSDARG00000010425	301.318878011	2.05648139182624	0.57985694008634	3.54653234213259	0.000390336826560644	0.00232384845804563	scara5	scavenger receptor class A, member 5 (putative) [Source:NCBI gene;Acc:564500]
1642	ENSDARG00000010432	517.209428219907	0.456689012298681	0.22882997307165	1.99575696386454	0.0459603833045302	0.13325586074253	eaf2	ELL associated factor 2 [Source:ZFIN;Acc:ZDB-GENE-040625-179]
1643	ENSDARG00000010434	16895.0617792574	2.96210697551495	0.889913726466039	3.32853274134545	NA	NA	clu	clusterin [Source:ZFIN;Acc:ZDB-GENE-040426-1774]
1644	ENSDARG00000010437	1096.4349718594	0.144686327215876	0.415973893051205	0.34782549970766	0.72797123801469	0.872344753488998	tent5c	terminal nucleotidyltransferase 5C [Source:NCBI gene;Acc:327154]
1645	ENSDARG00000010442	2225.13105585274	0.0525497181435894	0.230663839378624	0.227819489544399	0.819786574609844	0.920712533487081	rnf11a	ring finger protein 11a [Source:ZFIN;Acc:ZDB-GENE-040426-1277]
1646	ENSDARG00000010445	434.960637298879	-0.0224864415684151	0.243388738618382	-0.0923889975192008	0.926388980748252	0.971201312007989	trabd	TraB domain containing [Source:ZFIN;Acc:ZDB-GENE-030131-1301]
1647	ENSDARG00000010454	8.20363935374571	0.574604157465887	1.19632302194433	0.480308534506013	0.631008021174328	0.811996257224682	guca1a	guanylate cyclase activator 1A [Source:ZFIN;Acc:ZDB-GENE-011128-5]
1648	ENSDARG00000010472	282.169835855557	3.94496883499016	0.561506930744544	7.02568146355598	2.13023951200719e-12	6.17797710995506e-11	atp1a2a	ATPase Na+/K+ transporting subunit alpha 2 [Source:ZFIN;Acc:ZDB-GENE-001212-6]
1649	ENSDARG00000010477	17.1292908642345	1.44925442896024	0.705766655870039	2.05344700958373	0.0400292440366314	0.119709994440511	p2rx3a	purinergic receptor P2X, ligand-gated ion channel, 3a [Source:ZFIN;Acc:ZDB-GENE-000427-3]
1650	ENSDARG00000010478	44861.2520060872	-1.049873543822	0.682199396992281	-1.53895407772382	0.12381550767492	0.282057892106206	hsp90aa1.1	heat shock protein 90, alpha (cytosolic), class A member 1, tandem duplicate 1 [Source:NCBI gene;Acc:30591]
1651	ENSDARG00000010481	5215.57730721955	0.241363496750305	0.174943733294687	1.37966357642395	0.167690252543226	0.350214921947408	bzw1a	basic leucine zipper and W2 domains 1a [Source:NCBI gene;Acc:325226]
1652	ENSDARG00000010482	37.3826851734007	-0.287384245176098	0.613330830280335	-0.468563181545501	0.6393818997814	0.817862767038308	prg4a	proteoglycan 4a [Source:ZFIN;Acc:ZDB-GENE-030131-8295]
1653	ENSDARG00000010487	505.088064246669	0.269417332237578	0.278953439719724	0.965814698353504	0.334136912251647	0.559976384136018	sae1	SUMO1 activating enzyme subunit 1 [Source:NCBI gene;Acc:415148]
1654	ENSDARG00000010514	12.5700359872102	-0.448057255898411	1.52419547580156	-0.293963118912148	0.76878608569541	0.894733915811846	cxcr5	chemokine (C-X-C motif) receptor 5 [Source:ZFIN;Acc:ZDB-GENE-070302-8]
1655	ENSDARG00000010515	83.2182133991651	0.0329689959384158	0.473607795288926	0.0696124436007287	0.944502132408306	0.978325428893583	dvl1a	dishevelled segment polarity protein 1a [Source:ZFIN;Acc:ZDB-GENE-090312-40]
1656	ENSDARG00000010516	71893.593427339	-0.00452293261902686	0.178872672473993	-0.0252857664419614	0.979827027036364	0.992275211498285	rpl21	ribosomal protein L21 [Source:ZFIN;Acc:ZDB-GENE-030131-8512]
1657	ENSDARG00000010519	5274.90478859155	-0.38369184033825	0.238357074867082	-1.60973548006584	0.107455615816899	0.253668568613637	per3	period circadian clock 3 [Source:ZFIN;Acc:ZDB-GENE-000804-1]
1658	ENSDARG00000010524	85.8668404903152	0.998196004714505	0.517347523401057	1.92944966306659	0.0536750633919673	0.149976055608503	si:ch211-282j22.3	si:ch211-282j22.3 [Source:ZFIN;Acc:ZDB-GENE-091113-49]
1659	ENSDARG00000010531	2565.73952639606	1.13620296921502	0.177644845841646	6.39592420389071	1.59579153695205e-10	3.52476500389196e-09	scamp4	secretory carrier membrane protein 4 [Source:ZFIN;Acc:ZDB-GENE-050913-40]
1660	ENSDARG00000010553	2040.22539851348	-0.239948931404857	0.216444223401973	-1.10859475773226	0.267605040631115	0.483918949489406	mmgt1	membrane magnesium transporter 1 [Source:NCBI gene;Acc:402891]
1661	ENSDARG00000010555	295.284378708006	1.57693526955506	0.586620910548709	2.68816750510997	0.00718453465264147	0.0291365391782847	pdha1b	pyruvate dehydrogenase E1 alpha 1 subunit b [Source:ZFIN;Acc:ZDB-GENE-040718-96]
1662	ENSDARG00000010556	346.83142509732	2.98584465070263	0.683110670971924	4.37095302062021	1.23705409657311e-05	0.000108810107303566	mmp25b	matrix metallopeptidase 25b [Source:ZFIN;Acc:ZDB-GENE-100308-4]
1663	ENSDARG00000010563	1469.00199739241	0.0174839635646662	0.168828206093954	0.103560678450474	0.917517993868151	0.96750619508755	spopla	speckle type BTB/POZ protein like a [Source:NCBI gene;Acc:541318]
1664	ENSDARG00000010571	562.469390308842	0.210175764578702	0.223106969804602	0.942040335014076	0.346171989657427	0.572776547798964	ezh2	enhancer of zeste 2 polycomb repressive complex 2 subunit [Source:NCBI gene;Acc:768133]
1665	ENSDARG00000010572	2914.63800656745	-0.00214108920277453	0.181031336064207	-0.0118271745064906	0.990563500063366	0.996579344646222	slc25a25a	solute carrier family 25 member 25a [Source:NCBI gene;Acc:406541]
1666	ENSDARG00000010583	149.442209736793	-0.276062665727183	0.799856459297193	-0.345140259253204	0.729988928369992	0.873517998066467	pard3ab	par-3 family cell polarity regulator alpha, b [Source:ZFIN;Acc:ZDB-GENE-030925-47]
1667	ENSDARG00000010586	16.5202509738112	-0.291050168547845	1.19060875407455	-0.244454920688095	0.806878511068464	0.915066261986244	tex9	testis expressed 9 [Source:ZFIN;Acc:ZDB-GENE-110623-3]
1668	ENSDARG00000010591	48.7530791023546	-1.31087561054726	0.676328295953453	-1.93822381584561	0.052595922360468	0.147677842097631	foxn4	forkhead box N4 [Source:NCBI gene;Acc:30315]
1669	ENSDARG00000010596	3481.56053901446	0.0407361822477078	0.138400040800617	0.294336490163276	0.768500791810448	0.894586468699444	slc7a6os	solute carrier family 7 member 6 opposite strand [Source:NCBI gene;Acc:492472]
1670	ENSDARG00000010601	1074.55672965802	0.133073060219753	0.223480274431184	0.595457744798547	0.551537536261282	0.756711714482712	mtmr10	myotubularin related protein 10 [Source:NCBI gene;Acc:555239]
1671	ENSDARG00000010603	525.815887942572	0.753159295189608	0.203062091587701	3.70900983684749	0.000208071345173655	0.00134175644497561	kctd9b	potassium channel tetramerization domain containing 9b [Source:ZFIN;Acc:ZDB-GENE-040718-238]
1672	ENSDARG00000010610	2.8054353439034	3.15337458471625	2.5602586187778	1.2316625209611	0.218075175631787	0.420256443600978	sarm1	sterile alpha and TIR motif containing 1 [Source:ZFIN;Acc:ZDB-GENE-040219-1]
1673	ENSDARG00000010619	69.1764139687586	2.80306234436685	0.712067282859315	3.93651332091978	8.26740331581977e-05	0.00059743327266038	themis	thymocyte selection associated [Source:NCBI gene;Acc:555433]
1674	ENSDARG00000010625	28499.5883320401	-0.403347195783476	0.144117547837731	-2.79873757106681	0.00513028140957296	0.0219588386043014	clic2	chloride intracellular channel 2 [Source:ZFIN;Acc:ZDB-GENE-040718-299]
1675	ENSDARG00000010630	28.6364188976192	-2.35809704357545	0.63192198579499	-3.73162684094436	0.000190247176373394	0.00123924188434823	hoxb6a	homeobox B6a [Source:NCBI gene;Acc:30341]
1676	ENSDARG00000010641	18793.5481949777	0.559881752354081	0.337745546912041	1.65770284012032	0.0973774602959278	0.236096343751087	slc20a1b	solute carrier family 20 member 1b [Source:NCBI gene;Acc:321541]
1677	ENSDARG00000010654	7.79988782457014	0.845236296627801	2.33747255668695	0.361602661049338	0.717648975827245	0.866726604760363	arhgap42b	Rho GTPase activating protein 42b [Source:ZFIN;Acc:ZDB-GENE-120217-5]
1678	ENSDARG00000010655	1200.82589032755	-0.0390150891963149	0.213540606868412	-0.182705714704448	0.855028931555908	0.937705885266715	ppm1k	protein phosphatase, Mg2+/Mn2+ dependent, 1K [Source:ZFIN;Acc:ZDB-GENE-050306-8]
1679	ENSDARG00000010658	1472.62190133685	-0.407876672827103	0.51885097505446	-0.78611526707508	0.431799960836486	0.656800900362509	insig1	insulin induced gene 1 [Source:NCBI gene;Acc:334189]
1680	ENSDARG00000010662	20.3379204916664	-0.139753471583638	0.992031710485616	-0.140876012436362	0.887967892441669	0.954141199795482	fbxo36a	F-box protein 36a [Source:ZFIN;Acc:ZDB-GENE-060929-986]
1681	ENSDARG00000010673	52.6015262866998	0.695912546264344	0.799505580475546	0.870428628966436	0.384066206928226	0.611814361980004	trim16	tripartite motif containing 16 [Source:ZFIN;Acc:ZDB-GENE-090512-6]
1682	ENSDARG00000010680	15.5567111873896	4.49040387509986	1.57643140926351	2.84846130869576	0.00439311947652517	0.0192861561118602	gngt2a	guanine nucleotide binding protein (G protein), gamma transducing activity polypeptide 2a [Source:ZFIN;Acc:ZDB-GENE-030131-7595]
1683	ENSDARG00000010681	1873.19302112451	0.0591399664734952	0.171514111651619	0.344811082330188	0.730236400978407	0.873671202486107	tjap1	tight junction associated protein 1 (peripheral) [Source:ZFIN;Acc:ZDB-GENE-081107-47]
1684	ENSDARG00000010700	7.97317621983294	0.899399781617055	1.20419017902007	0.746891809356027	0.45512887046157	0.678967322307487	il17d	interleukin 17d [Source:ZFIN;Acc:ZDB-GENE-061031-4]
1685	ENSDARG00000010701	17.6772168544537	-0.846117084121905	1.44047870876345	-0.58738603977579	NA	NA	crygs4	crystallin, gamma S4 [Source:ZFIN;Acc:ZDB-GENE-050223-2]
1686	ENSDARG00000010710	11.3425380216361	1.99609254396635	1.72886138324408	1.15457061121976	0.248266307330607	0.45976305427348	msi1	musashi RNA-binding protein 1 [Source:ZFIN;Acc:ZDB-GENE-050320-86]
1687	ENSDARG00000010717	7910.11053335778	-1.31885885757717	0.259864578728539	-5.07517747909341	3.87134484505259e-07	4.66417067365097e-06	chchd10	coiled-coil-helix-coiled-coil-helix domain containing 10 [Source:ZFIN;Acc:ZDB-GENE-040426-1753]
1688	ENSDARG00000010721	10066.4984603623	-0.304663131157356	0.169284391448205	-1.79971188454532	0.0719061435454219	0.187633847363692	sept6	septin 6 [Source:ZFIN;Acc:ZDB-GENE-030131-1414]
1689	ENSDARG00000010727	112.051036478187	0.901826368819347	0.435467026467595	2.07094065453072	0.0383643423246834	0.115911526768349	ttyh2l	tweety homolog 2, like [Source:NCBI gene;Acc:406540]
1690	ENSDARG00000010728	379.671845438736	1.8779770764989	0.438238547006116	4.28528501047785	1.82505063954667e-05	0.000154984009067833	scin	scinderin [Source:ZFIN;Acc:ZDB-GENE-060503-6]
1691	ENSDARG00000010729	788.473073968634	2.43586641092899	0.582608118735	4.1809688753015	2.90269599335819e-05	0.000234132251149994	CABZ01073795.1	interferon-induced protein 44 [Source:NCBI gene;Acc:795887]
1692	ENSDARG00000010732	1076.14332526548	-0.337493809651426	0.209487846141666	-1.61104243452479	0.10717047380802	0.253214127580765	xrcc4	X-ray repair complementing defective repair in Chinese hamster cells 4 [Source:ZFIN;Acc:ZDB-GENE-040426-1755]
1693	ENSDARG00000010738	100.758179985991	0.293558321268586	0.488273044336328	0.601217545538679	0.547695099757817	0.754279427283297	zgc:101716	zgc:101716 [Source:ZFIN;Acc:ZDB-GENE-041114-135]
1694	ENSDARG00000010745	3846.12704833593	-0.375663925744058	0.216088098532754	-1.73847578045635	0.082127014052038	0.207711244075401	dnaja2b	DnaJ heat shock protein family (Hsp40) member A2b [Source:ZFIN;Acc:ZDB-GENE-030131-2884]
1695	ENSDARG00000010752	1671.57054459776	1.79762294003604	0.295181558091913	6.0898890555903	1.12988961015065e-09	2.12261994030621e-08	acsl4b	acyl-CoA synthetase long chain family member 4b [Source:ZFIN;Acc:ZDB-GENE-030131-6493]
1696	ENSDARG00000010756	719.244217241598	0.752880563088829	0.181866275296517	4.13974807512456	3.47687432358796e-05	0.000275167610690908	nod2	nucleotide-binding oligomerization domain containing 2 [Source:ZFIN;Acc:ZDB-GENE-061108-4]
1697	ENSDARG00000010758	56.2416722319769	3.21712543217143	0.927424814613094	3.46888004448486	0.000522632751092482	0.00300668517972621	capn12	calpain 12 [Source:ZFIN;Acc:ZDB-GENE-050419-245]
1698	ENSDARG00000010764	58.7149708530554	1.4072288983369	0.613764744295908	2.2927822287206	0.021860545650411	0.0737350843340333	flj13639	flj13639 [Source:ZFIN;Acc:ZDB-GENE-030131-8104]
1699	ENSDARG00000010767	689.530330340049	-0.03232037236102	0.314658254069837	-0.102715793858841	0.918188538261688	0.967802408472397	epha4l	eph receptor A4, like [Source:ZFIN;Acc:ZDB-GENE-990415-61]
1700	ENSDARG00000010770	2.69898067472341	-5.1626722375895	3.40047967802094	-1.51821881805632	0.128959245112814	0.290507037486546	sox19a	SRY-box transcription factor 19a [Source:NCBI gene;Acc:30038]
1701	ENSDARG00000010773	7239.92579426293	-0.569500882834596	0.188023533922064	-3.02888085844964	0.00245461464019093	0.0116913653533119	pnpla6	patatin-like phospholipase domain containing 6 [Source:ZFIN;Acc:ZDB-GENE-050107-4]
1702	ENSDARG00000010779	3110.69158293852	-0.183883974630267	0.141549958800827	-1.29907473084474	0.193918284073603	0.387712454771645	tlk2	tousled-like kinase 2 [Source:NCBI gene;Acc:407732]
1703	ENSDARG00000010784	11444.2525604281	-1.12990585180372	0.183149532268954	-6.16930787540566	6.85895607393574e-10	1.34515508940586e-08	ppp1r12a	protein phosphatase 1, regulatory subunit 12A [Source:NCBI gene;Acc:445393]
1704	ENSDARG00000010785	8148.08842506686	1.66683815273918	0.377588205204028	4.414433845566	1.01274678723771e-05	9.05015692542995e-05	thbs1b	thrombospondin 1b [Source:ZFIN;Acc:ZDB-GENE-020708-1]
1705	ENSDARG00000010789	520.177613459328	-0.130754132614246	0.350170713173409	-0.373401108931388	0.708849934281972	0.860685805424814	homer3b	homer scaffold protein 3b [Source:ZFIN;Acc:ZDB-GENE-040426-739]
1706	ENSDARG00000010791	1.46197115156931	1.76481267725851	3.39499361946995	0.519827980570414	0.603183475422329	NA	dla	deltaA [Source:NCBI gene;Acc:30131]
1707	ENSDARG00000010792	787.936204680267	1.97917022474448	0.273373478067592	7.23980335888738	4.49335749470632e-13	1.42400359908323e-11	cdc25b	cell division cycle 25B [Source:ZFIN;Acc:ZDB-GENE-000330-5]
1708	ENSDARG00000010794	2616.40396477614	-0.689418046889038	0.177682723078559	-3.88005110988886	0.000104434517533322	0.000731710860269517	tfeb	transcription factor EB [Source:ZFIN;Acc:ZDB-GENE-090807-3]
1709	ENSDARG00000010816	12.4723708118001	-0.300275732018951	0.982409362965933	-0.305652351594458	0.759869355928547	0.890464266135559	slc7a14a	solute carrier family 7 member 14a [Source:NCBI gene;Acc:566270]
1710	ENSDARG00000010823	852.302695448188	-0.117396155009851	0.234861264571717	-0.499853201522735	0.617178446552896	0.803268647821265	memo1	mediator of cell motility 1 [Source:NCBI gene;Acc:327360]
1711	ENSDARG00000010831	1681.98524650917	0.119614428928531	0.175324985617117	0.682244053849521	0.495084642598765	0.714447032251514	churc1	churchill domain containing 1 [Source:NCBI gene;Acc:492508]
1712	ENSDARG00000010841	2.21198422001153	4.32573417568425	3.39802511636502	1.27301418546065	0.203013008170817	NA	fshb	follicle stimulating hormone subunit beta [Source:ZFIN;Acc:ZDB-GENE-040806-1]
1713	ENSDARG00000010844	178.952188250662	-0.603405699527511	0.494121027387629	-1.22116984722885	0.222021718235139	0.425686007246628	kras	v-Ki-ras2 Kirsten rat sarcoma viral oncogene homolog [Source:ZFIN;Acc:ZDB-GENE-040808-67]
1714	ENSDARG00000010862	467.64947376996	0.013462066230072	0.287671771640038	0.0467966187760578	0.962675323908807	0.986068693795685	amt	aminomethyltransferase [Source:ZFIN;Acc:ZDB-GENE-041010-114]
1715	ENSDARG00000010873	9849.39261103183	-0.244092316694172	0.175493325779136	-1.39089230664744	0.164258086093021	0.345302015823505	DDX17	si:dkey-156n14.5 [Source:ZFIN;Acc:ZDB-GENE-030131-18]
1716	ENSDARG00000010878	266.542639187833	-5.56779596741082	0.614779936405272	-9.05656746049117	1.346201907563e-19	9.52666573225894e-18	cdkn1ca	cyclin-dependent kinase inhibitor 1Ca [Source:ZFIN;Acc:ZDB-GENE-040123-1]
1717	ENSDARG00000010905	407.818774869321	-0.352661644248167	0.241038504881274	-1.46309256449244	0.14344205217586	0.313132410395281	mettl13	methyltransferase like 13 [Source:NCBI gene;Acc:557908]
1718	ENSDARG00000010918	707.646365058719	0.0502921186159863	0.178633237524836	0.281538415318672	0.778297467933966	0.89952593717294	nprl3	NPR3-like, GATOR1 complex subunit [Source:ZFIN;Acc:ZDB-GENE-030131-1348]
1719	ENSDARG00000010925	421.051214206862	5.885486275998	0.408238883985911	14.4167704421833	4.05895726643999e-47	2.77366307953885e-44	HTRA3	HtrA serine peptidase 3b [Source:NCBI gene;Acc:573378]
1720	ENSDARG00000010934	2.61300076189028	-2.840276216289	3.1525270037875	-0.900952224319296	0.367613722157121	NA	syt14a	synaptotagmin XIVa [Source:ZFIN;Acc:ZDB-GENE-090313-200]
1721	ENSDARG00000010936	6358.6038497667	1.86363176787621	0.236217905134635	7.88946022874098	3.03496330746502e-15	1.3220227618394e-13	abcb4	ATP-binding cassette, sub-family B (MDR/TAP), member 4 [Source:ZFIN;Acc:ZDB-GENE-080204-52]
1722	ENSDARG00000010940	2.03957649772642	-4.75014891798453	3.40612010788696	-1.39459231252164	0.163138814600895	NA	BX957278.1
1723	ENSDARG00000010941	32.2711325963671	-0.29162785175432	0.612328485007499	-0.476260469494161	0.633888824190754	0.813644454013807	pomgnt2	protein O-linked mannose N-acetylglucosaminyltransferase 2 (beta 1,4-) [Source:NCBI gene;Acc:497644]
1724	ENSDARG00000010945	779.203260037976	0.740094949577949	0.197345484646178	3.7502502319973	0.00017665819172694	0.00116110149639104	rapgef6	Rap guanine nucleotide exchange factor (GEF) 6 [Source:ZFIN;Acc:ZDB-GENE-030131-6972]
1725	ENSDARG00000010946	1064.85055639437	2.23494118232987	0.371230610564527	6.02035801662805	1.74031705633381e-09	3.17924085804941e-08	cbsb	cystathionine beta-synthase b [Source:ZFIN;Acc:ZDB-GENE-021030-3]
1726	ENSDARG00000010948	394.768792553154	2.39256985058975	0.491838823701738	4.86454044555186	1.14723047029331e-06	1.25057271654555e-05	kif11	kinesin family member 11 [Source:ZFIN;Acc:ZDB-GENE-020426-1]
1727	ENSDARG00000010953	7293.31471998961	-0.442498736629364	0.232746568500825	-1.901204127217	0.0572752807173692	0.157679248710735	ndel1a	nudE neurodevelopment protein 1-like 1a [Source:NCBI gene;Acc:394244]
1728	ENSDARG00000010956	4663.43654877251	-0.314243804204014	0.153195338518338	-2.05126218097294	0.0402414213394764	0.12018016394842	sh3glb1b	SH3-domain GRB2-like endophilin B1b [Source:ZFIN;Acc:ZDB-GENE-030131-6851]
1729	ENSDARG00000010957	1561.0017392596	1.31145797864909	0.448329555992028	2.92520972824823	0.00344224145468557	0.015658725585523	mpp2b	membrane protein, palmitoylated 2b (MAGUK p55 subfamily member 2) [Source:ZFIN;Acc:ZDB-GENE-040704-70]
1730	ENSDARG00000010958	0.9960499836156	3.19188530124014	3.41541042811234	0.934553948470624	0.350018221199194	NA	glmnb	glomulin, FKBP associated protein b [Source:ZFIN;Acc:ZDB-GENE-080723-14]
1731	ENSDARG00000010962	1653.66172942739	1.21865285295144	0.197869964521867	6.15885718631523	7.3271764726249e-10	1.43312493673425e-08	fkbp7	FKBP prolyl isomerase 7 [Source:ZFIN;Acc:ZDB-GENE-030616-182]
1732	ENSDARG00000010965	6779.31541082784	-0.00804888928489124	0.204868390164456	-0.0392880974875142	0.968660696119854	0.988551987774903	psma8	proteasome 20S subunit alpha 8 [Source:ZFIN;Acc:ZDB-GENE-040426-2194]
1733	ENSDARG00000010977	34.8639675901107	-0.230980481549102	0.823242274993298	-0.280574125704346	0.779037063849796	0.899753679719605	rab34b	RAB34, member RAS oncogene family b [Source:ZFIN;Acc:ZDB-GENE-091118-61]
1734	ENSDARG00000010978	801.10500913659	-0.361332117226747	0.185690461536192	-1.94588410324092	0.0516686629047298	0.145823264292427	trmt1	tRNA methyltransferase 1 [Source:ZFIN;Acc:ZDB-GENE-060810-40]
1735	ENSDARG00000010981	140.34510371534	1.29838510706035	0.526156561782642	2.46767825656561	0.0135992492042188	0.0498616335259312	zdhhc3a	zinc finger DHHC-type containing 3a [Source:ZFIN;Acc:ZDB-GENE-040718-484]
1736	ENSDARG00000011000	2500.98326226737	0.204459762372591	0.162663235270231	1.25695128363164	0.208771276655106	0.408044467877833	gtf2a1	general transcription factor IIA, 1 [Source:ZFIN;Acc:ZDB-GENE-030131-2694]
1737	ENSDARG00000011020	9556.92012498461	-0.0567593081509085	0.124823379988559	-0.454716962127693	0.649312876292415	0.82421115275158	hnrnpa1a	heterogeneous nuclear ribonucleoprotein A1a [Source:ZFIN;Acc:ZDB-GENE-040426-1546]
1738	ENSDARG00000011023	182.235102777894	-1.3477338844379	0.449285714789065	-2.99972565357581	0.00270222878773498	0.0127019855763974	pdlim3a	PDZ and LIM domain 3a [Source:ZFIN;Acc:ZDB-GENE-050505-1]
1739	ENSDARG00000011026	358.257601529316	0.0109213512556022	0.272105884979207	0.0401364022554555	0.967984380369439	0.988230750527033	zgc:92907	zgc:92907 [Source:ZFIN;Acc:ZDB-GENE-040718-161]
1740	ENSDARG00000011027	193.508787238999	1.19809944059033	0.41868209702562	2.8615970186015	0.00421512472849603	0.0186055979891043	fgfr1a	fibroblast growth factor receptor 1a [Source:NCBI gene;Acc:30705]
1741	ENSDARG00000011042	4.49735892452789	1.74822126836579	2.00518856720235	0.871848811109527	0.383290862228377	0.611158034442753	pgbd5	piggyBac transposable element derived 5 [Source:ZFIN;Acc:ZDB-GENE-040724-229]
1742	ENSDARG00000011049	322.342089485658	1.1793771407919	0.265122752578954	4.44841919193894	8.65045813817058e-06	7.89480668227779e-05	slc17a9b	solute carrier family 17 member 9b [Source:ZFIN;Acc:ZDB-GENE-040718-380]
1743	ENSDARG00000011055	9519.71185136588	-0.184157447568829	0.128655984038071	-1.43139434162918	0.152317229170199	0.327311404310607	fbxo9	F-box protein 9 [Source:NCBI gene;Acc:325469]
1744	ENSDARG00000011065	6944.05372338838	-1.15964942584303	0.170257875858583	-6.81113528519669	9.68315165791497e-12	2.55110213618827e-10	camk2b1	calcium/calmodulin-dependent protein kinase (CaM kinase) II beta 1 [Source:ZFIN;Acc:ZDB-GENE-030131-9588]
1745	ENSDARG00000011066	31.1673393350159	-0.95613157003522	0.763716554580076	-1.25194558675102	0.210589692028628	0.410571040976284	glra3	glycine receptor, alpha 3 [Source:ZFIN;Acc:ZDB-GENE-020402-1]
1746	ENSDARG00000011072	341.36687819025	0.157050318831474	0.256783842397143	0.611605143709078	0.540799034087644	0.749170255203961	ddx11	DEAD/H (Asp-Glu-Ala-Asp/His) box helicase 11 [Source:NCBI gene;Acc:492353]
1747	ENSDARG00000011076	37.5443482980274	-0.0646107495121014	0.496813401580773	-0.130050335410682	0.896526602911955	0.959056503547332	zgc:91968	zgc:91968 [Source:NCBI gene;Acc:431714]
1748	ENSDARG00000011079	2768.01368802999	0.171096561377438	0.17501178344261	0.977628808825569	0.32825794352639	0.554204838638707	wdr3	WD repeat domain 3 [Source:ZFIN;Acc:ZDB-GENE-030131-9830]
1749	ENSDARG00000011083	25.1349873735034	2.67170119532804	1.07182439862668	2.49266689464363	0.0126787729664725	0.0469750471802531	si:dkey-42l23.2	si:dkey-42l23.2 [Source:ZFIN;Acc:ZDB-GENE-131121-582]
1750	ENSDARG00000011088	669.393072367354	0.000804217718168784	0.216383144310973	0.00371663754461858	0.997034559112184	0.998676530280379	si:ch211-288d18.1	si:ch211-288d18.1 [Source:ZFIN;Acc:ZDB-GENE-060503-323]
1751	ENSDARG00000011094	212.631336470671	1.34290055186892	0.487363750820361	2.75543790363658	0.00586136293216924	0.0245631320884908	ccna2	cyclin A2 [Source:ZFIN;Acc:ZDB-GENE-020418-1]
1752	ENSDARG00000011122	3551.96487027081	-0.388122054939471	0.204356517224349	-1.89923991762581	0.0575329385306598	0.158248146773577	pptc7a	PTC7 protein phosphatase homolog a [Source:NCBI gene;Acc:492506]
1753	ENSDARG00000011125	3676.49783399323	-0.0121256211535963	0.2385832710614	-0.050823434097673	0.959466217295589	0.984868223893472	snrpb	small nuclear ribonucleoprotein polypeptides B and B1 [Source:ZFIN;Acc:ZDB-GENE-040426-1819]
1754	ENSDARG00000011141	68.7846210585431	-0.0292886126744549	0.493041841994133	-0.0594039089177412	0.952630399693743	0.982000139070526	dpysl5a	dihydropyrimidinase like 5a [Source:ZFIN;Acc:ZDB-GENE-030131-3136]
1755	ENSDARG00000011146	81.2573563329025	0.0124701550388982	0.676183458427752	0.0184419699764522	0.985286270928279	0.994503809706565	uqcrb	ubiquinol-cytochrome c reductase binding protein [Source:ZFIN;Acc:ZDB-GENE-050522-542]
1756	ENSDARG00000011152	2256.94526932702	-0.384057315804899	0.329613967211089	-1.16517306306666	0.243948946891464	0.453955546053582	rpp14	ribonuclease P/MRP 14 subunit [Source:ZFIN;Acc:ZDB-GENE-050522-182]
1757	ENSDARG00000011157	992.703196448108	1.0481637928031	0.27221217698571	3.85053969447563	0.000117857825693659	0.000813766048134906	arhgef18a	rho/rac guanine nucleotide exchange factor (GEF) 18a [Source:ZFIN;Acc:ZDB-GENE-040516-14]
1758	ENSDARG00000011163	52.4191391821079	-2.07335373676997	1.28527500714194	-1.61315961584009	0.106709834648152	0.252207517753041	sema3fa	sema domain, immunoglobulin domain (Ig), short basic domain, secreted, (semaphorin) 3Fa [Source:ZFIN;Acc:ZDB-GENE-050513-1]
1759	ENSDARG00000011166	34927.8569726895	0.0513850320824262	0.814038442174469	0.0631235939486666	0.949668086507457	0.981313312086734	cahz	carbonic anhydrase [Source:NCBI gene;Acc:30331]
1760	ENSDARG00000011170	11105.464684579	-0.778419698206204	0.193853336361267	-4.01550838802967	5.93177889467416e-05	0.000445892777895634	ndrg2	NDRG family member 2 [Source:NCBI gene;Acc:494050]
1761	ENSDARG00000011171	23.6652399938035	1.73504133800691	1.4657985779974	1.18368332733503	0.236538441265872	0.444515821172295	TENM2	si:ch211-12m10.1 [Source:ZFIN;Acc:ZDB-GENE-060503-100]
1762	ENSDARG00000011175	3947.9858965295	-0.330956330088337	0.139167804151245	-2.37810988041932	0.0174016395767965	0.0608542543780281	atp6v1d	ATPase H+ transporting V1 subunit D [Source:ZFIN;Acc:ZDB-GENE-040426-727]
1763	ENSDARG00000011188	3227.1519223942	-0.399136602668379	0.177467801072906	-2.24906490222646	0.0245083671459225	0.0809431300981556	acvr2aa	activin A receptor type 2Aa [Source:ZFIN;Acc:ZDB-GENE-980526-227]
1764	ENSDARG00000011190	482.199316150141	2.50550514934732	0.504174439208149	4.96952037727742	6.71187171960015e-07	7.66415137819825e-06	fgfr1b	fibroblast growth factor receptor 1b [Source:ZFIN;Acc:ZDB-GENE-060503-14]
1765	ENSDARG00000011196	4307.12154462951	-0.49727878217106	0.188396378612373	-2.63953471841523	0.00830199192308386	0.0328281478086934	dnajc11a	DnaJ (Hsp40) homolog, subfamily C, member 11a [Source:ZFIN;Acc:ZDB-GENE-030131-1673]
1766	ENSDARG00000011201	24264.7116197812	0.577156356667828	0.217497418712707	2.65362393762565	0.00796325206644167	0.0317817910087388	rplp2l	ribosomal protein, large P2, like [Source:ZFIN;Acc:ZDB-GENE-070327-2]
1767	ENSDARG00000011219	11047.9168198196	-0.44434731909154	0.119341993266049	-3.72331068830866	0.000196627310435461	0.00127548187401134	akt2	v-akt murine thymoma viral oncogene homolog 2 [Source:ZFIN;Acc:ZDB-GENE-031007-5]
1768	ENSDARG00000011222	491.515448038452	-0.450085743735437	0.314566452788568	-1.43081291646175	0.152483840234252	0.327605043663038	ccdc28b	coiled-coil domain containing 28B [Source:ZFIN;Acc:ZDB-GENE-060208-3]
1769	ENSDARG00000011233	224.528657132554	-0.927250533408338	0.404660393523037	-2.29142893213627	0.0219386178305483	0.0739641930466542	pcyt1aa	phosphate cytidylyltransferase 1, choline, alpha a [Source:ZFIN;Acc:ZDB-GENE-050417-108]
1770	ENSDARG00000011239	126.155802362394	1.26337559979324	0.663542747450723	1.90398524382495	0.0569121060097952	0.156915524160408	ppp1r14aa	protein phosphatase 1, regulatory (inhibitor) subunit 14Aa [Source:ZFIN;Acc:ZDB-GENE-050417-413]
1771	ENSDARG00000011240	627.774662583647	0.47168442952527	0.182806314523251	2.58024144710426	0.00987312581244309	0.038063406583338	ift46	intraflagellar transport 46 homolog (Chlamydomonas) [Source:NCBI gene;Acc:565922]
1772	ENSDARG00000011245	30.2054303828198	-3.20238363732549	1.54642469315571	-2.07083064018498	0.0383746257739953	0.115919041552695	esrp1	epithelial splicing regulatory protein 1 [Source:NCBI gene;Acc:560190]
1773	ENSDARG00000011246	918.401385791901	-0.0776930061600072	0.203325774468995	-0.382110956483064	0.702379065257843	0.857579864723953	krr1	KRR1 small subunit processome component homolog [Source:ZFIN;Acc:ZDB-GENE-060623-10]
1774	ENSDARG00000011247	1970.45055098579	0.209893178727486	0.224873348484015	0.933383969876745	0.350621753984002	0.577685796742629	rnpc3	RNA-binding region (RNP1, RRM) containing 3 [Source:NCBI gene;Acc:565672]
1775	ENSDARG00000011257	188.764710325796	-0.511131048792668	0.461818319911718	-1.10677949911207	0.268389273904199	0.485030434087861	enpp2	ectonucleotide pyrophosphatase/phosphodiesterase 2 [Source:ZFIN;Acc:ZDB-GENE-040426-1156]
1776	ENSDARG00000011259	30.7006734113572	5.16714013348458	1.12564429436898	4.5903845107492	4.42430206129185e-06	4.28226628011502e-05	trpm1a	transient receptor potential cation channel, subfamily M, member 1a [Source:ZFIN;Acc:ZDB-GENE-070112-1372]
1777	ENSDARG00000011262	40.7903712006988	1.46729395088941	0.886916395783832	1.65437684754115	0.0980509676378383	0.237275800135927	traip	TRAF-interacting protein [Source:ZFIN;Acc:ZDB-GENE-040801-30]
1778	ENSDARG00000011272	4733.08487230057	-0.768404154800149	0.222805792932484	-3.44876201236381	0.000563162809540858	0.00320611329243164	uqcc2	ubiquinol-cytochrome c reductase complex assembly factor 2 [Source:NCBI gene;Acc:393731]
1779	ENSDARG00000011273	6.26773431691383	1.89494737590767	1.44399273693762	1.31229702714878	0.18941993483857	0.38157952235053	tlx2	T cell leukemia homeobox 2 [Source:ZFIN;Acc:ZDB-GENE-020208-1]
1780	ENSDARG00000011298	1025.42573942054	-0.147100737207086	0.187419307774953	-0.784875042776918	0.432526836060498	0.657632062587604	atf7a	activating transcription factor 7a [Source:ZFIN;Acc:ZDB-GENE-050721-2]
1781	ENSDARG00000011299	1294.99189126528	-0.243023613872714	0.184371180936055	-1.31812147993455	0.18746298502937	0.378894064784259	blzf1	basic leucine zipper nuclear factor 1 [Source:ZFIN;Acc:ZDB-GENE-010724-1]
1782	ENSDARG00000011301	2610.58166958263	-0.251618288258184	0.17827813022608	-1.41138056551916	0.158132430287238	0.336337112449278	nae1	nedd8 activating enzyme E1 subunit 1 [Source:NCBI gene;Acc:573336]
1783	ENSDARG00000011312	2820.72474782561	-0.000119883460875048	0.172368572585422	-0.000695506489825089	0.99944506615457	0.999711683021752	stk3	serine/threonine kinase 3 (STE20 homolog, yeast) [Source:NCBI gene;Acc:324125]
1784	ENSDARG00000011326	14.9248434250796	-0.0604472018456105	1.18641977347049	-0.0509492535418484	0.959365957794744	0.984811538780286	ankrd45	ankyrin repeat domain 45 [Source:ZFIN;Acc:ZDB-GENE-050522-311]
1785	ENSDARG00000011333	232.051816968592	2.08460284922968	0.341405103712608	6.10595104338125	1.021903304075e-09	1.94820920228492e-08	arhgap33	Rho GTPase activating protein 33 [Source:ZFIN;Acc:ZDB-GENE-121105-12]
1786	ENSDARG00000011334	484.030113976897	-0.0921752289846758	0.475182903616607	-0.193978420273819	0.846192779087685	0.933684550768769	ncaldb	neurocalcin delta b [Source:NCBI gene;Acc:445319]
1787	ENSDARG00000011360	1247.43449209678	-0.374476389794825	0.218694189632012	-1.71232893944252	0.0868360664094397	0.21656526735575	nfatc2ip	nuclear factor of activated T cells 2 interacting protein [Source:ZFIN;Acc:ZDB-GENE-030131-9520]
1788	ENSDARG00000011370	61.3797832520515	0.948318416306975	0.691166373391237	1.37205519946523	0.170046254615131	0.353158082407548	fyna	FYN proto-oncogene, Src family tyrosine kinase a [Source:NCBI gene;Acc:373872]
1789	ENSDARG00000011371	5235.04115965307	-0.126666801802142	0.2438546885855	-0.519435580824314	0.603457024522092	0.793174402959488	zgc:64106	zgc:64106 [Source:ZFIN;Acc:ZDB-GENE-040426-1370]
1790	ENSDARG00000011373	2185.20541226037	0.224764625176709	0.342347622288089	0.656539174054982	0.511477270825357	0.726547582248804	mknk2a	MAPK interacting serine/threonine kinase 2a [Source:ZFIN;Acc:ZDB-GENE-030131-6099]
1791	ENSDARG00000011376	2815.05314197597	-0.29655986112083	0.37337663024246	-0.794264656918276	0.427041374773324	0.652604217077942	dnase1l4.2	deoxyribonuclease 1 like 4, tandem duplicate 2 [Source:ZFIN;Acc:ZDB-GENE-040426-1884]
1792	ENSDARG00000011400	268657.164790094	-0.947665154284974	0.215494639612466	-4.39762750474538	1.09440593841171e-05	9.73215724084944e-05	tnnc1a	troponin C type 1a (slow) [Source:ZFIN;Acc:ZDB-GENE-030523-1]
1793	ENSDARG00000011404	831.810482033475	-0.0650391933386087	0.227529618409784	-0.285849349166807	0.77499350916428	0.897956495809648	fen1	flap structure-specific endonuclease 1 [Source:NCBI gene;Acc:386707]
1794	ENSDARG00000011405	91697.0500799209	0.0957272478568782	0.195424676226935	0.4898421719564	0.624245586181448	0.807046129421173	rps9	ribosomal protein S9 [Source:ZFIN;Acc:ZDB-GENE-010724-15]
1795	ENSDARG00000011407	821.595131026371	0.915781677642094	0.462699982626019	1.97921269079079	0.0477920646741407	0.137238224324286	col2a1b	collagen, type II, alpha 1b [Source:ZFIN;Acc:ZDB-GENE-050302-9]
1796	ENSDARG00000011410	641.478875269178	-1.21095894184425	0.390866620495542	-3.09813854227049	0.0019474036689324	0.00955652514105582	aadat	aminoadipate aminotransferase [Source:ZFIN;Acc:ZDB-GENE-111229-1]
1797	ENSDARG00000011418	943.676336204095	0.262956919010938	0.26974635609156	0.974830291763731	0.329644448565811	0.555855579641317	sigmar1	sigma non-opioid intracellular receptor 1 [Source:NCBI gene;Acc:393952]
1798	ENSDARG00000011422	68.0497149978027	-0.33049651003967	0.817472475352984	-0.404290688682775	0.685998971809076	0.847547291742418	ryr1a	ryanodine receptor 1a (skeletal) [Source:ZFIN;Acc:ZDB-GENE-020108-2]
1799	ENSDARG00000011434	448.54002932992	1.50515564546021	0.338265264349571	4.44963111525618	8.60179038964143e-06	7.85694864036296e-05	ptger2a	prostaglandin E receptor 2a (subtype EP2) [Source:ZFIN;Acc:ZDB-GENE-040426-1321]
1800	ENSDARG00000011445	1825.12940017999	0.121122687090857	0.26573463705498	0.455803159246405	0.648531532115746	0.823736002136095	elmsan1a	ELM2 and Myb/SANT-like domain containing 1a [Source:ZFIN;Acc:ZDB-GENE-041001-151]
1801	ENSDARG00000011449	279.87165492082	2.47208648739435	0.511366285433661	4.83427742072967	1.33630124822633e-06	1.42752636907582e-05	fes	FES proto-oncogene, tyrosine kinase [Source:ZFIN;Acc:ZDB-GENE-100812-10]
1802	ENSDARG00000011459	17912.1894286475	1.13378218292097	0.154750104048624	7.32653583589657	2.36178061228469e-13	7.88474147310371e-12	gsna	gelsolin a [Source:ZFIN;Acc:ZDB-GENE-030131-9653]
1803	ENSDARG00000011462	2969.26090499912	-0.834527229345628	0.155814826716958	-5.35589100812317	8.51358200391411e-08	1.17529354595701e-06	otub1b	OTU deubiquitinase, ubiquitin aldehyde binding 1b [Source:ZFIN;Acc:ZDB-GENE-040718-204]
1804	ENSDARG00000011463	2.0988600224564	0.551389736596691	2.85709770628204	0.19298945758289	0.846967224516662	NA	CABZ01044048.1	coagulation factor IX-like [Source:NCBI gene;Acc:100004411]
1805	ENSDARG00000011466	1062.86166171538	-0.859101366733854	0.247582319063636	-3.46996251583312	0.000520531003536875	0.00299617042757063	afg1la	AFG1 like ATPase a [Source:ZFIN;Acc:ZDB-GENE-091006-2]
1806	ENSDARG00000011473	14.2959572008307	2.4300767201045	1.27665603855352	1.90347019613664	0.0569792190627874	0.15706095843262	calcrla	calcitonin receptor-like a [Source:NCBI gene;Acc:445508]
1807	ENSDARG00000011487	5.39808779787687	0.124570971261968	1.70639814482836	0.0730022894360907	0.941804295667402	0.977382873777186	gnaq	guanine nucleotide binding protein (G protein), q polypeptide [Source:ZFIN;Acc:ZDB-GENE-081104-25]
1808	ENSDARG00000011488	4398.2665851876	0.216091122329351	0.147386831847296	1.46614944918036	0.142607576706636	0.311902943386832	sirt2	sirtuin 2 (silent mating type information regulation 2, homolog) 2 (S. cerevisiae) [Source:NCBI gene;Acc:322309]
1809	ENSDARG00000011490	16.7094715085122	2.15005475201781	1.29307306143993	1.66274808139887	0.0963628732303163	0.234155678289513	scube3	signal peptide, CUB domain, EGF-like 3 [Source:ZFIN;Acc:ZDB-GENE-060717-1]
1810	ENSDARG00000011493	837.185737679863	0.60788491593621	0.173839930201717	3.49680832954111	0.000470860010204372	0.00274421531000507	dcun1d3	defective in cullin neddylation 1 domain containing 3 [Source:ZFIN;Acc:ZDB-GENE-070928-2]
1811	ENSDARG00000011496	9845.03844209649	-0.613944620520225	0.153597537031452	-3.99709938313991	6.4123384420461e-05	0.000477421194117201	ppm1bb	protein phosphatase, Mg2+/Mn2+ dependent, 1Bb [Source:ZFIN;Acc:ZDB-GENE-041114-185]
1812	ENSDARG00000011498	11944.2910451792	-1.28131054209651	0.208215652339003	-6.15376667269167	7.56639796426177e-10	1.47332523850857e-08	si:ch211-212o1.2	si:ch211-212o1.2 [Source:ZFIN;Acc:ZDB-GENE-041111-310]
1813	ENSDARG00000011506	419.883249294769	0.200906252591765	0.227641243788993	0.882556470206212	0.377475956357406	0.604442496900072	lpcat1	lysophosphatidylcholine acyltransferase 1 [Source:NCBI gene;Acc:555969]
1814	ENSDARG00000011510	3425.4872468052	0.469142794086697	0.194980359677936	2.40610282421069	0.0161237257999795	0.0572180318189145	rcc2	regulator of chromosome condensation 2 [Source:NCBI gene;Acc:406455]
1815	ENSDARG00000011515	1028.14606412895	0.424566688107956	0.206400714588833	2.05700202614961	0.0396860309707169	0.118911268736183	orai1a	ORAI calcium release-activated calcium modulator 1a [Source:ZFIN;Acc:ZDB-GENE-110721-1]
1816	ENSDARG00000011519	139.770491475107	-1.64777353610919	0.770249048604883	-2.13927370516553	0.032413507972612	0.101356524930231	myl4	myosin, light chain 4, alkali; atrial, embryonic [Source:ZFIN;Acc:ZDB-GENE-050626-112]
1817	ENSDARG00000011521	9.05493381293941	-1.12179962628872	2.21187773950443	-0.507170720267773	0.61203503731334	0.799102589021424	upb1	ureidopropionase, beta [Source:ZFIN;Acc:ZDB-GENE-030131-1380]
1818	ENSDARG00000011533	279.585330710274	0.200390302128057	0.373532641697911	0.536473335281151	0.591631459672275	0.785984937086007	sema6dl	sema domain, transmembrane domain (TM), and cytoplasmic domain, (semaphorin) 6D, like [Source:ZFIN;Acc:ZDB-GENE-050417-171]
1819	ENSDARG00000011537	496.981546494894	1.10611788430399	0.260152421251943	4.25180699445723	2.12052575299465e-05	0.000177185848837348	ugt2a5	UDP glucuronosyltransferase 2 family, polypeptide A5 [Source:ZFIN;Acc:ZDB-GENE-060929-796]
1820	ENSDARG00000011545	6754.37596068267	0.274026484768828	0.178986924207261	1.53098605377181	0.125772839456341	0.285239025139163	arrb2b	arrestin, beta 2b [Source:ZFIN;Acc:ZDB-GENE-040426-1332]
1821	ENSDARG00000011553	72101.2505702347	-1.25271173986044	0.175660528572312	-7.13143555949597	9.93274548413373e-13	2.99585304140072e-11	atp5pb	ATP synthase peripheral stalk-membrane subunit b [Source:ZFIN;Acc:ZDB-GENE-041010-33]
1822	ENSDARG00000011555	10275.3537808967	-0.904720040995037	0.169093105014789	-5.35042538201606	8.77477280168374e-08	1.20906084974429e-06	spag7	sperm associated antigen 7 [Source:NCBI gene;Acc:394100]
1823	ENSDARG00000011564	16007.6394822051	-0.187216656762527	0.233268679734176	-0.802579484634937	0.422217829969027	0.648587094340198	sfpq	splicing factor proline/glutamine-rich [Source:ZFIN;Acc:ZDB-GENE-040426-2452]
1824	ENSDARG00000011570	510.503403114598	0.0552479295640985	0.346563943150052	0.159416265471616	0.873340924789709	0.947769100459679	pou6f1	POU class 6 homeobox 1 [Source:NCBI gene;Acc:30334]
1825	ENSDARG00000011571	272.425164169043	-1.99587535194204	0.465409879228653	-4.28842497982618	1.79944554302759e-05	0.000153226151438413	calcrlb	calcitonin receptor-like b [Source:ZFIN;Acc:ZDB-GENE-080924-1]
1826	ENSDARG00000011573	14.0365379282372	1.42109910918714	0.960961684143586	1.47883014758661	0.139185716244117	0.306750056148972	abcb11a	ATP-binding cassette, sub-family B (MDR/TAP), member 11a [Source:ZFIN;Acc:ZDB-GENE-050517-13]
1827	ENSDARG00000011581	205.267350784973	1.47109332121676	0.453900282584029	3.24100551963068	0.00119108877605271	0.0062143147124307	si:dkey-23k10.5	si:dkey-23k10.5 [Source:ZFIN;Acc:ZDB-GENE-030131-4787]
1828	ENSDARG00000011582	276.164558639762	1.35918449603635	0.416459918534847	3.26366220504032	0.00109982207882985	0.00578955450114888	sox5	SRY-box transcription factor 5 [Source:ZFIN;Acc:ZDB-GENE-000607-13]
1829	ENSDARG00000011583	2209.23657909614	-0.194084687251192	0.249083158404541	-0.779196347494419	0.435864061362368	0.661005578043616	cry1b	cryptochrome circadian regulator 1b [Source:ZFIN;Acc:ZDB-GENE-010426-3]
1830	ENSDARG00000011594	425.217844572473	0.569561146759772	0.189810298141427	3.00068622375481	0.00269371984103939	0.0126674347879588	smarcb1b	SWI/SNF related, matrix associated, actin dependent regulator of chromatin, subfamily b, member 1b [Source:ZFIN;Acc:ZDB-GENE-991008-16]
1831	ENSDARG00000011597	4078.8122835186	-0.0902973940042864	0.225301675544918	-0.400784387359267	0.688578874576678	0.849199382458306	atxn2l	ataxin 2-like [Source:ZFIN;Acc:ZDB-GENE-030131-3246]
1832	ENSDARG00000011600	16.2297438713595	1.19128440475779	0.982186169508867	1.21289063289649	0.22517163741543	0.429701777472167	epha4b	eph receptor A4b [Source:ZFIN;Acc:ZDB-GENE-030826-6]
1833	ENSDARG00000011602	311.991815121146	-0.122180918475726	0.328548263364977	-0.371881187939799	0.709981312109096	0.8613604833494	CRACD	si:dkeyp-117h8.2 [Source:NCBI gene;Acc:570321]
1834	ENSDARG00000011605	473.323744494659	-0.237820923594538	0.308024394584073	-0.772084704251002	0.440064260884714	0.665115094882917	dennd6b	DENN/MADD domain containing 6B [Source:ZFIN;Acc:ZDB-GENE-030131-9382]
1835	ENSDARG00000011609	3280.19432089838	-0.221791995503301	0.252735720424479	-0.877564893204619	0.380179888070244	0.607359799944024	FOXK2	si:ch211-262e15.1 [Source:ZFIN;Acc:ZDB-GENE-030131-5310]
1836	ENSDARG00000011611	5791.49808873587	-0.135133636028189	0.163255748246423	-0.82774197833582	0.407816640178864	0.635030012874116	actr1	actin related protein 1, centractin [Source:ZFIN;Acc:ZDB-GENE-040426-2695]
1837	ENSDARG00000011613	10936.0056033231	-0.122709753320573	0.132189594168588	-0.928286028052064	0.353259219698779	0.580456447181296	rbm39a	RNA binding motif protein 39a [Source:ZFIN;Acc:ZDB-GENE-040426-2852]
1838	ENSDARG00000011615	475076.349008947	-1.57623390548084	0.250234795309756	-6.29901970079611	2.99533924446825e-10	6.23800792940831e-09	mybpc3	myosin binding protein C, cardiac [Source:ZFIN;Acc:ZDB-GENE-070112-2362]
1839	ENSDARG00000011618	151.058465007662	0.422339624211895	0.439619218729884	0.960694178548625	0.336705959141731	0.562782349010451	slc26a2	solute carrier family 26 member 2 [Source:ZFIN;Acc:ZDB-GENE-030717-3]
1840	ENSDARG00000011648	857.005009432446	0.00701412796601559	0.280942204989159	0.0249664444909097	0.980081728677991	0.992275211498285	snrpd1	small nuclear ribonucleoprotein D1 polypeptide [Source:ZFIN;Acc:ZDB-GENE-020419-14]
1841	ENSDARG00000011652	10.2486408355697	0.00792824768172669	2.60744177118844	0.00304062310013278	0.997573937511499	0.998874746315458	ftr52p	finTRIM family, member 52, pseudogene [Source:ZFIN;Acc:ZDB-GENEP-110922-3]
1842	ENSDARG00000011661	793.380513206406	0.297531143238282	0.209045761672382	1.42328235147181	0.154654320996541	0.330838000120461	twf1b	twinfilin actin-binding protein 1b [Source:ZFIN;Acc:ZDB-GENE-040711-3]
1843	ENSDARG00000011662	4172.11659526887	-0.412620084244208	0.153467098425125	-2.68865501777582	0.00717405173097474	0.0291048217441975	chuk	component of inhibitor of nuclear factor kappa B kinase complex [Source:NCBI gene;Acc:393287]
1844	ENSDARG00000011665	464309.776463119	-2.40687511386056	0.220393329367785	-10.9208165272736	9.16679623175264e-28	1.46314111824624e-25	aldoaa	aldolase a, fructose-bisphosphate, a [Source:ZFIN;Acc:ZDB-GENE-030131-8369]
1845	ENSDARG00000011671	22.3200300903481	-0.0450466016054637	0.835450545918094	-0.0539189325155818	0.956999752640362	0.983698210492541	pde6b	phosphodiesterase 6B, cGMP-specific, rod, beta [Source:ZFIN;Acc:ZDB-GENE-090421-2]
1846	ENSDARG00000011672	211.414373654384	1.16257181651577	0.532977688267363	2.18127670652617	0.0291629562344468	0.0933274350912699	sema3b	sema domain, immunoglobulin domain (Ig), short basic domain, secreted, (semaphorin) 3B [Source:ZFIN;Acc:ZDB-GENE-081105-78]
1847	ENSDARG00000011673	214.967183387668	0.166983790965256	1.34618661424839	0.124042082425911	0.901281955382103	0.96067138330942	si:ch211-246m6.5	si:ch211-246m6.5 [Source:ZFIN;Acc:ZDB-GENE-050208-577]
1848	ENSDARG00000011683	280.840125495267	-0.590065410633956	0.457718147324872	-1.28914576379063	0.197347416192712	0.392451432328668	prtfdc1	phosphoribosyl transferase domain containing 1 [Source:ZFIN;Acc:ZDB-GENE-980526-324]
1849	ENSDARG00000011693	14.629134874134	-0.435247175593837	1.12278070074019	-0.38765110168611	0.698274246604156	0.855175746317171	ttc36	tetratricopeptide repeat domain 36 [Source:NCBI gene;Acc:492516]
1850	ENSDARG00000011696	2.02873688498548	-3.03733730511921	3.35950938731529	-0.904101449035228	0.365941610110612	NA	esrrgb	estrogen-related receptor gamma b [Source:ZFIN;Acc:ZDB-GENE-040616-4]
1851	ENSDARG00000011701	862.789853196246	-0.731104272790551	0.475775778702734	-1.53665719340317	0.124377278904015	0.283008907849725	ctsll	cathepsin L, like [Source:ZFIN;Acc:ZDB-GENE-041010-76]
1852	ENSDARG00000011703	20.0800840544949	0.794057017860506	0.64156987321184	1.23767815637178	0.215835421724496	0.4175593352959	clocka	clock circadian regulator a [Source:ZFIN;Acc:ZDB-GENE-990630-14]
1853	ENSDARG00000011723	447.72512195536	-0.351338076569232	0.27414889452299	-1.28155934088499	0.199997270895059	0.396064148040414	C2H5orf22	zgc:56556 [Source:NCBI gene;Acc:393302]
1854	ENSDARG00000011724	654.081227948293	1.87852030178056	0.261282550264259	7.18961254733867	6.49754410831838e-13	2.01249004272802e-11	marveld1	MARVEL domain containing 1 [Source:NCBI gene;Acc:497317]
1855	ENSDARG00000011727	327.046507941933	0.237040647021555	0.313838878552655	0.755294079926381	0.450072550012434	0.674091537748074	b9d1	B9 protein domain 1 [Source:NCBI gene;Acc:554150]
1856	ENSDARG00000011740	7079.20425707994	-0.131501604784952	0.150628054792555	-0.873021994249716	0.382651089607119	0.610404973478178	u2af2b	U2 small nuclear RNA auxiliary factor 2b [Source:ZFIN;Acc:ZDB-GENE-040426-1881]
1857	ENSDARG00000011743	936.135761982038	-0.646860799067171	0.19471320472058	-3.32212085973028	0.000893359889451089	0.0048247961148824	pigo	phosphatidylinositol glycan anchor biosynthesis, class O [Source:ZFIN;Acc:ZDB-GENE-091204-80]
1858	ENSDARG00000011764	2769.92939986444	0.172119518656076	0.139298847862192	1.23561336865007	0.216602313026019	0.418335412041096	ints13	integrator complex subunit 13 [Source:ZFIN;Acc:ZDB-GENE-030131-6224]
1859	ENSDARG00000011769	163.150509950739	-0.397850259027857	0.389967948683347	-1.02021271330406	0.307627589447501	0.531140347291631	cpm	carboxypeptidase M [Source:ZFIN;Acc:ZDB-GENE-041210-191]
1860	ENSDARG00000011770	587.558213296981	-0.139484522565942	0.292909517376164	-0.47620344950011	0.633929442226038	0.81364882979144	dhrs12	dehydrogenase/reductase (SDR family) member 12 [Source:ZFIN;Acc:ZDB-GENE-060929-1134]
1861	ENSDARG00000011777	6891.9025336384	0.0145524332271901	0.151752559179613	0.0958958010715718	0.923603329471803	0.969909907581036	cttn	cortactin [Source:ZFIN;Acc:ZDB-GENE-040715-3]
1862	ENSDARG00000011783	3383.91521549761	-0.0920075807830715	0.145308698788602	-0.633187011858979	0.526611526304821	0.737366238314493	stag2a	stromal antigen 2a [Source:ZFIN;Acc:ZDB-GENE-030131-3432]
1863	ENSDARG00000011785	733.823303164986	-1.00842132639837	0.352981603562802	-2.85686652284402	0.00427845715502597	0.0188471036682016	tbx6	T-box transcription factor 6 [Source:NCBI gene;Acc:192294]
1864	ENSDARG00000011797	190.149756017009	-1.32491769162751	0.474148106867731	-2.79431188786147	0.00520102902803412	0.0222288963749994	tent5bb	terminal nucleotidyltransferase 5Bb [Source:ZFIN;Acc:ZDB-GENE-060503-431]
1865	ENSDARG00000011801	229.843375433484	-0.106394087269204	0.2501977650938	-0.425239958595618	0.670661757747075	0.838020608951731	wars2	tryptophanyl tRNA synthetase 2, mitochondrial [Source:ZFIN;Acc:ZDB-GENE-050306-26]
1866	ENSDARG00000011809	10.0885935332346	2.87412999598939	1.45157820436571	1.98000354878936	0.0477031299201453	0.137054834051218	mical1	microtubule associated monooxygenase, calponin and LIM domain containing 1 [Source:NCBI gene;Acc:568573]
1867	ENSDARG00000011818	38.8551354312247	2.21593353142781	0.721794688330342	3.07003302636338	0.00214035101507467	0.0103500786480844	batf	basic leucine zipper transcription factor, ATF-like [Source:NCBI gene;Acc:564589]
1868	ENSDARG00000011819	2021.07342103475	-0.290500747919709	0.205944287680525	-1.41057929399991	0.158368700556318	0.336681608603311	pcnx1	pecanex 1 [Source:ZFIN;Acc:ZDB-GENE-081113-6]
1869	ENSDARG00000011821	3036.75586323607	2.48388213618495	0.276470420491317	8.98425998618887	2.60481242670211e-19	1.82562286329151e-17	plod2	procollagen-lysine, 2-oxoglutarate 5-dioxygenase 2 [Source:ZFIN;Acc:ZDB-GENE-070326-1]
1870	ENSDARG00000011824	3927.78731654301	-0.168576413185402	0.14272919438163	-1.18109272539339	0.237565889509364	0.445767656297754	pbxip1b	pre-B-cell leukemia homeobox interacting protein 1b [Source:ZFIN;Acc:ZDB-GENE-070112-2032]
1871	ENSDARG00000011825	264.676796117429	0.436902535530149	0.341756597552248	1.27840263702109	0.201107494730477	0.3976146100607	cetn3	centrin 3 [Source:ZFIN;Acc:ZDB-GENE-050522-152]
1872	ENSDARG00000011837	594.27072038444	-0.0397685829373477	0.25546342585164	-0.155672315145586	0.876291320401363	0.949350687984822	C13H9orf72	zgc:100846 [Source:ZFIN;Acc:ZDB-GENE-040801-47]
1873	ENSDARG00000011841	30848.4858943781	-1.18012381717231	0.222981155382945	-5.29248229584954	1.20667154585134e-07	1.6217754574758e-06	atp5l	ATP synthase, H+ transporting, mitochondrial F0 complex, subunit g [Source:ZFIN;Acc:ZDB-GENE-030131-5177]
1874	ENSDARG00000011845	63.6372678969243	-0.397493643755848	0.477070336807939	-0.833197147438393	0.404733551126396	0.632029462435257	chn2	chimerin 2 [Source:ZFIN;Acc:ZDB-GENE-091020-5]
1875	ENSDARG00000011851	1058.15819966	-0.175462381998647	0.175781470180827	-0.99818474505958	0.31818978229867	0.543301786130176	map2k5	mitogen-activated protein kinase kinase 5 [Source:ZFIN;Acc:ZDB-GENE-030131-1517]
1876	ENSDARG00000011855	60.3396816159344	0.530274591764261	0.522534942905104	1.01481173453421	0.310195579001873	0.534547891621359	aak1a	AP2 associated kinase 1a [Source:ZFIN;Acc:ZDB-GENE-081105-101]
1877	ENSDARG00000011862	29.4214252570121	0.981607468380542	0.79680231658253	1.2319335021397	0.217973925415201	0.420098345412851	inaa	internexin neuronal intermediate filament protein, alpha a [Source:ZFIN;Acc:ZDB-GENE-060531-65]
1878	ENSDARG00000011863	964.204842118178	0.337620463459707	0.217461823366615	1.55255050395912	0.12053055824393	0.276475581361588	ptk7a	protein tyrosine kinase 7a [Source:ZFIN;Acc:ZDB-GENE-050522-216]
1879	ENSDARG00000011870	2.46132636089151	-3.17980692130267	2.7180068127745	-1.16990395548596	0.242039621927561	NA	sp8a	sp8 transcription factor a [Source:ZFIN;Acc:ZDB-GENE-030131-9849]
1880	ENSDARG00000011876	6182.55104430214	1.04535719670622	0.243958511202808	4.28497940716317	1.82756115421956e-05	0.000155136955587419	ednraa	endothelin receptor type Aa [Source:ZFIN;Acc:ZDB-GENE-010906-2]
1881	ENSDARG00000011879	4.95424866470133	1.46787166381787	2.8112691199714	0.522138436832688	0.601573946156788	0.792160513104329	foxn1	forkhead box N1 [Source:ZFIN;Acc:ZDB-GENE-021008-1]
1882	ENSDARG00000011884	29.2997226824671	-0.814029600854402	0.599719559190123	-1.35735042884659	0.1746698910599	0.360432811909675	MFN1	mitofusin 1a [Source:NCBI gene;Acc:100329462]
1883	ENSDARG00000011885	3855.93922832689	-1.17122828390174	0.189238643603695	-6.1891602137803	6.04855830281232e-10	1.19695768694658e-08	mrpl19	mitochondrial ribosomal protein L19 [Source:ZFIN;Acc:ZDB-GENE-040801-55]
1884	ENSDARG00000011886	27.085220901137	0.32149547183236	0.684563783027642	0.469635525283666	0.638615439062374	0.81731264227888	pdca	phosducin a [Source:ZFIN;Acc:ZDB-GENE-031023-1]
1885	ENSDARG00000011890	1972.79725902355	-0.204682229658113	0.246340031998683	-0.830893087077328	0.406034029246552	0.633196244293103	cry4	cryptochrome circadian regulator 4 [Source:ZFIN;Acc:ZDB-GENE-010426-7]
1886	ENSDARG00000011897	2309.06306556338	0.63601323909077	0.230259778652139	2.76215517453275	0.0057421180587408	0.0241699510280048	tsg101b	tumor susceptibility 101b [Source:ZFIN;Acc:ZDB-GENE-130530-542]
1887	ENSDARG00000011909	432.813675991367	-0.0576921043527257	0.230904611996528	-0.249852542371883	0.802701385062413	0.912774621171871	itpr2	inositol 1,4,5-trisphosphate receptor, type 2 [Source:ZFIN;Acc:ZDB-GENE-050419-192]
1888	ENSDARG00000011921	4629.75376470062	-0.699885760378739	0.192233910077349	-3.64080281203834	0.00027178924082213	0.00168745466469549	txnl1	thioredoxin-like 1 [Source:ZFIN;Acc:ZDB-GENE-040426-701]
1889	ENSDARG00000011925	1895.6091534741	0.262885790478869	0.183276596055521	1.43436639558294	0.151467732077032	0.325929020761443	spns1	spinster homolog 1 (Drosophila) [Source:NCBI gene;Acc:799873]
1890	ENSDARG00000011926	265.00217050392	0.614486259292866	0.349025292258748	1.76057802377634	0.0783098509100733	0.200187223503691	tpgs2	tubulin polyglutamylase complex subunit 2 [Source:ZFIN;Acc:ZDB-GENE-040704-49]
1891	ENSDARG00000011929	201.670083670509	-0.77121167836081	0.287841382445698	-2.67929396325179	0.00737775920041525	0.0297875665501256	plp1b	proteolipid protein 1b [Source:ZFIN;Acc:ZDB-GENE-030710-6]
1892	ENSDARG00000011932	8695.42710969198	0.0969460590608466	0.180275495615214	0.537766149137494	0.590738504665848	0.785173771062978	prkcbp1l	protein kinase C binding protein 1, like [Source:ZFIN;Acc:ZDB-GENE-030131-2199]
1893	ENSDARG00000011934	5318.13196224375	-0.101262119177229	0.259847835227653	-0.38969775941567	0.69676005351974	0.854391414250836	gyg1a	glycogenin 1a [Source:ZFIN;Acc:ZDB-GENE-040426-2910]
1894	ENSDARG00000011941	218.100716266655	-0.0221893204402628	0.355921355389508	-0.0623433241761502	0.95028942785241	0.981478977335112	bmpr2a	bone morphogenetic protein receptor, type II a (serine/threonine kinase) [Source:ZFIN;Acc:ZDB-GENE-070618-1]
1895	ENSDARG00000011945	1621.12746980777	0.232021781107578	0.20891803283753	1.11058762116535	0.266745893511023	0.482858646805095	slc35e1	solute carrier family 35 member E1 [Source:ZFIN;Acc:ZDB-GENE-040426-2033]
1896	ENSDARG00000011948	6881.61753495148	-0.564935035519812	0.22404924088409	-2.52147712391526	0.0116863273841431	0.0439005189673694	insra	insulin receptor a [Source:ZFIN;Acc:ZDB-GENE-020503-3]
1897	ENSDARG00000011956	7.51463297306403	0.53330236293327	1.26642438088561	0.421108730203324	0.673675686903199	0.839962723543863	dlx4a	distal-less homeobox 4a [Source:NCBI gene;Acc:30561]
1898	ENSDARG00000011958	1659.38416376216	-0.0732972649245765	0.164198575360128	-0.446394036999515	0.655312639414747	0.828116043182445	ctnnbl1	catenin, beta like 1 [Source:ZFIN;Acc:ZDB-GENE-040426-1850]
1899	ENSDARG00000011961	433.495528060721	-0.0948203715901125	0.264036117398065	-0.359118943743441	0.719506110537	0.867812472096668	csrp2	cysteine and glycine-rich protein 2 [Source:ZFIN;Acc:ZDB-GENE-040426-1863]
1900	ENSDARG00000011973	339.777590818314	0.411001226350726	0.258420178906813	1.59043782141693	0.111736150753643	0.260878173872547	slc35d1a	solute carrier family 35 member D1a [Source:ZFIN;Acc:ZDB-GENE-040826-5]
1901	ENSDARG00000011975	64.5798790307239	-1.95411699308504	0.553599568519563	-3.52983836008172	0.000415813625333453	0.00245812288325672	fmn1	formin 1 [Source:ZFIN;Acc:ZDB-GENE-041001-198]
1902	ENSDARG00000011983	315.440088045675	1.12633950477806	0.471087569433275	2.39093446284957	0.0168055524297855	0.0591861837626219	zgc:136908	zgc:136908 [Source:ZFIN;Acc:ZDB-GENE-060312-22]
1903	ENSDARG00000011998	61.1195220494928	-0.198740168489985	0.634848520229194	-0.313051321940919	0.754241671008555	0.887054408645408	bfsp2	beaded filament structural protein 2, phakinin [Source:ZFIN;Acc:ZDB-GENE-041212-58]
1904	ENSDARG00000012002	342.432567287507	0.622564707262941	0.341952176353599	1.82061922781615	0.0686647579495081	0.180880889300313	slc38a7	solute carrier family 38 member 7 [Source:NCBI gene;Acc:445254]
1905	ENSDARG00000012005	1693.14393804626	-0.433636754393982	0.235189308106843	-1.84377749943032	0.0652155731480374	0.174038191118884	mob2b	MOB kinase activator 2b [Source:ZFIN;Acc:ZDB-GENE-060616-319]
1906	ENSDARG00000012013	76.0489441270148	-2.33239275409071	0.39331703184106	-5.93005785478731	3.02827960867108e-09	5.26805013546622e-08	cpa6	carboxypeptidase A6 [Source:ZFIN;Acc:ZDB-GENE-091204-331]
[truncated: 21,581 more rows]
