# Supplementary material for: Harnessing the regenerative potential of interleukin11 to enhance heart repair
Source: Nat Commun. 2024 Nov 8;15:9666. doi: 10.1038/s41467-024-54060-0 (PMC11549343; doi:10.1038/s41467-024-54060-0)
Supplement: Supplementary file 7 — Source Data [file 41467_2024_54060_MOESM7_ESM.xlsx]

## Sheet: Fig.1
Fig. 1a and b
Define 'n' = 3 - 4 Biological replicates
Age of animals = 4 - 6 months il11aEGFP (EKKwill)
Uninjured	3 dpa	7 dpa	14 dpa
n = 4	n = 3	n = 3	n = 3
0.028	2.565	5.35267	0.966
0.890333	3.933	4.36	0.133
0.265	1.34433	10.5147	0.447333
1.059

## Sheet: Fig.2b-i
Fig. 2b and d
Define 'n' = 11 Biological replicates
Age of animals = 4 - 6 months
Control	il11aOE
n = 11	n = 11
5.1237	4.49513
1.10512	12.74
1.41075	5.84914
0.396825	6.5175
0	15.7737
0	3.09302
0	2.55716
0	0
1.77673	8.26813
0	2.46989
0	1.05623
Fig. 2c and e
Define 'n' = 3 - 4 Biological replicates
Age of animals = 4 - 6 months
Control	il11aOE
n = 3	n = 4
0.434675	3.82805
0	4.10929
0.24101	2.50018
	5.03987
Fig. 2f and g
Define 'n' = 8 Biological replicates
Age of animals = 12 - 18 months
Control	il11aOE
n = 8	n = 8
108.309	143.336
125.742	154.706
140.053	166.9
150.117	148.394
106.161	152.537
123.829	125.521
159.871	211.711
154.398	186.09
Fig. 2h and i
Define 'n' = 5 Biological replicates
Age of animals = 4 - 6 months
Control	il11aOE
n = 5	n = 5
112.25	110.364
99.75	128.889
90.0833	122.818
115.5	133.417
119.667	121.75

## Sheet: Fig.2k
Define 'n' = 92 and 234 Biological replicates
Age of animals = 4 - 6 months
Control	il11aOE
n = 92	n = 234
11.978	7.79
8.88	5.697
9.939	11.52
9.669	5.932
9.646	5.578
12.31	8.98
8.59	11.825
14.64	10.609
9.398	11.973
10.752	20.227
12.403	5.117
12.273	7.797
13.657	5.225
10.714	2.847
12.063	3.314
9.848	11.327
10.015	5.752
6.574	13.45
10.648	8.03
9.981	8.326
7.58	8.605
6.985	7.649
9.609	9.771
10.432	11.797
6.453	5.387
8.284	4.24
7.58	7.909
7.031	6.099
8.035	4.829
12.435	10.894
10.618	6.144
10.525	5.647
6.894	9.489
8.865	12.273
6.672	5.276
14.517	14.231
9.261	8.387
7.829	6.781
8.545	9.236
4.997	8.135
10.462	9.398
7.534	7.578
11.063	8.489
13.027	7.58
9.21	11.174
11.486	12.046
9.504	5.173
7.991	7.569
4.502	8.712
7.767	4.939
6.23	7.767
4.939	13.192
9.192	11.45
9.529	12.568
11.114	6.024
9.669	11.912
10.129	7.597
12.117	9.035
8.935	18.436
8.057	10.354
10.743	9.154
9.546	10.102
11.3	11.251
9.247	11.398
10.234	19.367
10.995	14.653
9.052	17.11
7.991	20.108
13.046	12.032
10.086	3.517
6.795	10.381
7.955	10.357
10.601	10.182
9.827	6.27
8.578	5.309
8.838	10.066
13.214	5.1
10.007	8.992
8.04	9.861
10.657	8.95
10.72	6.333
10.621	9.943
10.549	4.982
13.45	7.271
9.676	11.871
8.106	10.537
6.829	9.271
7.471	5.89
6.35	12.621
9.929	3.679
8.333	9.564
12.127	8.935
	9.122
	14.918
	5.714
	11.944
	7.362
	9.122
	9.122
	7.576
	10.788
	7.046
	8.957
	10.853
	8.82
	11.22
	7.991
	11.834
	9.247
	7.986
	12.163
	10.301
	12.435
	10.714
	6.434
	6.166
	11.641
	10.645
	8.82
	7.68
	9.5
	11.389
	13.775
	11.442
	7.147
	6.686
	6.934
	6.517
	8.116
	7.044
	7.478
	14.15
	7.78
	7.768
	14.697
	9.436
	11.53
	8.609
	8.485
	5.682
	8.786
	7.543
	12.353
	12.107
	5.215
	12.884
	9.024
	12.065
	12.717
	15.926
	9.063
	14.115
	8.069
	8.324
	5.544
	11.025
	16.857
	6.985
	10.301
	8.645
	8.928
	8.645
	3.571
	7.197
	8.523
	11.032
	6.661
	9.603
	9.347
	8.896
	10.464
	9.757
	13.175
	8.489
	9.004
	5.676
	7.471
	8.106
	7.663
	14.709
	10.767
	15.669
	12.987
	11.66
	7.552
	10.424
	8.368
	12.187
	6.744
	6.566
	5.422
	11.572
	12.461
	12.712
	9.785
	12.667
	5.675
	11.285
	16.116
	9.669
	10.449
	11.3
	6.473
	8.428
	9.178
	10.164
	9.943
	12.145
	8.316
	12.408
	7.116
	11.944
	7.437
	11.923
	6.442
	10.101
	12.384
	9.923
	9.316
	5.556
	8.489
	9.674
	6.473
	6.588
	10.51
	10.797
	6.985
	11.364
	10.621
	10.633
	10.054
	11.011
	10.401
	9.247

## Sheet: Fig.2l
Define 'n' = 92 and 234 Biological replicates
Age of animals = 4 - 6 months
Control	il11aOE
n = 92	n = 234
82.137	82.93
84.105	112.204
88.54	106.726
109.29	89.724
60.978	100.509
46.58	104.098
126.557	80.472
132.914	79.289
114.799	89.818
137.766	74.86
88.966	78.903
104.733	64.711
120.336	83.725
79.931	68.639
108.486	71.043
83.433	103.291
136.384	55.912
112.048	98.139
103.918	46.793
124.621	91.519
108.348	94.915
99.389	114.548
97.097	46.696
87.933	83.84
139.414	66.205
69.207	58.568
103.459	69.373
82.492	99.383
85.895	71.663
165.818	98.495
85.172	69.75
83.526	92.388
70.551	79.393
86.772	89.107
81.258	71.977
140.691	67.08
119.792	96.062
95.245	86.357
97.077	103.015
95.077	80.263
57.579	87.733
91.954	63.057
75.691	71.628
122.142	87.531
104.778	80.368
100.553	74.571
111.431	97.306
108.891	72.29
133.717	83.905
97.458	69.644
80.206	78.703
135.365	84.685
105.308	88.322
104.609	55.95
104.084	88.217
97.38	92.789
124.308	63.333
70.825	114.861
111.031	52.024
105.859	104.724
75.812	74.282
122.92	74.898
51.651	53.908
94.859	68.854
100.405	47.923
94.356	74.49
58.665	50.504
82.526	131.956
99.963	84.701
92.729	101.302
81.001	74.244
89.699	75.943
80.392	87.699
124.739	105.283
71.91	81.39
94.962	92.294
83.266	64.456
77.42	74.316
105.591	80.138
145.238	106.861
139.911	112.837
101.303	93.607
115.396	76.841
78.037	56.223
117.12	66.714
127.374	69.6
114.395	70.246
152.273	45.607
121.97	79.023
114.014	80.938
115.516	81.87
100.898	61.426
	97.996
	54.597
	49.717
	59.29
	97.837
	93.492
	94.151
	57.989
	78.448
	71.823
	82.35
	64.147
	171.994
	71.683
	77.037
	62.112
	67.773
	88.635
	70.889
	67.709
	52.219
	80.621
	54.242
	64.287
	82.484
	74.896
	61.617
	67.278
	83.372
	28.798
	65.519
	60.141
	91.646
	68.162
	86.001
	74.692
	34.717
	68.098
	54.352
	141.622
	123.038
	67.561
	61.97
	101.365
	83.516
	77.091
	54.312
	85.627
	90.672
	80.469
	86.976
	47.751
	86.71
	61.184
	74.859
	85.522
	226.413
	120.454
	87.376
	96.074
	89.325
	65.559
	144.885
	91.492
	133.02
	62.482
	79.151
	81.97
	104.118
	75.393
	67.53
	103.987
	114.395
	97.375
	89.005
	88.359
	71.025
	135.066
	60.025
	79.533
	100.15
	92.185
	116.754
	62.642
	93.061
	80.14
	72.92
	68.762
	99.374
	100.236
	85.206
	72.796
	79.427
	68.496
	75.001
	85.908
	69.146
	107.293
	84.792
	75.132
	124.326
	115.922
	148.13
	103.202
	89.245
	104.579
	120.737
	67.73
	97.498
	80.063
	66.777
	73.452
	73.391
	105.799
	131.23
	86.048
	92.528
	85.604
	71.935
	77.924
	82.496
	66.823
	135.038
	102.966
	83.616
	72.728
	90.536
	110.794
	91.301
	58.204
	78.942
	64.222
	37.896
	77.463
	124.42
	115.268
	149.816
	72.776
	71.541
	81.503
	83.877
	74.367

## Sheet: Fig.3
Fig.3a,b
Define 'n' = 5 Biological replicates
Age of animals = 4 - 6 months
Control	il11aOE
n = 5	n = 5
14.4	21.448
25.692	29.217
16.198	24.931
15.404	29.227
22.527	26.887
Fig.3c,d
Define 'n' = 5 - 6 Biological replicates
Age of animals = 4 - 6 months
Control	il11aOE
n = 6	n = 5
6.90217	11.9263
7.51833	10.3512
7.27567	8.87683
5.28383	11.4942
6.29	10.2557
6.79317
Fig.3h,i
Define 'n' = 4 - 6 Biological replicates
Age of animals = 4 - 6 months
Control	il11aOE
n = 4	n = 6
2.107	10.667
2.505	14.938
2.2375	8.3885
3.343	23.8175
	9.5225
	10.026

## Sheet: Fig.4
Fig. 4a,b
Define 'n' = 8 - 9 Biological replicates
Age of animals = 12 - 18 months
3 mpt		7 mpt
Control	il11aOE	Control	il11aOE
n = 8	n = 8	n = 9	n = 8
2.78467	19.5553	0	40.3583
0	17.4173	0	39.7303
0	24.4633	0	52.177
0	15.6017	0	53.9273
0	28.3243	0	40.7233
0	19.7847	0	43.396
0	29.3263	0	55.7567
0	18.5177	0	64.159
		0
Fig. 4 d, e
Define 'n' =3 - 4 Biological replicates
Age of animals = 12 - 18 months
10 dpt		30 dpt		3 mpt		7 mp
Control	il11aOE	Control	il11aOE	Control	il11aOE	Control	il11aOE
n = 4	n = 4	n = 4	n = 4	n = 3	n = 4	n = 4	n = 4
0	0	0	6.764	1.989	26.525	0	64.804
0	0	0	11.135	2.02	13.551	0	46.642
0	0	0	5.04	1.64	21.127	0	62.053
0	0	0	3.376		16.405	0	41.169
Fig. 4 f, g
Define 'n' = 4 Biological replicates
Age of animals = 4 - 6 months
Control	il11aOE
n = 4	n = 4
0	70.548
0	72.854
0	58.947
0	62.587
Fig. 4h, i
Define 'n' = 4 Biological replicates
Age of animals = 4 - 6 months
Control	il11aOE
n = 4	n = 4
14.7657	241.674
159.752	296.453
23.907	726.418
95.7357	221.567

## Sheet: Fig.5
Fig. 5a,b
Define 'n' = 14 Biological replicates
Age of animals = 4 - 6 months
Injury site		Remote zone
Control	il11aOE	Control	il11aOE
n = 14	n = 14	n = 14	n = 14
5.03544	4.04589	0.714214	1.42
5.63611	15.9274	0	7.60724
7.01394	14.2281	0.37037	19.5978
10.6431	18.4098	10.5911	23.1774
8.96869	8.28587	0.443583	5.09386
9.93035	2.88952	7.5235	1.63063
2.60674	6.63565	0.217155	2.05208
4.4438	4.25727	0	0.991946
5.8263	4.15751	0.987179	0.931267
4.00476	6.28024	0.636006	1.96762
3.06536	8.25088	0.171821	0.116009
2.70619	9.98112	0.733753	1.90006
2.40817	7.13095	0	2.1057
0.61116	10.1012	0.179211	4.44616
Fig. 5c,d
Define 'n' = 7 - 9 Biological replicates
Age of animals = 4 - 6 months
Control	il11aOE
n = 7	n = 9
2.03077	9.36843
0	7.93223
0.878429	16.0349
3.10505	3.39477
1.38061	1.88842
0	5.81621
0	6.26326
0.0314843
0
Fig. 5g, h
Define 'n' = 6 - 7 Biological replicates
Age of animals = 4 - 6 months
Con_DMSO	Con_U0126	OE_DMSO	OE_U0126
n = 6	n = 7	n = 6	n = 7
0.197029	4.44372	11.8213	4.7324
0.494973	0	10.9244	10.5609
0.154727	1.29726	17.8253	5.8292
0	0.802034	21.3982	11.7116
0	0.416	19.0203	11.7175
0	4.77935	18.1373	17.2635
	3.54174		9.04389
Fig. 5i,j
Define 'n' = 6 - 7 Biological replicates
Age of animals = 4 - 6 months
Con_DMSO	Con_U0126	OE_DMSO	OE_U0126
n = 6	n = 7	n = 6	n = 7
0	1.04167	3.07194	2.49243
0	0.954242	4.21288	2.26485
0	0	0.816327	2.19095
0.935342	1.56863	3.51736	6.04382
0.946391	0.515464	2.68674	2.03275
2.02786	0	3.25512	0
	0		1.81283

## Sheet: Sup Fig.1
Supplementary Fig. 1d, e
Define 'n' = 3 Biological replicates
Age of animals = 4 - 6 months
Epicardium expression		Wound expression
3 dpa	7 dpa	3 dpa	7 dpa
n = 3	n = 3	n = 3	n = 3
77.824	50.427	24.356	31.079
82.735	45.371	30.323	26.924
58.218	17.771	32.913	28.964

## Sheet: Sup Fig.2
Supplementary Fig. 2a,b
Define 'n' = 5 Biological replicates
Age of animals = 4 - 6 months
Control	il11aOE
n = 5	n = 5
1.5	2
0.5	3
0	2
0	2.66667
0	4.5

## Sheet: Sup Fig.3
Supplementary Fig. 3a,b
Define 'n' = 5 - 7 Biological replicates
Age of animals = 4 - 6 months
10dpt_Con	10dpt_OE	3mpt_Con	3mpt_OE	7dpi
n = 5	n = 5	n = 6	n = 7	n = 7
1	2	1	1	9
1	3	2	1	8
4	1	1	2	58
2	1	0	1	17
1	3	1	2	97
		1	2	31
			1	6

[truncated: 7 more sheets: Sup Fig.4, Sup Fig.5, Sup Fig.7, Sup Fig.8, Sup Fig.9, Sup Fig.10, Sup Fig.11]
